# Supplementary material for: Glycosylation of immunoglobulin G is regulated by a large network of genes pleiotropic with inflammatory diseases
Source: Sci Adv. 2020 Feb 19;6(8):eaax0301. doi: 10.1126/sciadv.aax0301 (PMC7030929; doi:10.1126/sciadv.aax0301)
Supplement: Table S1 [file aax0301_Tables_S1_to_10.xlsx]

## Sheet: S1
Table S1: Comparison of p-values from current meta analysis (p-new) and Lauc et al (p-old), Shen et al (p-multivariate) and Wahl et al (p-LCMS). Given that Shen et al was performed on 1000 Genomes imputation panel here we report the SNP from the current study in the strongest LD with that from Shen et al. In bold are the regions significant in the current study. p-univariate - p-value of SNP and …
SNP	Trait	Chr	Position Build 36	Gene from Lauc et al	p-old	p-new	Locus-new
Genome-wide significant in Lauc et al
rs11710456	IGP29	3	188208581	ST6GAL1	6.12e-75	1.41e-142	3:186712711-186738421
rs17348299	IGP53	5	55358652	IL6ST-ANKRD55	6.88e-11	7.215e-06	NA
rs6421315	IGP63	7	50325753	IKZF1	1.87e-13	5.403e-27	7:50325717-50361683
rs1122979	IGP2	7	150546004	ABCF2-SMARCD3	2.1e-10	1.001e-20	7:150906453-150969535
rs12342831	IGP17	9	33114872	B4GALT1	2.7e-11	3.437e-33	9:33041761-33186080
rs4930561	IGP41	11	67688337	SUV420H1	8.88e-10	0.3682	NA
rs11847263	IGP59	14	64845448	FUT8	1.08e-22	4.845e-58	14:65472891-66284991
rs2186369	IGP72	22	22500996	SMARCB1-DERL3	8.63e-17	8.338e-26	22:24093789-24182500
rs909674	IGP40	22	38189115	SYNGR1-TAB1-MGAT3-CACNA1I	9.66e-25	7.45e-68	22:39774448-39860868
Suggestive in Lauc et al
rs9296009	IGP23	6	32222493	PRRT1	3.79e-08	0.009656	NA
rs1049110	IGP42	6	32834781	HLA-DQA2, HLA-DQB2	1.64e-08	0.0001423	NA
rs404256	IGP7	6	90714504	BACH2	7.49e-09	0.001345	NA
rs2072209	IGP69	7	107379434	LAMB1	1.16e-08	0.0004946	NA
rs4878639	IGP17	9	36089399	RECK	3.51e-08	0.1775	NA
rs12828421	IGP41	12	7226484	PEX5	4.48e-08	0.01575	NA
rs7224668	IGP31	17	76850383	SLC38A10	3.33e-08	2.759e-11	17:79165171-79257880
Novel loci in Shen et al
SNP	multivariate-SNP (LD)	multivariate_trait	glycan	Gene from Shen et al	p-multivariate	p-univariate	Locus-new
rs12939525	rs2659009 (0.8)	fucosylation	IGP24	AZI1 (CEP131)	3.9e-11	1.707e-13	17:79165171-79257880
rs9319617	rs9319617 (1)	N-glycosylation	IGP24	AZI1 (CEP131)	2.5e-09	4.194e-14	17:79165171-79257880
rs11135441	rs11135441 (1)	digalactosylation	IGP35	ELL2	1.6e-09	2.828e-12	5:95211647-95347786
rs874232	rs12019136	N-glycosylation	IGP12	FUT6-3	1.9e-13	7.85e-13	19:5822316-5845974
rs3099844	rs116108880	galactosylation	IGP15	HLA-B-C	8.3E-10	1.12e-13	6:29299390-33883424
rs10147392	rs58087925 (0.95)	fucosylation	IGP48	IGH	3.8e-19	6.206e-11	14:105966019-106002352
rs8013055	rs35590487 (0.99)	N-glycosylation	IGP48	IGH	6.3e-17	1.483e-11	14:105966019-106002352
Novel locus in Wahl et al
SNP	LCMS-SNP (LD)	LCMS_trait	UPLC glycan	Gene from Wahl et al	p-LCMS	p-UPLC	Locus-new
rs10903118	rs16830188	LC_IGP90	IGP74	RUNX3	1.71e-14	5.142e-13	1:25226001-25345011

## Sheet: S2
Table S2: Results of replication and validation analysis. EAF - effect allele frequency; UPLC glycan - UPLC measured glycan associated with a given SNP; discovery - estimates in the discovery meta-analysis; UPLC replication - estimates for UPLC glycan in UPLC replication meta-analysis; LCMS – estimates from LCMS based validation analysis; LLS – Leiden Longevity Study; egcut - estimates in EGCUT r…
Locus	Prioritised Gene	name	effect allele	other allele	EAF	UPLC glycan	UPLC beta discovery	UPLC p discovery	UPLC beta replication	UPLC p replication	beta egcut	p egcut	beta finrisk	p finrisk	beta cogs	p cogs	beta sdrnt1bio	p sdrnt1bio	LCMS glycan	LCMS beta LLS	LCMS p LLS
1:25226001-25345011	RUNX3	rs10903118	T	C	0.4841	IGP74	-0.1212	5.142e-13	-0.0974739	0.000792989	-0.121432	0.0386124	-0.11039	0.073659	-0.194774	0.00177462	-0.00257031	0.964323	LC_IGP154	0.13729	0.000154639
3:186712711-186738421	ST6GAL1	rs7621161	A	C	0.284	IGP29	-0.6531	4.65e-276	-0.681608	1.55169e-111	-0.696678	2.74417e-28	-0.64974	3.9078e-23	-0.650582	9.02467e-20	-0.706228	1.69849e-38	LC_IGP122	-0.74957	8.9818e-72
5:95211647-95347786	ELL2	rs7700895	A	T	0.2153	IGP35	0.1551	1.2e-14	0.0970031	0.00460552	0.107561	0.146672	0.16174	0.019603	0.00214281	0.976071	0.108941	0.0747291	LC_IGP187	-0.21348	1.30101e-06
5:131026218-131833599	IRF1; IL3, SLC22A4	rs11748193	A	T	0.3992	IGP2	0.11	4.311e-10	0.115559	0.000131154	-0.00571637	0.930421	0.20267	0.0019544	0.142699	0.0283581	0.119566	0.0177854	LC_IGP11	0.1634	1.80673e-05
6:29299390-33883424	HLA region	rs3099844	A	C	0.1362	IGP15	-0.2273	1.119e-13	-0.0825979	0.228472	-0.0442821	0.621981	-0.13634	0.19966	NA	NA	NA	NA	NA	NA	NA
6:139617590-139636003	TXLNB	rs9385856	T	C	0.5744	IGP70	0.151	5.045e-19	0.110639	0.000154239	0.125144	0.0363449	0.1736	0.0046219	0.0594648	0.343113	0.0893944	0.086705	LC_IGP201	0.23953	2.21464e-10
6:143150223-143203591	HIVEP2	rs7758383	A	G	0.5211	IGP13	0.1252	9.605e-14	0.224925	1.12035e-14	0.172923	0.0037794	0.25353	4.6542e-05	0.299143	1.09656e-06	0.191778	0.000219462	LC_IGP48	0.15758	2.05109e-05
7:6520676-6537913	DAGLB	rs6964421	T	C	0.3282	IGP14	0.1167	5.309e-11	0.000195537	0.99498	0.0373856	0.567896	0.097274	0.1212	0.0558314	0.424123	-0.130333	0.0158905	LC_IGP156	0.12676	0.000926979
7:50325717-50361683	IKZF1	rs6421315	C	G	0.3831	IGP62	0.1916	4.699e-27	0.132641	8.97333e-06	0.197937	0.00236089	0.17456	0.0052971	0.0781189	0.222428	0.0988937	0.053172	LC_IGP81	0.29511	5.00896e-13
7:150906453-150969535	ABCF2	rs7812088	A	G	0.1193	IGP2	-0.2503	2.057e-22	-0.268979	3.83061e-09	-0.0617647	0.515691	-0.35641	8.2005e-05	-0.199678	0.0439674	-0.402499	1.45282e-06	LC_IGP113	0.40678	4.76503e-09
8:103538266-103550211	ODF1	rs10096810	A	G	0.6274	IGP77	-0.1099	9.523e-11	-0.0735737	0.0137451	-0.204229	0.000844868	-0.045178	0.46695	-0.0528631	0.417357	-0.00903845	0.861381	LC_IGP133	0.08797	0.0156208
9:33041761-33186080	B4GALT1	rs10813951	A	G	0.7317	IGP17	0.2296	8.843e-34	0.155622	4.56579e-06	-0.0504184	0.478068	0.21699	0.0024167	0.168266	0.0194654	0.249593	3.0945e-05	LC_IGP180	0.33578	1.94088e-15
9:33205136-33375592	SPINK4	rs12341905	A	G	0.8961	IGP53	0.1683	1.46e-09	0.199313	4.99351e-05	0.0513633	0.63204	0.15657	0.20711	0.216254	0.0317314	0.284781	0.000280415	LC_IGP180	0.31479	2.56022e-08
11:114323627-114450529	NXPE1; NXPE4	rs481080	A	G	0.4753	IGP29	-0.1397	1.045e-16	-0.0994832	0.00052803	-0.0912036	0.125887	0.027743	0.63753	-0.151947	0.0154209	-0.165563	0.00110321	LC_IGP7	-0.14139	0.000128762
14:65472891-66284991	FUT8	rs11847263	T	G	0.6468	IGP42	-0.2831	1.127e-58	-0.25218	5.92839e-17	-0.162126	0.0104794	-0.25999	8.0577e-06	-0.223968	0.000917677	-0.330957	1.91526e-09	LC_IGP84	0.39759	1.3439e-22
14:105966019-106002352	TMEM121	rs4074453	T	C	0.7583	IGP48	-0.2178	3.821e-29	-0.298932	1.2476e-13	-0.354428	7.95616e-07	-0.24575	0.00016805	-0.306958	3.46619e-05	NA	NA	LC_IGP115	-0.20362	1.08835e-06
16:23397113-23613191	GGA2; COG7	rs250555	T	C	0.8603	IGP26	-0.1547	6.763e-10	-0.0440122	0.223504	-0.0615576	0.368298	-0.10022	0.15321	-0.129113	0.149986	0.0711634	0.28722	LC_IGP188	-0.14173	0.0128872
17:37903731-38112190	ORMDL3; GSDMB; IKZF3; ZPBP2	rs7216389	T	C	0.4872	IGP59	0.1374	1.167e-15	0.0936226	0.00153414	0.112782	0.0606169	0.11228	0.063373	-0.0411922	0.542903	0.144167	0.00517893	LC_IGP27	0.11222	0.00185166
17:43463492-44896083	CRHR1; SPPL2C; MAPT; ARHGAP27	rs199456	T	C	0.196	IGP14	0.1623	6.76e-14	0.135831	0.000918315	0.018509	0.834485	0.39644	0.0010347	0.239836	0.00197838	0.0491892	0.452185	LC_IGP92	0.2174	4.82915e-07
17:45518583-45874272	TBX21	rs11651000	A	G	0.1504	IGP59	-0.1652	2.658e-12	-0.144377	0.000404716	-0.0866043	0.259875	-0.19882	0.022797	-0.121489	0.19353	-0.172929	0.0184749	LC_IGP63	-0.19944	7.41359e-05
17:79165171-79257880	SLC38A10; CEP131; TEPSIN	rs2725391	T	C	0.46	IGP24	0.1332	9.913e-16	0.177004	1.14924e-09	0.174327	0.00289185	0.17068	0.0065023	0.0969079	0.138165	0.22989	4.83874e-06	LC_IGP34	0.14656	4.8493e-05
19:5822316-5845974	FUT6	rs874232	T	C	0.5645	IGP12	0.1192	7.85e-13	0.0695515	0.0208044	-0.00750401	0.90077	0.013335	0.83285	0.0350547	0.581154	0.202637	0.000241826	LC_IGP19	0.22194	8.27302e-10
19:19260586-19296217	RFXANK	rs7257072	T	C	0.515	IGP9	-0.1224	1.592e-13	-0.0677566	0.0197137	-0.0525146	0.378472	-0.0030657	0.95828	-0.090541	0.160879	-0.115312	0.0261663	LC_IGP161	-0.15923	1.19844e-05
20:17818141-17833534	MGME1	rs2745851	A	G	0.3764	IGP38	-0.1245	4.612e-13	-0.0937792	0.00882014	-0.1264	0.0431821	-0.066174	0.28905	-0.0889016	0.146932	NA	NA	LC_IGP40	0.20183	4.31361e-05
21:36546756-36665202	RUNX1	rs7281587	A	G	0.2474	IGP45	-0.1436	1.127e-13	-0.17106	7.50687e-07	-0.201229	0.00415263	-0.17007	0.021945	-0.175046	0.0219372	-0.147155	0.0139574	LC_IGP76	-0.18374	1.5851e-05
22:24093789-24182500	SMARCB1; CHCHD10; VPREB3	rs17630758	A	G	0.152	IGP66	-0.3084	1.197e-41	-0.386413	4.93668e-23	-0.375343	2.35417e-06	-0.37279	2.5307e-06	-0.379855	5.02368e-05	-0.407853	2.25391e-09	LC_IGP155	-0.35089	1.30456e-12
22:39774448-39860868	MGAT3	rs5750830	A	C	0.7399	IGP40	-0.3437	7.739e-69	-0.363011	5.25555e-29	-0.303116	1.24198e-06	-0.39243	6.526e-09	-0.276818	0.000410596	-0.439279	4.65518e-14	LC_IGP183	-0.52119	9.31728e-31

## Sheet: S3
Table S3: Phenotypic variance explained by significantly associated SNPs (p<=2.4E-9). total univariate variance - sum of variances explained by strongest SNP in every region associated with given glycan from univariate analysis; total joint variance - sum of variances explained by all SNPs jointly contributing to a given glycan, as estimated by GCTA-joint analysis. EAF discovery - effect allele f…
glycan	Locus	Prioritised gene	SNP	Position	EA	total univariate variance	total joint variance	variance univariate	variance joint	EAF discovery	b univariate	p univariate	EAF joint	b joint	p joint	LD_r
IGP2	5:131026218-131833599	IRF1; IL3, SLC22A4	rs11748193	131725329	A	0.0732677	0.112474	0.00580411	0.00588438	0.3992	0.11	4.63091e-10	0.417272	0.11	5.10458e-10	0
IGP2	7:50325717-50361683	IKZF1	rs7789913	50352695	T			0.0113773	0.0115564	0.3948	-0.1543	1.44201e-19	0.414531	-0.1543	2.15794e-19	0
IGP2	7:150906453-150969535	ABCF2	rs7812088	150919829	A			0.013165	0.0116229	0.1193	-0.2503	2.73632e-22	0.103466	-0.2503	4.68206e-22	0
IGP2	14:65472891-66284991	FUT8	rs11847263	65775695	G			0.0340273	0.0270065	0.3532	0.2729	1.66225e-54	0.340987	0.245134	1.44398e-31	0.327699
IGP2	14:65472891-66284991	FUT8	rs1054218	66209190	C			0	0.021924	0.3875	0.226	6.20067e-38	0.389128	0.214745	2.4642e-15	0.657507
IGP2	14:65472891-66284991	FUT8	rs4400971	66254578	C			0	0.110518	0.4336	0.1634	7.79107e-21	0.466968	-0.471173	3.52432e-28	0.872446
IGP2	14:65472891-66284991	FUT8	rs4073416	66259394	C			0	0.0642452	0.4101	0.175	1.92211e-24	0.404014	0.365249	5.72006e-17	-0.141428
IGP2	14:65472891-66284991	FUT8	rs8006608	66266824	T			0	0.0456561	0.0324	0.5697	3.0244e-30	0.0291068	0.898776	8.90646e-48	0
IGP2	17:37903731-38112190	ORMDL3; GSDMB; IKZF3; ZPBP2	rs907091	37921742	T			0.008894	0.00887703	0.4897	-0.1334	1.49806e-14	0.475855	-0.1334	1.8805e-14	0
IGP3	9:33041761-33186080	B4GALT1	rs2031902	33117524	C	0.00900198	0.0192942	0	0.0121393	0.4083	-0.0974	1.67831e-08	0.418457	-0.15793	5.32009e-18	0.323883
IGP3	9:33041761-33186080	B4GALT1	rs10813951	33128021	G			0.00900198	0.0161669	0.2684	0.1514	1.44517e-15	0.251222	0.207297	6.46634e-25	0
IGP5	7:150906453-150969535	ABCF2	rs7812088	150919829	A	0.0339074	0.0322319	0.00809728	0.00714883	0.1193	-0.1963	3.33875e-14	0.103466	-0.1963	4.08454e-14	0
IGP5	21:36546756-36665202	RUNX1	rs7281587	36565278	A			0.00745602	0.0072972	0.2474	-0.1415	3.33604e-13	0.239668	-0.1415	3.95826e-13	0
IGP5	22:24093789-24182500	SMARCB1; DELR3; CHCHD10; VPREB3	rs17630758	24136542	A			0.00668583	0.0067958	0.1521	-0.161	2.35299e-12	0.155162	-0.161	2.71266e-12	0
IGP5	22:39774448-39860868	MGAT3	rs909674	39859169	C			0.0116683	0.0109901	0.2663	0.1728	4.00756e-19	0.243149	0.1728	5.99951e-19	0
IGP6	7:50325717-50361683	IKZF1	rs7789913	50352695	T	0.06736	0.0888354	0.0125102	0.0127071	0.3948	-0.1618	1.78094e-21	0.414531	-0.1618	2.91013e-21	0
IGP6	7:150906453-150969535	ABCF2	rs7812088	150919829	A			0.00823813	0.00727319	0.1193	-0.198	1.32047e-14	0.103466	-0.198	1.63196e-14	0
IGP6	14:65472891-66284991	FUT8	rs10148907	65833372	G			0.0316146	0.0359037	0.2615	0.2861	9.89673e-49	0.246186	0.311022	3.06389e-55	-0.0994653
IGP6	14:65472891-66284991	FUT8	rs8006608	66266824	T			0	0.0238339	0.0324	0.5726	1.04061e-30	0.0291068	0.649381	5.28005e-38	0
IGP6	17:37903731-38112190	ORMDL3; GSDMB; IKZF3; ZPBP2	rs11557466	38024626	T			0.00891255	0.00890266	0.4734	0.1337	7.67688e-15	0.485854	0.13349	1.06666e-14	0.00190366
IGP6	17:45518583-45874272	TBX21	rs11651000	45835278	A			0.00608449	0.00588269	0.1504	0.1543	6.24496e-11	0.145164	0.153958	7.69523e-11	0
IGP7	6:29299390-33883424	HLA region	rs2534669	31466860	A	0.0124051	0.0130448	0.00594046	0.00663504	0.137	-0.1585	2.76133e-10	0.156569	-0.1585	3.05865e-10	0
IGP7	14:105966019-106002352	TMEM121	rs4074453	105998544	C			0.00646463	0.00640974	0.2417	-0.1328	7.38364e-12	0.238705	-0.1328	8.41827e-12	0
IGP8	3:186712711-186738421	ST6GAL1	rs7621161	186727170	A	0.0387416	0.0383076	0.00940011	0.00926624	0.2842	0.152	5.84523e-16	0.277589	0.152	7.60092e-16	0
IGP8	6:29299390-33883424	HLA region	rs2395488	31445909	G			0.00612493	0.00605414	0.349	-0.1161	9.60917e-10	0.340542	-0.1161	1.05946e-09	0
IGP8	9:33041761-33186080	B4GALT1	rs10758192	33131651	A			0.00625648	0.00617114	0.319	0.12	3.19546e-11	0.310991	0.12	3.59391e-11	0
IGP8	14:105966019-106002352	TMEM121	rs4074453	105998544	C			0.0169601	0.0168161	0.2417	0.2151	2.48499e-28	0.238705	0.2151	6.00357e-28	0
IGP9	6:139617590-139636003	TXLNB	rs6570330	139632859	A	0.0655765	0.0650757	0.00960481	0.00962616	0.427	-0.1401	4.90884e-16	0.430825	-0.1401	6.43664e-16	0
IGP9	7:50325717-50361683	IKZF1	rs7789913	50352695	T			0.00821246	0.0083425	0.3947	-0.1311	2.22501e-14	0.414531	-0.1311	2.73186e-14	0
IGP9	19:19260586-19296217	RFXANK	rs7257072	19267990	T			0.00748414	0.00748993	0.515	-0.1224	2.05954e-13	0.494371	-0.1224	2.44845e-13	0
IGP9	22:24093789-24182500	SMARCB1; DELR3; CHCHD10; VPREB3	rs17630758	24136542	A			0.02248	0.0228621	0.152	-0.2953	9.15829e-38	0.155162	-0.2953	4.4922e-37	0
IGP9	22:39774448-39860868	MGAT3	rs4821897	39835587	A			0.017795	0.0167551	0.2598	0.2151	2.72379e-27	0.237446	0.2151	6.65518e-27	0
IGP10	6:139617590-139636003	TXLNB	rs9385856	139625074	C	0.028251	0.0280078	0.00547423	0.00549889	0.426	-0.1058	4.55497e-10	0.433862	-0.1058	4.99576e-10	0
IGP10	22:24093789-24182500	SMARCB1; DELR3; CHCHD10; VPREB3	rs17630758	24136542	A			0.0140674	0.0143065	0.152	-0.2336	1.22123e-24	0.155162	-0.2336	2.32138e-24	0
IGP10	22:39774448-39860868	MGAT3	rs4821897	39835587	A			0.00870929	0.00820235	0.2597	0.1505	2.07491e-14	0.237446	0.1505	2.58884e-14	0
IGP11	7:50325717-50361683	IKZF1	rs6421315	50355207	C	0.0371145	0.0512929	0.00677311	0.0069558	0.3832	-0.1197	2.30065e-11	0.414753	-0.1197	2.62067e-11	0
IGP11	14:65472891-66284991	FUT8	rs2151754	65706015	C			0	0.0112369	0.0987	0.0126	0.661825	0.0938379	-0.257049	1.33027e-14	0.369592
IGP11	14:65472891-66284991	FUT8	rs11847263	65775695	G			0.0250608	0.0300563	0.3532	0.2342	2.20513e-40	0.340987	0.258605	1.4246e-41	0.201514
IGP11	14:65472891-66284991	FUT8	rs8006608	66266824	T			0	0.0137187	0.0324	0.4489	2.38755e-19	0.0291068	0.492673	4.06898e-19	0
IGP11	17:45518583-45874272	TBX21	rs11650354	45822092	T			0.00528065	0.00516827	0.1666	0.1379	8.93166e-10	0.162198	0.1379	9.72644e-10	0
IGP12	3:186712711-186738421		rs17775791	186722362	C	0.0249965	0.0249708	0.0108407	0.0107363	0.2607	0.1677	8.15304e-19	0.256851	0.1677	1.18389e-18	0
IGP12	7:50325717-50361683	IKZF1	rs7789913	50352695	T			0.00716971	0.00728389	0.3946	-0.1225	4.77076e-13	0.414531	-0.1225	5.62281e-13	0
IGP12	19:5822316-5845974	FUT6	rs874232	5843609	C			0.0069861	0.00695061	0.4355	-0.1192	5.74401e-13	0.426455	-0.1192	6.73392e-13	0
IGP13	3:186712711-186738421	ST6GAL1	rs17775791	186722362	C	0.0342597	0.0530466	0.0142296	0.0141171	0.26	0.1923	8.59377e-24	0.256851	0.1923	1.59969e-23	0
IGP13	6:143150223-143203591	HIVEP2	rs7758383	143169723	G			0.00782356	0.00779953	0.4789	-0.1252	1.31246e-13	0.46519	-0.1252	1.57937e-13	0
IGP13	9:33041761-33186080	B4GALT1	rs2031902	33117524	C			0	0.0214217	0.4082	0.1009	6.82346e-09	0.418457	0.209795	2.86708e-27	0.323883
IGP13	9:33041761-33186080	B4GALT1	rs10813951	33128021	G			0.0122065	0.0269027	0.2684	-0.1763	2.97564e-20	0.251222	-0.26741	1.06142e-37	-0.131172
IGP13	9:33041761-33186080	B4GALT1	rs7854765	33180228	G			0	0.00980572	0.0394	-0.1012	0.0277832	0.0500667	-0.321073	4.74958e-11	0
IGP14	3:186712711-186738421	ST6GAL1	rs17775791	186722362	C	0.0525675	0.0524605	0.00924943	0.00917171	0.2602	0.155	5.78859e-16	0.256851	0.155	7.52672e-16	0
IGP14	6:139617590-139636003	TXLNB	rs6570330	139632859	A			0.00758583	0.00760178	0.4272	-0.1245	5.22953e-13	0.430825	-0.1245	6.20644e-13	0
IGP14	7:6520676-6537913	DAGLB	rs6964421	6520676	T			0.00600552	0.00583181	0.3282	0.1167	6.20093e-11	0.310547	0.1167	6.93016e-11	0
IGP14	17:43463492-44896083	CRHR1; SPPL2C; MAPT; ARHGAP27	rs199456	44797919	T			0.00830193	0.00871869	0.196	0.1623	8.68845e-14	0.209302	0.1623	1.06136e-13	0
IGP14	19:19260586-19296217	RFXANK	rs741706	19281672	C			0.00551426	0.00551798	0.4574	0.1054	6.26656e-10	0.459413	0.1054	6.86539e-10	0
IGP14	22:24093789-24182500	SMARCB1; DELR3; CHCHD10; VPREB3	rs17630758	24136542	A			0.00840824	0.00855115	0.152	-0.1806	2.78748e-15	0.155162	-0.1806	3.49919e-15	0
IGP14	22:39774448-39860868	MGAT3	rs4821897	39835587	A			0.00750229	0.00706738	0.2596	0.1397	1.17167e-12	0.237446	0.1397	1.38078e-12	0
IGP15	3:186712711-186738421	ST6GAL1	rs6764279	186723975	A	0.142105	0.163136	0.10101	0.077668	0.2847	-0.498	2.48164e-165	0.274774	-0.44145	7.41854e-106	-0.3402
IGP15	3:186712711-186738421	ST6GAL1	rs10937279	186727836	A			0	0.0119684	0.2269	0.3455	1.8743e-64	0.230484	0.183685	7.8893e-17	0
IGP15	5:95211647-95347786	ELL2	rs3777178	95273915	C			0.00663938	0.00705657	0.2152	-0.1402	4.7517e-12	0.234484	-0.1402	5.45489e-12	0
IGP15	6:29299390-33883424	HLA region	rs3099844	31448976	A			0.0121568	0.0373023	0.1362	-0.2273	1.37875e-13	0.164272	-0.368586	6.18838e-22	0.596588
IGP15	6:29299390-33883424	HLA region	rs3129949	32298814	A			0	0.0151446	0.2115	0.0176	0.493503	0.257888	0.198913	4.30609e-10	0
IGP15	7:150906453-150969535	ABCF2	rs1122979	150915071	A			0.00813078	0.00755834	0.1121	0.2021	7.26847e-14	0.10317	0.2021	8.86086e-14	0
IGP15	14:105966019-106002352	TMEM121	rs4074453	105998544	C			0.0141682	0.0140479	0.2417	0.1966	2.01187e-24	0.238705	0.1966	3.82146e-24	0
IGP16	14:65472891-66284991	FUT8	rs10148907	65833372	G	0.0175612	0.023097	0.0175612	0.0189031	0.262	0.2131	2.88917e-28	0.246186	0.225677	9.0697e-31	-0.0994653
IGP16	14:65472891-66284991	FUT8	rs8006608	66266824	T			0	0.00629924	0.0324	0.2781	2.30586e-08	0.0291068	0.333846	2.69586e-11	0
IGP17	3:186712711-186738421	ST6GAL1	rs7621161	186727170	A	0.0415397	0.0563681	0.0150892	0.0148775	0.2841	-0.1926	5.72314e-25	0.277589	-0.1926	1.14989e-24	0
IGP17	9:33041761-33186080	B4GALT1	rs2031902	33117524	C			0	0.0142528	0.4081	0.0533	0.0021277	0.418457	0.171127	6.14878e-19	0.323883
IGP17	9:33041761-33186080	B4GALT1	rs10813951	33128021	G			0.020698	0.03544	0.2683	-0.2296	4.5899e-33	0.251222	-0.306921	1.19011e-48	-0.123438
IGP17	9:33041761-33186080	B4GALT1	rs9987515	33181634	C			0	0.0111681	0.0276	-0.1293	0.0153967	0.0447341	-0.361487	1.51352e-10	0
IGP17	16:23397113-23613191	GGA2; COG7	rs250555	23444268	C			0.0057525	0.00654489	0.1397	0.1547	9.98954e-10	0.163457	0.1547	1.09642e-09	0
IGP18	6:29299390-33883424	HLA region	rs4424066	32354428	G	0.0117264	0.0115487	0.00593767	0.00605805	0.4096	-0.1108	8.82315e-10	0.442823	-0.1108	9.72648e-10	0
IGP18	22:39774448-39860868	MGAT3	rs8137426	39844350	T			0.00578869	0.00549062	0.2552	0.1234	5.44179e-10	0.235965	0.1234	5.99861e-10	0
IGP19	19:5822316-5845974	FUT6	rs12986368	5830922	T	0.00624564	0.00642121	0.00624564	0.00642121	0.3707	0.1157	4.37422e-11	0.3992	0.1157	4.93849e-11	0
IGP21	7:50325717-50361683	IKZF1	rs6583437	50350267	A	0.0160413	0.0157655	0.00725146	0.0074025	0.3717	-0.1246	8.34519e-13	0.392312	-0.1246	9.8468e-13	0
IGP21	14:65472891-66284991	FUT8	rs3742597	66200177	G			0.00878985	0.00836305	0.25	0.1531	1.673e-15	0.23241	0.1531	2.14496e-15	0
IGP22	3:186712711-186738421	ST6GAL1	rs7621161	186727170	A	0.0387134	0.0372371	0.0130362	0.0128506	0.2842	-0.179	9.76438e-22	0.277589	-0.179	1.6475e-21	0
IGP22	9:33041761-33186080	B4GALT1	rs10813951	33128021	G			0.0121759	0.011667	0.2683	-0.1761	2.84316e-20	0.251222	-0.1761	4.47263e-20	0
IGP22	22:39774448-39860868	MGAT3	rs909674	39859169	C			0.0135013	0.0127195	0.2662	-0.1859	5.62844e-22	0.243149	-0.1859	9.73802e-22	0
IGP23	3:186712711-186738421	ST6GAL1	rs7621161	186727170	A	0.0259139	0.0255503	0.0259139	0.0255503	0.2841	-0.2524	6.37182e-42	0.277589	-0.2524	5.23511e-41	0
IGP24	3:186712711-186738421	ST6GAL1	rs7621161	186727170	A	0.110697	0.117992	0.0754737	0.0570979	0.2842	-0.4307	7.70622e-118	0.277589	-0.377313	2.13361e-75	-0.340584
IGP24	3:186712711-186738421	ST6GAL1	rs10937279	186727836	A			0	0.0101045	0.227	0.307	8.3803e-51	0.230484	0.168777	2.22123e-14	0
IGP24	9:33041761-33186080	B4GALT1	rs10813951	33128021	G			0.0205719	0.0197121	0.2683	-0.2289	3.32638e-33	0.251222	-0.2289	1.21488e-32	0
IGP24	17:79165171-79257880	SLC38A10; CEP131; TEPSIN	rs2725391	79192430	T			0.00881434	0.00878888	0.46	0.1332	1.80448e-15	0.451859	0.1332	2.30204e-15	0
IGP24	20:17818141-17833534	MGME1	rs2745851	17829280	A			0.00583689	0.00593409	0.3765	0.1115	1.31002e-10	0.393497	0.1115	1.45531e-10	0
IGP25	3:186712711-186738421	ST6GAL1	rs7621161	186727170	A	0.00723878	0.00713721	0.00723878	0.00713721	0.2841	-0.1334	8.65042e-13	0.277589	-0.1334	1.0163e-12	0
IGP26	3:186712711-186738421		rs7621161	186727170	A	0.0642501	0.0706753	0.0321422	0.0316912	0.2841	-0.2811	2.8565e-51	0.277589	-0.2811	6.79688e-50	0
IGP26	9:33041761-33186080	B4GALT1	rs2031902	33117524	C			0	0.00792957	0.4081	0.049	0.00474171	0.418457	0.127642	3.39679e-12	0.323883
IGP26	9:33041761-33186080	B4GALT1	rs10813951	33128021	G			0.0200008	0.0277438	0.2683	-0.2257	5.20832e-32	0.251222	-0.271558	2.48319e-40	0
IGP26	16:23397113-23613191	GGA2; COG7	rs250555	23444268	C			0.0057525	0.00654489	0.1397	0.1547	9.97705e-10	0.163457	0.1547	1.09515e-09	0
IGP26	17:79165171-79257880	SLC38A10; CEP131; TEPSIN	rs2725391	79192430	T			0.00635467	0.00633651	0.4599	0.1131	1.43789e-11	0.451859	0.1131	1.63076e-11	0
IGP27	3:186712711-186738421	ST6GAL1	rs7621161	186727170	A	0.00568314	0.0056034	0.00568314	0.0056034	0.2841	-0.1182	3.288e-10	0.277589	-0.1182	3.62415e-10	0
IGP28	3:186712711-186738421	ST6GAL1	rs7621161	186727170	A	0.124866	0.135819	0.0991471	0.075312	0.2841	-0.4937	1.89132e-155	0.277589	-0.433335	3.83385e-98	-0.34378
IGP28	3:186712711-186738421	ST6GAL1	rs6444193	186734188	G			0	0.0125578	0.2314	0.3358	3.35387e-65	0.231818	0.187774	9.70481e-19	0
IGP28	5:95211647-95347786	ELL2	rs3777178	95273915	C			0.00584094	0.00620796	0.2152	-0.1315	9.20803e-11	0.234484	-0.1315	1.02457e-10	0
IGP28	6:29299390-33883424	HLA region	rs3099844	31448976	A			0.00932168	0.0108843	0.1361	-0.1991	8.17762e-11	0.164272	-0.1991	9.7062e-11	0
IGP28	14:105966019-106002352	TMEM121	rs4074453	105998544	C			0.0105563	0.0104667	0.2417	0.1697	1.40338e-18	0.238705	0.1697	2.00365e-18	0
IGP29	3:186712711-186738421	ST6GAL1	rs7621161	186727170	A	0.203155	0.219402	0.173469	0.132459	0.284	-0.6531	3.04462e-271	0.277589	-0.574688	1.60695e-159	-0.340584
IGP29	3:186712711-186738421	ST6GAL1	rs10937279	186727836	A			0	0.0217952	0.2269	0.4457	4.61226e-106	0.230484	0.247877	9.23002e-29	0
IGP29	9:33041761-33186080	B4GALT1	rs10113903	33122645	C			0.00600796	0.00592977	0.3169	-0.1178	8.70226e-11	0.309362	-0.1178	9.72359e-11	0
IGP29	11:114323627-114450529	NXPE1; NXPE4	rs550897	114442103	G			0.00973404	0.00974185	0.4752	-0.1397	1.67007e-16	0.479633	-0.1397	2.23304e-16	0
IGP29	17:79165171-79257880	SLC38A10; CEP131; TEPSIN	rs2725391	79192430	T			0.0086292	0.0086051	0.4597	0.1318	2.39617e-15	0.451859	0.1318	3.03888e-15	0
IGP29	20:17818141-17833534	MGME1	rs2745851	17829280	A			0.0053157	0.00540366	0.3766	0.1064	8.64387e-10	0.393497	0.1064	9.43614e-10	0
IGP30	3:186712711-186738421	ST6GAL1	rs17775791	186722362	C	0.0283464	0.0274302	0.0145308	0.0144123	0.2601	-0.1943	1.92909e-24	0.256851	-0.1943	3.7525e-24	0
IGP30	22:39774448-39860868	MGAT3	rs4821897	39835587	A			0.0138156	0.0130179	0.2595	-0.1896	2.99765e-22	0.237446	-0.1896	5.31054e-22	0
IGP31	3:186712711-186738421	ST6GAL1	rs7621161	186727170	A	0.039793	0.0461678	0.0164014	0.0161713	0.2841	0.2008	4.47136e-27	0.277589	0.2008	1.02422e-26	0
IGP31	9:33041761-33186080	B4GALT1	rs2031902	33117524	C			0	0.00884269	0.4081	-0.0572	0.000961174	0.418457	-0.134791	3.45851e-12	0.451654
IGP31	9:33041761-33186080	B4GALT1	rs10124479	33136233	G			0.00609494	0.0140776	0.3184	0.1185	4.94856e-11	0.310991	0.181244	2.91301e-19	0
IGP31	17:79165171-79257880	SLC38A10; CEP131; TEPSIN	rs2659005	79218714	T			0.0172967	0.0170399	0.4597	-0.1866	4.6003e-13	0.427122	-0.1866	6.82153e-13	0
IGP32	3:186712711-186738421	ST6GAL1	rs7621161	186727170	A	0.0733667	0.0823362	0.0678982	0.0505578	0.284	-0.4086	4.90954e-107	0.277589	-0.355047	6.53446e-68	-0.340584
IGP32	3:186712711-186738421	ST6GAL1	rs10937279	186727836	A			0	0.0102763	0.2269	0.3004	5.03129e-49	0.230484	0.170206	1.05384e-14	0
IGP32	11:114323627-114450529	NXPE1; NXPE4	rs11215031	114390447	G			0.0054685	0.00601561	0.1223	-0.1596	3.66825e-10	0.136795	-0.1596	4.0336e-10	0
IGP34	22:39774448-39860868	MGAT3	rs4821897	39835587	A	0.0196295	0.0184962	0.0196295	0.0184962	0.2595	0.226	7.14229e-31	0.237446	0.226	2.24968e-30	0
IGP35	3:186712711-186738421	ST6GAL1	rs7621161	186727170	A	0.107626	0.11683	0.0872566	0.0665405	0.284	0.4632	3.11962e-136	0.277589	0.407319	8.4135e-87	-0.340584
IGP35	3:186712711-186738421	ST6GAL1	rs10937279	186727836	A			0	0.0110697	0.2269	-0.3247	1.01819e-56	0.230484	-0.176654	1.34978e-15	0
IGP35	5:95211647-95347786	ELL2	rs7700895	95273410	A			0.00812833	0.00863617	0.2153	0.1551	1.91509e-14	0.234484	0.1551	2.36162e-14	0
IGP35	17:79165171-79257880	SLC38A10; CEP131; TEPSIN	rs1048775	79202329	C			0.0122407	0.0121776	0.4895	-0.1565	6.15515e-10	0.462598	-0.1565	7.56239e-10	0
IGP36	3:186712711-186738421	ST6GAL1	rs6764279	186723975	A	0.0275923	0.0355085	0.00630299	0.00616765	0.2847	0.1244	5.64343e-12	0.274774	0.1244	6.4306e-12	0
IGP36	9:33041761-33186080	B4GALT1	rs2031902	33117524	C			0	0.0103933	0.4081	-0.0364	0.0339189	0.418457	-0.146132	2.77109e-14	0.449888
IGP36	9:33041761-33186080	B4GALT1	rs10113903	33122645	C			0.0154	0.0283671	0.3169	0.1886	8.51784e-26	0.309362	0.257652	3.74061e-37	0
IGP36	20:17818141-17833534	MGME1	rs2745851	17829280	A			0.00588935	0.00598743	0.3765	-0.112	6.74321e-11	0.393497	-0.112	7.52342e-11	0
IGP37	3:186712711-186738421	ST6GAL1	rs6764279	186723975	A	0.0449999	0.0527537	0.0224353	0.0219536	0.2847	0.2347	3.77913e-38	0.274774	0.2347	1.9377e-37	0
IGP37	9:33041761-33186080	B4GALT1	rs2031902	33117524	C			0	0.0105958	0.408	-0.0377	0.0290479	0.418457	-0.147549	2.28545e-14	0.449888
IGP37	9:33041761-33186080	B4GALT1	rs10113903	33122645	C			0.0153347	0.0284255	0.3169	0.1882	2.17418e-25	0.309362	0.257917	8.85205e-37	0
IGP37	20:17818141-17833534	MGME1	rs2745851	17829280	A			0.00722985	0.00735103	0.3764	-0.1241	6.70058e-13	0.393497	-0.1241	7.88646e-13	0
IGP38	3:186712711-186738421	ST6GAL1	rs6764279	186723975	A	0.0456594	0.0536195	0.0225885	0.0221035	0.2847	0.2355	2.04784e-38	0.274774	0.2355	1.07306e-37	0
IGP38	9:33041761-33186080	B4GALT1	rs2031902	33117524	C			0	0.010868	0.408	-0.038	0.0277554	0.418457	-0.149432	1.05624e-14	0.449888
IGP38	9:33041761-33186080	B4GALT1	rs10113903	33122645	C			0.0157944	0.0292507	0.3169	0.191	4.10831e-26	0.309362	0.261634	8.50888e-38	0
IGP38	20:17818141-17833534	MGME1	rs2745851	17829280	A			0.00727653	0.00739849	0.3764	-0.1245	5.58387e-13	0.393497	-0.1245	6.58556e-13	0
IGP39	6:139617590-139636003	TXLNB	rs9385856	139625074	C	0.106229	0.110387	0.00905819	0.00909956	0.4259	-0.1361	5.24204e-16	0.433862	-0.1361	6.80328e-16	0
IGP39	7:50325717-50361683	IKZF1	rs7789913	50352695	T			0.00771964	0.00784119	0.3948	-0.1271	5.27427e-14	0.414531	-0.1271	6.38704e-14	0
IGP39	9:33041761-33186080	B4GALT1	rs7865745	33140976	A			0.0164286	0.0395433	0.3181	0.1946	7.52385e-28	0.310991	0.303763	1.11232e-35	0.681489
IGP39	9:33041761-33186080	B4GALT1	rs2770807	33141752	A			0	0.0111286	0.4925	0.0414	0.0125822	0.489261	-0.149223	3.76331e-11	0
IGP39	19:19260586-19296217	RFXANK	rs7257072	19267990	T			0.00566636	0.00567041	0.5145	-0.1065	8.16338e-11	0.494371	-0.1065	9.06437e-11	0
IGP39	20:17818141-17833534	MGME1	rs2745851	17829280	A			0.00682779	0.00694223	0.3764	-0.1206	2.29004e-12	0.393497	-0.1206	2.65302e-12	0
IGP39	22:24093789-24182500	SMARCB1; DELR3; CHCHD10; VPREB3	rs9624334	24166256	C			0.0157949	0.0164793	0.1443	-0.2529	1.06721e-27	0.151903	-0.2529	2.43143e-27	0
IGP39	22:39774448-39860868	MGAT3	rs4821897	39835587	A			0.0447338	0.0421089	0.2599	0.341	1.50949e-68	0.237446	0.341	6.10647e-66	0
IGP40	6:139617590-139636003	TXLNB	rs9385856	139625074	C	0.108618	0.105928	0.008239	0.00827663	0.4259	-0.1298	1.46335e-14	0.433862	-0.1298	1.81004e-14	0
IGP40	7:50325717-50361683	IKZF1	rs6583440	50361683	A			0.00820026	0.00832884	0.4119	-0.1301	1.27333e-14	0.437046	-0.1301	1.57497e-14	0
IGP40	9:33041761-33186080	B4GALT1	rs3780486	33139453	T			0.0180695	0.0173006	0.2688	0.2144	1.32371e-29	0.25137	0.2144	3.62429e-29	0
IGP40	19:19260586-19296217	RFXANK	rs7257072	19267990	T			0.00558148	0.00558554	0.5146	-0.1057	1.09151e-10	0.494371	-0.1057	1.20793e-10	0
IGP40	20:17818141-17833534	MGME1	rs2745851	17829280	A			0.007103	0.00722129	0.3765	-0.123	8.02767e-13	0.393497	-0.123	9.40988e-13	0
IGP40	22:24093789-24182500	SMARCB1; DELR3; CHCHD10; VPREB3	rs9624334	24166256	C			0.0159577	0.0166492	0.1443	-0.2542	8.81268e-28	0.151903	-0.2542	2.02394e-27	0
IGP40	22:39774448-39860868	MGAT3	rs5750830	39840828	C			0.0454676	0.0425664	0.2601	0.3437	5.07108e-69	0.235743	0.3437	2.31008e-66	0
IGP42	5:131026218-131833599	IRF1; IL3, SLC22A4	rs11748193	131725329	A	0.076537	0.1243	0.00575147	0.005831	0.3992	0.1095	5.65855e-10	0.417272	0.1095	6.22594e-10	0
IGP42	7:50325717-50361683	IKZF1	rs7789913	50352695	T			0.012004	0.0121941	0.3947	-0.1585	1.5333e-20	0.414531	-0.1585	2.40108e-20	0
IGP42	7:150906453-150969535	ABCF2	rs7812088	150919829	A			0.0129868	0.0114656	0.1193	-0.2486	5.469e-22	0.103466	-0.2486	9.22031e-22	0
IGP42	14:65472891-66284991	FUT8	rs11847263	65775695	G			0.0366185	0.0304254	0.3532	0.2831	1.84259e-58	0.340987	0.260188	3.81559e-35	-0.156204
IGP42	14:65472891-66284991	FUT8	rs4902409	66166400	T			0	0.00896983	0.0326	0.1429	0.00480644	0.0454747	0.321439	6.45398e-10	-0.182504
IGP42	14:65472891-66284991	FUT8	rs1054218	66209190	C			0	0.0246174	0.3875	0.2316	1.03379e-39	0.389128	0.227554	6.08494e-17	0.657507
IGP42	14:65472891-66284991	FUT8	rs4400971	66254578	C			0	0.105646	0.4336	0.1698	2.37718e-22	0.466968	-0.460672	8.11629e-27	0.872446
IGP42	14:65472891-66284991	FUT8	rs4073416	66259394	C			0	0.0650714	0.4101	0.1806	6.68452e-26	0.404014	0.36759	3.88941e-17	-0.141428
IGP42	14:65472891-66284991	FUT8	rs8006608	66266824	T			0	0.0480093	0.0324	0.585	9.03812e-32	0.0291068	0.921647	4.70456e-50	0
IGP42	17:37903731-38112190	ORMDL3; GSDMB; IKZF3; ZPBP2	rs907091	37921742	T			0.00917623	0.00915872	0.4897	-0.1355	5.96147e-15	0.475855	-0.1355	7.59268e-15	0
IGP43	9:33041761-33186080	B4GALT1	rs2031902	33117524	C	0.00721049	0.017769	0	0.0123326	0.4083	-0.1032	2.26679e-09	0.418457	-0.159183	2.97e-18	0.323883
IGP43	9:33041761-33186080	B4GALT1	rs10813951	33128021	G			0.00721049	0.0138291	0.2684	0.1355	9.17493e-13	0.251222	0.191724	1.41189e-21	0
IGP45	7:50325717-50361683	IKZF1	rs6583437	50350267	A	0.0459538	0.0445941	0.00645958	0.00659412	0.3717	-0.1176	1.83685e-11	0.392312	-0.1176	2.08277e-11	0
IGP45	7:150906453-150969535	ABCF2	rs1122979	150915071	A			0.00864404	0.0080292	0.1122	-0.2083	2.16134e-14	0.10317	-0.2083	2.68665e-14	0
IGP45	21:36546756-36665202	RUNX1	rs7281587	36565278	A			0.00767897	0.0075154	0.2474	-0.1436	1.40162e-13	0.239668	-0.1436	1.67987e-13	0
IGP45	22:24093789-24182500	SMARCB1; DELR3; CHCHD10; VPREB3	rs17630758	24136542	A			0.0085062	0.0086461	0.1521	-0.1816	2.42225e-15	0.155162	-0.1816	3.0484e-15	0
IGP45	22:39774448-39860868	MGAT3	rs909674	39859169	C			0.014665	0.0138093	0.2664	0.1937	1.92971e-23	0.243149	0.1937	3.62179e-23	0
IGP46	7:50325717-50361683	IKZF1	rs7789913	50352695	T	0.0669889	0.0883454	0.012571	0.0127701	0.3947	-0.1622	1.59666e-21	0.414531	-0.1622	2.61867e-21	0
IGP46	7:150906453-150969535	ABCF2	rs7812088	150919829	A			0.00737181	0.00650834	0.1193	-0.1873	3.38283e-13	0.103466	-0.1873	4.00636e-13	0
IGP46	14:65472891-66284991	FUT8	rs10148907	65833372	G			0.0319549	0.0362217	0.2616	0.2876	4.19697e-49	0.246186	0.312396	1.4654e-55	-0.0994653
IGP46	14:65472891-66284991	FUT8	rs8006608	66266824	T			0	0.0236386	0.0325	0.5697	2.42098e-30	0.0291068	0.646715	1.27775e-37	0
IGP46	17:37903731-38112190	ORMDL3; GSDMB; IKZF3; ZPBP2	rs11557466	38024626	T			0.00868716	0.00867669	0.4733	0.132	1.79987e-14	0.485854	0.131785	2.4732e-14	0.00190366
IGP46	17:45518583-45874272	TBX21	rs11651000	45835278	A			0.00640404	0.00619273	0.1504	0.1583	2.10322e-11	0.145164	0.157963	2.62499e-11	0
IGP47	3:186712711-186738421	ST6GAL1	rs6764279	186723975	A	0.0229532	0.0225538	0.00921495	0.00901519	0.2848	-0.1504	2.18005e-16	0.274774	-0.1504	2.8449e-16	0
IGP47	14:105966019-106002352	TMEM121	rs4074453	105998544	C			0.00712317	0.00706269	0.2417	-0.1394	9.309e-13	0.238705	-0.1394	1.08753e-12	0
IGP47	21:36546756-36665202	RUNX1	rs7281587	36565278	A			0.0066151	0.00647595	0.2473	0.1333	8.61662e-12	0.239668	0.1333	9.8328e-12	0
IGP48	6:29299390-33883424	HLA region	rs2855804	31467365	T	0.0244356	0.0241917	0.00704704	0.00695076	0.3158	-0.1277	6.57705e-11	0.307954	-0.1277	7.47361e-11	0
IGP48	14:105966019-106002352	TMEM121	rs4074453	105998544	C			0.0173886	0.0172409	0.2417	0.2178	4.32806e-29	0.238705	0.2178	1.09465e-28	0
IGP49	6:139617590-139636003	TXLNB	rs6570330	139632859	A	0.067501	0.0668808	0.00948067	0.00950288	0.4268	-0.1392	1.30056e-15	0.430825	-0.1392	1.68547e-15	0
IGP49	7:50325717-50361683	IKZF1	rs7789913	50352695	T			0.00838805	0.00852163	0.3946	-0.1325	1.37403e-14	0.414531	-0.1325	1.69968e-14	0
IGP49	19:19260586-19296217	RFXANK	rs7257072	19267990	T			0.00703842	0.00704395	0.5151	-0.1187	1.20622e-12	0.494371	-0.1187	1.40416e-12	0
IGP49	22:24093789-24182500	SMARCB1; DELR3; CHCHD10; VPREB3	rs17630758	24136542	A			0.0238555	0.0242609	0.152	-0.3042	8.95129e-40	0.155162	-0.3042	5.30158e-39	0
IGP49	22:39774448-39860868	MGAT3	rs5750830	39840828	C			0.0187383	0.0175514	0.2599	0.2207	1.66169e-28	0.235743	0.2207	4.44399e-28	0
IGP50	6:139617590-139636003	TXLNB	rs9385856	139625074	C	0.0290896	0.0288196	0.00550498	0.00553012	0.4259	-0.1061	3.84582e-10	0.433862	-0.1061	4.22453e-10	0
IGP50	22:24093789-24182500	SMARCB1; DELR3; CHCHD10; VPREB3	rs17630758	24136542	A			0.0144633	0.0147012	0.1521	-0.2368	2.43041e-25	0.155162	-0.2368	4.80825e-25	0
IGP50	22:39774448-39860868	MGAT3	rs4821897	39835587	A			0.00912136	0.00858829	0.2598	0.154	4.70027e-15	0.237446	0.154	5.99909e-15	0
IGP51	7:50325717-50361683	IKZF1	rs6421315	50355207	C	0.0301305	0.0432746	0.00622994	0.00639797	0.3832	-0.1148	1.55643e-10	0.414753	-0.1148	1.73687e-10	0
IGP51	14:65472891-66284991	FUT8	rs2151754	65706015	C			0	0.0103592	0.0987	0.0144	0.617826	0.0938379	-0.246806	1.56129e-13	0.369592
IGP51	14:65472891-66284991	FUT8	rs11847263	65775695	G			0.0239006	0.0285626	0.3533	0.2287	1.89185e-38	0.340987	0.252097	1.70698e-39	0.201514
IGP51	14:65472891-66284991	FUT8	rs8006608	66266824	T			0	0.0126372	0.0324	0.4329	4.84937e-18	0.0291068	0.472854	1.10867e-17	0
IGP52	3:186712711-186738421	ST6GAL1	rs17776120	186732679	A	0.0266244	0.0267589	0.0135465	0.0136113	0.3772	0.1698	6.21432e-11	0.381869	0.1698	8.0046e-11	0
IGP52	7:50325717-50361683	IKZF1	rs7789913	50352695	T			0.00650743	0.00661047	0.3947	-0.1167	5.2276e-12	0.414531	-0.1167	5.98578e-12	0
IGP52	19:5822316-5845974	FUT6	rs874232	5843609	C			0.00657049	0.00653712	0.4355	-0.1156	2.57973e-12	0.426455	-0.1156	2.96959e-12	0
IGP53	3:186712711-186738421	ST6GAL1	rs17775791	186722362	C	0.0281874	0.0475137	0.00613821	0.00608967	0.26	0.1263	3.9345e-11	0.256851	0.1263	4.41693e-11	0
IGP53	6:143150223-143203591	HIVEP2	rs7758383	143169723	G			0.0070085	0.00698709	0.4788	-0.1185	2.37926e-12	0.46519	-0.1185	2.7608e-12	0
IGP53	9:33041761-33186080	B4GALT1	rs2031902	33117524	C			0	0.02172	0.4082	0.0949	4.98505e-08	0.418457	0.211251	1.22138e-27	0.323883
IGP53	9:33041761-33186080	B4GALT1	rs10813951	33128021	G			0.0150407	0.0312773	0.2684	-0.1957	1.35773e-24	0.251222	-0.288333	1.91914e-43	-0.131172
IGP53	9:33041761-33186080	B4GALT1	rs7854765	33180228	G			0	0.0106937	0.0394	-0.1082	0.0186193	0.0500667	-0.335296	6.3813e-12	0
IGP54	6:139617590-139636003	TXLNB	rs6570330	139632859	A	0.0383739	0.0384087	0.00593287	0.00594499	0.4273	-0.1101	1.67247e-10	0.430825	-0.1101	1.8575e-10	0
IGP54	7:6520676-6537913	DAGLB	rs17198191	6516437	G			0.00571734	0.00561829	0.2031	0.1329	5.70989e-10	0.198415	0.1329	6.2799e-10	0
IGP54	17:43463492-44896083	CRHR1; SPPL2C; MAPT; ARHGAP27	rs199456	44797919	T			0.00724337	0.00760698	0.196	0.1516	2.47147e-12	0.209302	0.1516	2.88317e-12	0
IGP54	17:79165171-79257880	SLC38A10; CEP131; TEPSIN	rs9319617	79192446	T			0.0062496	0.00624467	0.4992	0.1118	4.04128e-11	0.485928	0.1118	4.54775e-11	0
IGP54	22:24093789-24182500	SMARCB1; DELR3; CHCHD10; VPREB3	rs17630758	24136542	A			0.00706952	0.00718968	0.152	-0.1656	4.19632e-13	0.155162	-0.1656	4.92969e-13	0
IGP54	22:39774448-39860868	MGAT3	rs4821897	39835587	A			0.00616125	0.00580407	0.2596	0.1266	1.14343e-10	0.237446	0.1266	1.27761e-10	0
IGP55	9:33041761-33186080	B4GALT1	rs2183124	33115556	A	0.00711219	0.0202766	0	0.00703038	0.0704	-0.2027	4.1784e-10	0.0749519	-0.225165	5.01335e-12	-0.0625273
IGP55	9:33041761-33186080	B4GALT1	rs10511909	33132518	C			0	0.00687166	0.1049	-0.173	1.7885e-10	0.106725	-0.189841	3.25839e-12	-0.0293425
IGP55	9:33041761-33186080	B4GALT1	rs3824459	33134617	T			0.00711219	0.00820267	0.0147	-0.4955	5.40422e-11	0.0148867	-0.528835	3.12822e-12	0
IGP57	3:186712711-186738421	ST6GAL1	rs17775791	186722362	C	0.0257838	0.0442581	0.00606221	0.00601277	0.2601	0.1255	5.2799e-11	0.256851	0.1255	5.91137e-11	0
IGP57	6:143150223-143203591	HIVEP2	rs7758383	143169723	G			0.00672737	0.00670694	0.4787	-0.1161	6.58838e-12	0.46519	-0.1161	7.55769e-12	0
IGP57	9:33041761-33186080	B4GALT1	rs2031902	33117524	C			0	0.0205689	0.4082	0.0946	5.53919e-08	0.418457	0.205577	2.95666e-26	0.323883
IGP57	9:33041761-33186080	B4GALT1	rs10813951	33128021	G			0.0129943	0.0278393	0.2684	-0.1819	1.86727e-21	0.251222	-0.272025	6.47266e-39	-0.131172
IGP57	9:33041761-33186080	B4GALT1	rs7854765	33180228	G			0	0.010292	0.0394	-0.1105	0.0162876	0.0500667	-0.328938	1.59552e-11	0
IGP58	7:50325717-50361683	IKZF1	rs7789913	50352695	T	0.0683527	0.104059	0.0120799	0.0122711	0.3947	0.159	1.22641e-20	0.414531	0.159	1.92893e-20	0
IGP58	7:150906453-150969535	ABCF2	rs7812088	150919829	A			0.00596621	0.00526737	0.1193	0.1685	5.10597e-11	0.103466	0.1685	5.70586e-11	0
IGP58	14:65472891-66284991	FUT8	rs2151754	65706015	C			0	0.00873133	0.0987	-0.0189	0.509459	0.0938379	0.226586	1.00105e-10	0.369592
IGP58	14:65472891-66284991	FUT8	rs11847263	65775695	G			0.0352602	0.0289479	0.3532	-0.2778	6.15022e-57	0.340987	-0.253792	1.15779e-32	-0.156204
IGP58	14:65472891-66284991	FUT8	rs4902409	66166400	T			0	0.0109019	0.0326	-0.1603	0.00150619	0.0454747	-0.354371	6.92108e-12	-0.182774
IGP58	14:65472891-66284991	FUT8	rs761830	66212986	G			0	0.0105116	0.3841	-0.2088	2.76112e-33	0.389424	-0.148675	1.73572e-13	-0.127492
IGP58	14:65472891-66284991	FUT8	rs8006608	66266824	T			0	0.0245177	0.0324	-0.5647	6.68596e-30	0.0291068	-0.65863	8.76501e-33	0
IGP58	17:37903731-38112190	ORMDL3; GSDMB; IKZF3; ZPBP2	rs11557466	38024626	T			0.00850404	0.00849293	0.4734	-0.1306	2.82235e-14	0.485854	-0.130382	3.84745e-14	0.00190366
IGP58	17:45518583-45874272	TBX21	rs11651000	45835278	A			0.00654233	0.00632698	0.1504	-0.16	1.11019e-11	0.145164	-0.159666	1.39449e-11	0
IGP59	7:50325717-50361683	IKZF1	rs7789913	50352695	T	0.0756528	0.114771	0.0139394	0.0141601	0.3947	0.1708	1.26613e-23	0.414531	0.1708	2.31978e-23	0
IGP59	7:150906453-150969535	ABCF2	rs7812088	150919829	A			0.00910003	0.00803412	0.1193	0.2081	6.79595e-16	0.103466	0.2081	8.78453e-16	0
IGP59	14:65472891-66284991	FUT8	rs1256531	65747759	G			0	0.00847028	0.1096	-0.013	0.633665	0.0976152	0.21927	7.54844e-11	0.362576
IGP59	14:65472891-66284991	FUT8	rs11847263	65775695	G			0.0362057	0.0285519	0.3532	-0.2815	6.74439e-58	0.340987	-0.25205	4.54966e-32	-0.156204
IGP59	14:65472891-66284991	FUT8	rs17779281	66139988	G			0	0.0116866	0.0326	-0.173	0.000651539	0.0454747	-0.366902	1.66431e-12	-0.182504
IGP59	14:65472891-66284991	FUT8	rs1054218	66209190	C			0	0.0126873	0.3875	-0.2223	3.57397e-37	0.389128	-0.163361	1.01158e-15	-0.128181
IGP59	14:65472891-66284991	FUT8	rs8006608	66266824	T			0	0.0265682	0.0324	-0.5738	1.49573e-30	0.0291068	-0.685619	1.58284e-34	0
IGP59	17:37903731-38112190	ORMDL3; GSDMB; IKZF3; ZPBP2	rs7216389	38069949	T			0.00943319	0.00940793	0.4872	0.1374	1.64508e-15	0.468671	0.137441	2.09121e-15	0.00034549
IGP59	17:45518583-45874272	TBX21	rs11651000	45835278	A			0.00697449	0.00677842	0.1504	-0.1652	2.952e-12	0.145164	-0.165264	3.35467e-12	0
IGP60	7:50325717-50361683	IKZF1	rs7789913	50352695	T	0.0693352	0.10028	0.011719	0.0119035	0.3948	0.1566	4.09876e-20	0.414531	0.1566	6.29651e-20	0
IGP60	7:150906453-150969535	ABCF2	rs7812088	150919829	A			0.00875355	0.00772824	0.1193	0.2041	2.39558e-15	0.103466	0.2041	3.04012e-15	0
IGP60	14:65472891-66284991	FUT8	rs11847263	65775695	G			0.0336586	0.0158117	0.3533	-0.2714	6.04831e-54	0.340987	-0.187568	6.92686e-22	-0.156204
IGP60	14:65472891-66284991	FUT8	rs4902409	66166400	T			0	0.0112337	0.0326	-0.1555	0.00213768	0.0454747	-0.359723	3.69957e-12	-0.182774
IGP60	14:65472891-66284991	FUT8	rs761830	66212986	G			0	0.0179396	0.3842	-0.2085	6.61032e-33	0.389424	-0.194227	4.57459e-24	-0.127492
IGP60	14:65472891-66284991	FUT8	rs8006608	66266824	T			0	0.018119	0.0324	-0.5826	1.45383e-31	0.0291068	-0.566199	3.13415e-27	0
IGP60	17:37903731-38112190	ORMDL3; GSDMB; IKZF3; ZPBP2	rs11557466	38024626	T			0.0088726	0.00886216	0.4734	-0.1334	1.04511e-14	0.485854	-0.133186	1.44959e-14	0.00190366
IGP60	17:45518583-45874272	TBX21	rs11651000	45835278	A			0.00633143	0.00612206	0.1504	-0.1574	2.92245e-11	0.145164	-0.157059	3.63731e-11	0
IGP61	7:50325717-50361683	IKZF1	rs6583437	50350267	A	0.047955	0.0689553	0.00984743	0.0100525	0.3717	0.1452	5.82964e-17	0.392312	0.1452	7.86739e-17	0
IGP61	14:65472891-66284991	FUT8	rs11847263	65775695	G			0.0312239	0.0129101	0.3533	-0.2614	9.96165e-51	0.340987	-0.169486	1.76122e-18	0.327157
IGP61	14:65472891-66284991	FUT8	rs761830	66212986	G			0	0.0144908	0.3843	-0.2079	1.90208e-33	0.389424	-0.174562	1.57057e-20	-0.127492
IGP61	14:65472891-66284991	FUT8	rs8006608	66266824	T			0	0.0139629	0.0324	-0.5281	1.63388e-26	0.0291068	-0.497039	1.0652e-21	0
IGP61	17:37903731-38112190	ORMDL3; GSDMB; IKZF3; ZPBP2	rs11557466	38024626	T			0.00688359	0.0068976	0.4734	-0.1175	5.5426e-12	0.485854	-0.1175	6.38815e-12	0
IGP62	6:139617590-139636003	TXLNB	rs9385856	139625074	C	0.0762456	0.0758438	0.0100822	0.0101301	0.4256	0.1436	2.71902e-17	0.433862	0.1436	3.71781e-17	0
IGP62	7:50325717-50361683	IKZF1	rs6421315	50355207	C			0.0173519	0.0178217	0.3831	0.1916	8.68933e-27	0.414753	0.1916	2.06237e-26	0
IGP62	14:65472891-66284991	FUT8	rs11847263	65775695	G			0.00614883	0.00604753	0.3533	-0.116	4.16324e-11	0.340987	-0.116	4.67541e-11	0
IGP62	21:36546756-36665202	RUNX1	rs2064056	36595108	T			0.0069322	0.00673535	0.2338	0.1391	1.61351e-12	0.224411	0.1391	1.8746e-12	0
IGP62	22:24093789-24182500	SMARCB1; DELR3; CHCHD10; VPREB3	rs17630758	24136542	A			0.0179807	0.0182863	0.152	0.2641	9.29604e-31	0.155162	0.2641	2.6228e-30	0
IGP62	22:39774448-39860868	MGAT3	rs8137426	39844350	T			0.0177498	0.0168228	0.2555	-0.216	3.27903e-27	0.235965	-0.216	8.05749e-27	0
IGP63	6:139617590-139636003	TXLNB	rs9385856	139625074	C	0.0779978	0.0772988	0.0089234	0.00896633	0.4255	0.1351	2.52002e-15	0.433862	0.1351	3.20435e-15	0
IGP63	7:50325717-50361683	IKZF1	rs6421315	50355207	C			0.0174591	0.0179335	0.383	0.1922	1.12256e-26	0.414753	0.1922	2.64871e-26	0
IGP63	9:33041761-33186080	B4GALT1	rs10758192	33131651	A			0.0060702	0.00598739	0.319	0.1182	6.22552e-11	0.310991	0.1182	6.95986e-11	0
IGP63	14:65472891-66284991	FUT8	rs11847263	65775695	G			0.00826755	0.0081303	0.3534	-0.1345	2.76352e-14	0.340987	-0.1345	3.39502e-14	0
IGP63	22:24093789-24182500	SMARCB1; CHCHD10; VPREB3	rs17630758	24136542	A			0.0140871	0.0143188	0.1521	0.2337	2.95928e-24	0.155162	0.2337	5.53236e-24	0
IGP63	22:39774448-39860868	MGAT3	rs8137426	39844350	T			0.0231905	0.0219625	0.2558	-0.2468	1.06983e-34	0.235965	-0.2468	4.82427e-34	0
IGP64	6:139617590-139636003	TXLNB	rs9385856	139625074	C	0.0696785	0.069421	0.0103359	0.0103856	0.4255	0.1454	1.74415e-17	0.433862	0.1454	2.41047e-17	0
IGP64	7:50325717-50361683	IKZF1	rs6421315	50355207	C			0.012026	0.0123504	0.3832	0.1595	4.86277e-19	0.414753	0.1595	7.35114e-19	0
IGP64	19:19260586-19296217	RFXANK	rs7257072	19267990	T			0.00560236	0.00560669	0.515	0.1059	1.70595e-10	0.494371	0.1059	1.88284e-10	0
IGP64	21:36546756-36665202	RUNX1	rs2064056	36595108	T			0.00610514	0.00592825	0.234	0.1305	4.3729e-11	0.224411	0.1305	4.90363e-11	0
IGP64	22:24093789-24182500	SMARCB1; DELR3; CHCHD10; VPREB3	rs17630758	24136542	A			0.0201244	0.0204664	0.152	0.2794	3.41213e-34	0.155162	0.2794	1.24411e-33	0
IGP64	22:39774448-39860868	MGAT3	rs8137426	39844350	T			0.0154848	0.0146836	0.2553	-0.2018	1.02748e-23	0.235965	-0.2018	2.01754e-23	0
IGP65	1:25226001-25345011	RUNX3	rs7555518	25299404	A	0.0541567	0.0704187	0.00560262	0.00560693	0.5146	-0.1059	3.76889e-10	0.495408	-0.1059	4.14632e-10	0
IGP65	7:50325717-50361683	IKZF1	rs6583437	50350267	A			0.0124708	0.0127305	0.3717	0.1634	3.66055e-21	0.392312	0.1634	5.93675e-21	0
IGP65	9:33041761-33186080	B4GALT1	rs10813951	33128021	G			0.00611523	0.00585963	0.2683	-0.1248	3.99765e-11	0.251222	-0.1248	4.48872e-11	0
IGP65	14:65472891-66284991	FUT8	rs11847263	65775695	G			0.0172469	0.00787637	0.3531	-0.1943	6.1676e-29	0.340987	-0.132383	6.05538e-11	0.509232
IGP65	14:65472891-66284991	FUT8	rs10138570	65860038	A			0	0.00732591	0.4722	-0.1858	8.79032e-28	0.470079	-0.121262	8.62061e-10	0
IGP65	21:36546756-36665202	RUNX1	rs2064056	36595108	T			0.00505499	0.00491291	0.2337	0.1188	1.0998e-09	0.224411	0.1188	1.1932e-09	0
IGP65	22:24093789-24182500	SMARCB1; DELR3; CHCHD10; VPREB3	rs17630758	24136542	A			0.00766617	0.00779226	0.1521	0.1724	2.24001e-14	0.155162	0.1724	2.72044e-14	0
IGP66	6:139617590-139636003	TXLNB	rs9385856	139625074	C	0.0805101	0.0794337	0.0106806	0.0107313	0.4256	-0.1478	5.39413e-18	0.433862	-0.1478	7.61598e-18	0
IGP66	7:50325717-50361683	IKZF1	rs6421315	50355207	C			0.0119057	0.0122268	0.3832	-0.1587	7.64594e-19	0.414753	-0.1587	1.14564e-18	0
IGP66	21:36546756-36665202	RUNX1	rs2064056	36595108	T			0.00706448	0.00686183	0.2339	-0.1404	1.37642e-12	0.224411	-0.1404	1.60435e-12	0
IGP66	22:24093789-24182500	SMARCB1; DELR3; CHCHD10; VPREB3	rs17630758	24136542	A			0.0245187	0.0249355	0.152	-0.3084	3.1017e-41	0.155162	-0.3084	2.11e-40	0
IGP66	22:39774448-39860868	MGAT3	rs5750830	39840828	C			0.0263406	0.0246783	0.2598	0.2617	7.80861e-40	0.235743	0.2617	5.69378e-39	0
IGP67	6:139617590-139636003	TXLNB	rs9385856	139625074	C	0.0839213	0.082631	0.00991318	0.00996148	0.4254	-0.1424	7.37721e-17	0.433862	-0.1424	9.90977e-17	0
IGP67	7:50325717-50361683	IKZF1	rs6421315	50355207	C			0.0141124	0.0144959	0.383	-0.1728	7.07712e-22	0.414753	-0.1728	1.23668e-21	0
IGP67	9:33041761-33186080	B4GALT1	rs10758192	33131651	A			0.00712961	0.00703236	0.319	-0.1281	1.37661e-12	0.310991	-0.1281	1.60442e-12	0
IGP67	22:24093789-24182500	SMARCB1; DELR3; CHCHD10; VPREB3	rs17630758	24136542	A			0.0197908	0.0201163	0.1521	-0.277	2.07078e-33	0.155162	-0.277	7.07829e-33	0
IGP67	22:39774448-39860868	MGAT3	rs4821897	39835587	A			0.0329753	0.0310249	0.2601	0.2927	4.80185e-49	0.237446	0.2927	1.02302e-47	0
IGP68	6:139617590-139636003	TXLNB	rs9385856	139625074	C	0.0690333	0.0684159	0.00985817	0.0099056	0.4255	-0.142	1.06989e-16	0.433862	-0.142	1.43223e-16	0
IGP68	7:50325717-50361683	IKZF1	rs6421315	50355207	C			0.00821165	0.00843314	0.3832	-0.1318	2.60069e-13	0.414753	-0.1318	3.1409e-13	0
IGP68	19:19260586-19296217	RFXANK	rs7257072	19267990	T			0.00608852	0.00609331	0.5151	-0.1104	3.95187e-11	0.494371	-0.1104	4.42957e-11	0
IGP68	21:36546756-36665202	RUNX1	rs2064056	36595108	T			0.00554938	0.00538699	0.2341	-0.1244	3.55871e-10	0.224411	-0.1244	3.90845e-10	0
IGP68	22:24093789-24182500	SMARCB1; DELR3; CHCHD10; VPREB3	rs17630758	24136542	A			0.0216835	0.022064	0.1519	-0.2901	2.62165e-36	0.155162	-0.2901	1.1473e-35	0
IGP68	22:39774448-39860868	MGAT3	rs5750830	39840828	C			0.017642	0.0165328	0.2597	0.2142	6.22781e-27	0.235743	0.2142	1.49521e-26	0
IGP69	1:25226001-25345011	RUNX3	rs10903118	25294878	C	0.0630426	0.0622316	0.00696666	0.00697331	0.516	0.1181	2.70618e-12	0.495778	0.1181	3.13522e-12	0
IGP69	6:139617590-139636003	TXLNB	rs9385856	139625074	C			0.00621041	0.00623953	0.4257	-0.1127	4.28176e-11	0.433862	-0.1127	4.81147e-11	0
IGP69	7:50325717-50361683	IKZF1	rs6583437	50350267	A			0.0058695	0.00599175	0.3717	-0.1121	1.47344e-10	0.392312	-0.1121	1.63508e-10	0
IGP69	9:33041761-33186080	B4GALT1	rs10813951	33128021	G			0.0122729	0.0117599	0.2683	0.1768	2.13157e-20	0.251222	0.1768	3.35826e-20	0
IGP69	21:36546756-36665202	RUNX1	rs7281587	36565278	A			0.00543705	0.00531835	0.2476	-0.1208	4.79657e-10	0.239668	-0.1208	5.25351e-10	0
IGP69	22:24093789-24182500	SMARCB1; DELR3; CHCHD10; VPREB3	rs17630758	24136542	A			0.0158169	0.0160857	0.152	-0.2477	3.225e-27	0.155162	-0.2477	7.16765e-27	0
IGP69	22:39774448-39860868	MGAT3	rs909674	39859169	C			0.0104692	0.00986303	0.2662	0.1637	2.24268e-17	0.243149	0.1637	3.10546e-17	0
IGP70	6:139617590-139636003	TXLNB	rs9385856	139625074	C	0.0801982	0.0792333	0.0111481	0.011201	0.4256	-0.151	6.41962e-19	0.433862	-0.151	9.39353e-19	0
IGP70	7:50325717-50361683	IKZF1	rs6421315	50355207	C			0.0133419	0.0137018	0.3832	-0.168	6.29316e-21	0.414753	-0.168	1.0463e-20	0
IGP70	21:36546756-36665202	RUNX1	rs2064056	36595108	T			0.00723659	0.00702901	0.2339	-0.1421	7.36305e-13	0.224411	-0.1421	8.64893e-13	0
IGP70	22:24093789-24182500	SMARCB1; DELR3; CHCHD10; VPREB3	rs17630758	24136542	A			0.023652	0.024054	0.152	-0.3029	7.66561e-40	0.155162	-0.3029	4.5729e-39	0
IGP70	22:39774448-39860868	MGAT3	rs5750830	39840828	C			0.0248196	0.0232475	0.2599	0.254	1.25582e-37	0.235743	0.254	7.33793e-37	0
IGP71	6:139617590-139636003	TXLNB	rs9385856	139625074	C	0.0803595	0.0793853	0.0108985	0.0109502	0.4256	-0.1493	1.57065e-18	0.433862	-0.1493	2.25978e-18	0
IGP71	7:50325717-50361683	IKZF1	rs6421315	50355207	C			0.0133896	0.0137508	0.3832	-0.1683	5.36714e-21	0.414753	-0.1683	8.95568e-21	0
IGP71	21:36546756-36665202	RUNX1	rs2064056	36595108	T			0.00726718	0.00705872	0.2339	-0.1424	6.59107e-13	0.224411	-0.1424	7.75263e-13	0
IGP71	22:24093789-24182500	SMARCB1; DELR3; CHCHD10; VPREB3	rs17630758	24136542	A			0.0238084	0.0242131	0.152	-0.3039	4.29052e-40	0.155162	-0.3039	2.6206e-39	0
IGP71	22:39774448-39860868	MGAT3	rs5750830	39840828	C			0.0249958	0.0234125	0.2599	0.2549	6.9827e-38	0.235743	0.2549	4.18356e-37	0
IGP72	6:139617590-139636003	TXLNB	rs9385856	139625074	C	0.0780743	0.077277	0.00991379	0.00996148	0.4255	0.1424	7.60633e-17	0.433862	0.1424	1.024e-16	0
IGP72	7:50325717-50361683	IKZF1	rs6583437	50350267	A			0.0130718	0.0133455	0.3716	0.1673	1.07032e-21	0.392312	0.1673	1.79426e-21	0
IGP72	21:36546756-36665202	RUNX1	rs2064056	36595108	T			0.00702428	0.00682279	0.2339	0.14	1.51302e-12	0.224411	0.14	1.76062e-12	0
IGP72	22:24093789-24182500	SMARCB1; DELR3; CHCHD10; VPREB3	rs17630758	24136542	A			0.0229237	0.0233133	0.152	0.2982	9.71168e-39	0.155162	0.2982	5.19404e-38	0
IGP72	22:39774448-39860868	MGAT3	rs8137426	39844350	T			0.0251407	0.0238339	0.2554	-0.2571	1.75416e-37	0.235965	-0.2571	1.03656e-36	0
IGP73	3:186712711-186738421	ST6GAL1	rs17776120	186732679	A	0.0264698	0.0266102	0.0131191	0.0131819	0.3772	0.1671	1.27692e-10	0.381869	0.1671	1.61832e-10	0
IGP73	7:50325717-50361683	IKZF1	rs7789913	50352695	T			0.00694964	0.00705969	0.3947	-0.1206	1.0431e-12	0.414531	-0.1206	1.217e-12	0
IGP73	19:5822316-5845974	FUT6	rs874232	5843609	C			0.00640108	0.00636857	0.4355	-0.1141	5.08719e-12	0.426455	-0.1141	5.81258e-12	0
IGP74	1:25226001-25345011	RUNX3	rs10903118	25294878	C	0.0645791	0.0638407	0.00733729	0.0073442	0.5159	0.1212	6.28526e-13	0.495778	0.1212	7.40748e-13	0
IGP74	6:139617590-139636003	TXLNB	rs9385856	139625074	C			0.00669377	0.00672474	0.4258	-0.117	5.06471e-12	0.433862	-0.117	5.81414e-12	0
IGP74	7:50325717-50361683	IKZF1	rs6583437	50350267	A			0.00745069	0.00760587	0.3717	-0.1263	4.54149e-13	0.392312	-0.1263	5.37705e-13	0
IGP74	9:33041761-33186080	B4GALT1	rs10813951	33128021	G			0.0120656	0.0115612	0.2683	0.1753	3.56089e-20	0.251222	0.1753	5.54073e-20	0
IGP74	21:36546756-36665202	RUNX1	rs7281587	36565278	A			0.0059795	0.00585055	0.2475	-0.1267	5.89244e-11	0.239668	-0.1267	6.58294e-11	0
IGP74	22:24093789-24182500	SMARCB1; DELR3; CHCHD10; VPREB3	rs17630758	24136542	A			0.0153857	0.0156472	0.152	-0.2443	1.19648e-26	0.155162	-0.2443	2.55966e-26	0
IGP74	22:39774448-39860868	MGAT3	rs909674	39859169	C			0.00966659	0.00910689	0.2662	0.1573	3.08804e-16	0.243149	0.1573	4.08274e-16	0
IGP75	1:25226001-25345011	RUNX3	rs10903118	25294878	C	0.0650149	0.0642687	0.0073131	0.00731998	0.5159	0.121	6.73215e-13	0.495778	0.121	7.92644e-13	0
IGP75	6:139617590-139636003	TXLNB	rs9385856	139625074	C			0.00662489	0.00665595	0.4257	-0.1164	6.38739e-12	0.433862	-0.1164	7.31254e-12	0
IGP75	7:50325717-50361683	IKZF1	rs6583437	50350267	A			0.00755725	0.00771465	0.3717	-0.1272	3.04329e-13	0.392312	-0.1272	3.6212e-13	0
IGP75	9:33041761-33186080	B4GALT1	rs10813951	33128021	G			0.0121483	0.0116405	0.2683	0.1759	2.57672e-20	0.251222	0.1759	4.03505e-20	0
IGP75	21:36546756-36665202	RUNX1	rs7281587	36565278	A			0.00601895	0.00588755	0.2476	-0.1271	5.05226e-11	0.239668	-0.1271	5.65285e-11	0
IGP75	22:24093789-24182500	SMARCB1; DELR3; CHCHD10; VPREB3	rs17630758	24136542	A			0.0155625	0.015827	0.152	-0.2457	5.92856e-27	0.155162	-0.2457	1.29149e-26	0
IGP75	22:39774448-39860868	MGAT3	rs909674	39859169	C			0.00978988	0.00922305	0.2662	0.1583	1.95795e-16	0.243149	0.1583	2.60777e-16	0
IGP76	1:25226001-25345011	RUNX3	rs10903118	25294878	C	0.0585496	0.0578606	0.00659433	0.00660053	0.5159	-0.1149	7.83314e-12	0.495778	-0.1149	8.95431e-12	0
IGP76	7:50325717-50361683	IKZF1	rs6583437	50350267	A			0.0095914	0.00979117	0.3717	0.1433	1.74559e-16	0.392312	0.1433	2.31499e-16	0
IGP76	9:33041761-33186080	B4GALT1	rs10813951	33128021	G			0.0128345	0.0122981	0.2683	-0.1808	1.74914e-21	0.251222	-0.1808	2.8968e-21	0
IGP76	21:36546756-36665202	RUNX1	rs7281587	36565278	A			0.00590423	0.0057769	0.2475	0.1259	6.77786e-11	0.239668	0.1259	7.55791e-11	0
IGP76	22:24093789-24182500	SMARCB1; DELR3; CHCHD10; VPREB3	rs17630758	24136542	A			0.0144189	0.014664	0.152	0.2365	3.17965e-25	0.155162	0.2365	6.23562e-25	0
IGP76	22:39774448-39860868	MGAT3	rs8137426	39844350	T			0.00920622	0.00872992	0.2553	-0.1556	5.21131e-15	0.235965	-0.1556	6.65293e-15	0
IGP77	7:50325717-50361683	IKZF1	rs6583437	50350267	A	0.0272801	0.0275895	0.00639383	0.00652701	0.3717	-0.117	1.30499e-11	0.392312	-0.117	1.48209e-11	0
IGP77	8:103538266-103550211	ODF1	rs10096810	103545436	G			0.00564693	0.00563228	0.3726	0.1099	7.66889e-11	0.370241	0.1099	8.5082e-11	0
IGP77	14:65472891-66284991	FUT8	rs10138570	65860038	A			0.00829496	0.0082907	0.4723	0.129	2.20916e-14	0.470079	0.129	2.7264e-14	0
IGP77	19:5822316-5845974	FUT6	rs12986368	5830922	T			0.00694432	0.00713954	0.3707	0.122	3.0129e-12	0.3992	0.122	3.48967e-12	0

## Sheet: S4
Table S4: FUMA Gene Ontology gene-set enrichment analysis. adjP - Benjamini-Hochberg adjusted p-value. Genes - IgG glycosylation associated genes that map to the given gene-set.
GeneSet	N_genes	N_overlap	p	adjP	genes	link	category
GO_GLYCOSYLATION	265	6	7.19209e-09	2.64795e-05	FUT8:COG7:FUT6:MGAT3:ST6GAL1:B4GALT1	http://www.broadinstitute.org/gsea/msigdb/cards/GO_GLYCOSYLATION	Glycosylation
GO_PROTEIN_N_LINKED_GLYCOSYLATION	75	4	1.19385e-08	2.64795e-05	FUT8:MGAT3:ST6GAL1:B4GALT1	http://www.broadinstitute.org/gsea/msigdb/cards/GO_PROTEIN_N_LINKED_GLYCOSYLATION	Glycosylation
GO_GLYCOPROTEIN_METABOLIC_PROCESS	351	6	4.93942e-08	7.30376e-05	FUT8:COG7:FUT6:MGAT3:ST6GAL1:B4GALT1	http://www.broadinstitute.org/gsea/msigdb/cards/GO_GLYCOPROTEIN_METABOLIC_PROCESS	Glycosylation
GO_CARBOHYDRATE_DERIVATIVE_BIOSYNTHETIC_PROCESS	593	7	9.88193e-08	0.000109591	FUT8:COG7:FUT6:CHCHD10:MGAT3:ST6GAL1:B4GALT1	http://www.broadinstitute.org/gsea/msigdb/cards/GO_CARBOHYDRATE_DERIVATIVE_BIOSYNTHETIC_PROCESS	Glycosylation
GO_IMMUNE_SYSTEM_PROCESS	1972	11	2.34603e-07	0.000162896	RUNX3:IGHE:IKZF3:CRHR1:TBX21:RUNX1:VPREB3:ST6GAL1:IRF1:IKZF1:B4GALT1	http://www.broadinstitute.org/gsea/msigdb/cards/GO_IMMUNE_SYSTEM_PROCESS	Immune System
GO_OLIGOSACCHARIDE_BIOSYNTHETIC_PROCESS	13	2	2.5705e-07	0.000162896	FUT8:B4GALT1	http://www.broadinstitute.org/gsea/msigdb/cards/GO_OLIGOSACCHARIDE_BIOSYNTHETIC_PROCESS	Glycosylation
GO_PERIPHERAL_NERVOUS_SYSTEM_NEURON_DIFFERENTIATION	13	2	2.5705e-07	0.000162896	RUNX3:RUNX1	http://www.broadinstitute.org/gsea/msigdb/cards/GO_PERIPHERAL_NERVOUS_SYSTEM_NEURON_DIFFERENTIATION	NA
GO_FUCOSE_METABOLIC_PROCESS	16	2	5.02284e-07	0.000263416	FUT8:FUT6	http://www.broadinstitute.org/gsea/msigdb/cards/GO_FUCOSE_METABOLIC_PROCESS	Glycosylation
GO_OLIGOSACCHARIDE_METABOLIC_PROCESS	65	3	5.34432e-07	0.000263416	FUT8:ST6GAL1:B4GALT1	http://www.broadinstitute.org/gsea/msigdb/cards/GO_OLIGOSACCHARIDE_METABOLIC_PROCESS	Glycosylation
GO_FUCOSYLATION	24	2	1.80551e-06	0.000800923	FUT8:FUT6	http://www.broadinstitute.org/gsea/msigdb/cards/GO_FUCOSYLATION	NA
GO_CARBOHYDRATE_METABOLIC_PROCESS	660	6	3.39909e-06	0.00137076	FUT8:COG7:FUT6:MGAT3:ST6GAL1:B4GALT1	http://www.broadinstitute.org/gsea/msigdb/cards/GO_CARBOHYDRATE_METABOLIC_PROCESS	Glycosylation
GO_CARBOHYDRATE_DERIVATIVE_METABOLIC_PROCESS	1043	7	6.76449e-06	0.00202526	FUT8:COG7:FUT6:CHCHD10:MGAT3:ST6GAL1:B4GALT1	http://www.broadinstitute.org/gsea/msigdb/cards/GO_CARBOHYDRATE_DERIVATIVE_METABOLIC_PROCESS	Glycosylation
GO_POSITIVE_REGULATION_OF_BIOSYNTHETIC_PROCESS	1800	9	6.84827e-06	0.00202526	RUNX3:IKZF3:CRHR1:TBX21:RFXANK:RUNX1:SMARCB1:IRF1:IKZF1	http://www.broadinstitute.org/gsea/msigdb/cards/GO_POSITIVE_REGULATION_OF_BIOSYNTHETIC_PROCESS	NA
GO_REGULATION_OF_B_CELL_ACTIVATION	121	3	6.44615e-06	0.00202526	IGHE:IKZF3:TBX21	http://www.broadinstitute.org/gsea/msigdb/cards/GO_REGULATION_OF_B_CELL_ACTIVATION	Immune System
GO_TRANSCRIPTION_FROM_RNA_POLYMERASE_II_PROMOTER	721	6	6.06214e-06	0.00202526	RUNX3:IKZF3:RUNX1:ELL2:IRF1:HIVEP2	http://www.broadinstitute.org/gsea/msigdb/cards/GO_TRANSCRIPTION_FROM_RNA_POLYMERASE_II_PROMOTER	Transcription
GO_PEPTIDYL_ASPARAGINE_MODIFICATION	39	2	8.06937e-06	0.00223723	FUT8:ST6GAL1	http://www.broadinstitute.org/gsea/msigdb/cards/GO_PEPTIDYL_ASPARAGINE_MODIFICATION	NA
GO_HEXOSE_CATABOLIC_PROCESS	49	2	1.6157e-05	0.00421602	FUT8:FUT6	http://www.broadinstitute.org/gsea/msigdb/cards/GO_HEXOSE_CATABOLIC_PROCESS	Glycosylation
GO_HEXOSE_METABOLIC_PROCESS	157	3	1.80199e-05	0.0044409	FUT8:FUT6:B4GALT1	http://www.broadinstitute.org/gsea/msigdb/cards/GO_HEXOSE_METABOLIC_PROCESS	Glycosylation
GO_IMMUNE_SYSTEM_DEVELOPMENT	582	5	2.16956e-05	0.00481209	RUNX3:TBX21:RUNX1:IRF1:IKZF1	http://www.broadinstitute.org/gsea/msigdb/cards/GO_IMMUNE_SYSTEM_DEVELOPMENT	Immune System
GO_LYMPHOCYTE_ACTIVATION	341	4	2.1352e-05	0.00481209	IKZF3:TBX21:IRF1:IKZF1	http://www.broadinstitute.org/gsea/msigdb/cards/GO_LYMPHOCYTE_ACTIVATION	Immune System
GO_CHONDROCYTE_DIFFERENTIATION	60	2	2.97849e-05	0.0057446	RUNX3:RUNX1	http://www.broadinstitute.org/gsea/msigdb/cards/GO_CHONDROCYTE_DIFFERENTIATION	NA
GO_MONOSACCHARIDE_CATABOLIC_PROCESS	59	2	2.8315e-05	0.0057446	FUT8:FUT6	http://www.broadinstitute.org/gsea/msigdb/cards/GO_MONOSACCHARIDE_CATABOLIC_PROCESS	Glycosylation
GO_STEM_CELL_PROLIFERATION	60	2	2.97849e-05	0.0057446	RUNX1:DAGLB	http://www.broadinstitute.org/gsea/msigdb/cards/GO_STEM_CELL_PROLIFERATION	NA
GO_POSITIVE_REGULATION_OF_GENE_EXPRESSION	1728	8	3.63251e-05	0.00644552	RUNX3:IKZF3:TBX21:RFXANK:RUNX1:SMARCB1:IRF1:IKZF1	http://www.broadinstitute.org/gsea/msigdb/cards/GO_POSITIVE_REGULATION_OF_GENE_EXPRESSION	Transcription
GO_LEUKOCYTE_ACTIVATION	413	4	5.31341e-05	0.00736571	IKZF3:TBX21:IRF1:IKZF1	http://www.broadinstitute.org/gsea/msigdb/cards/GO_LEUKOCYTE_ACTIVATION	Immune System
GO_MONOSACCHARIDE_METABOLIC_PROCESS	202	3	4.82528e-05	0.00736571	FUT8:FUT6:B4GALT1	http://www.broadinstitute.org/gsea/msigdb/cards/GO_MONOSACCHARIDE_METABOLIC_PROCESS	Glycosylation
GO_PERIPHERAL_NERVOUS_SYSTEM_DEVELOPMENT	69	2	4.53243e-05	0.00736571	RUNX3:RUNX1	http://www.broadinstitute.org/gsea/msigdb/cards/GO_PERIPHERAL_NERVOUS_SYSTEM_DEVELOPMENT	NA
GO_POSITIVE_REGULATION_OF_TRANSCRIPTION_FROM_RNA_POLYMERASE_II_PROMOTER	1003	6	5.05064e-05	0.00736571	IKZF3:RFXANK:RUNX1:SMARCB1:IRF1:IKZF1	http://www.broadinstitute.org/gsea/msigdb/cards/GO_POSITIVE_REGULATION_OF_TRANSCRIPTION_FROM_RNA_POLYMERASE_II_PROMOTER	Transcription
GO_REGULATION_OF_LEUKOCYTE_PROLIFERATION	203	3	4.91881e-05	0.00736571	IKZF3:ST6GAL1:IRF1	http://www.broadinstitute.org/gsea/msigdb/cards/GO_REGULATION_OF_LEUKOCYTE_PROLIFERATION	Immune System
GO_REGULATION_OF_TRANSCRIPTION_FROM_RNA_POLYMERASE_II_PROMOTER	1780	8	4.57952e-05	0.00736571	RUNX3:CDK12:IKZF3:RFXANK:RUNX1:SMARCB1:IRF1:IKZF1	http://www.broadinstitute.org/gsea/msigdb/cards/GO_REGULATION_OF_TRANSCRIPTION_FROM_RNA_POLYMERASE_II_PROMOTER	Transcription
GO_LYMPHOCYTE_DIFFERENTIATION	209	3	5.50803e-05	0.00740412	TBX21:IRF1:IKZF1	http://www.broadinstitute.org/gsea/msigdb/cards/GO_LYMPHOCYTE_DIFFERENTIATION	Immune System
GO_MULTI_MULTICELLULAR_ORGANISM_PROCESS	213	3	5.92845e-05	0.00761168	CRHR1:MAPT:B4GALT1	http://www.broadinstitute.org/gsea/msigdb/cards/GO_MULTI_MULTICELLULAR_ORGANISM_PROCESS	NA
GO_NEGATIVE_REGULATION_OF_LEUKOCYTE_DIFFERENTIATION	82	2	7.59339e-05	0.00761168	RUNX1:IRF1	http://www.broadinstitute.org/gsea/msigdb/cards/GO_NEGATIVE_REGULATION_OF_LEUKOCYTE_DIFFERENTIATION	Immune System
GO_POSITIVE_REGULATION_OF_B_CELL_ACTIVATION	86	2	8.75103e-05	0.00761168	IGHE:TBX21	http://www.broadinstitute.org/gsea/msigdb/cards/GO_POSITIVE_REGULATION_OF_B_CELL_ACTIVATION	Immune System
GO_REGULATION_OF_CELL_DIFFERENTIATION	1488	7	8.58012e-05	0.00761168	RUNX3:IKZF3:MAPT:RUNX1:ST6GAL1:IRF1:B4GALT1	http://www.broadinstitute.org/gsea/msigdb/cards/GO_REGULATION_OF_CELL_DIFFERENTIATION	NA
GO_REGULATION_OF_LEUKOCYTE_DIFFERENTIATION	232	3	8.25219e-05	0.00761168	IKZF3:RUNX1:IRF1	http://www.broadinstitute.org/gsea/msigdb/cards/GO_REGULATION_OF_LEUKOCYTE_DIFFERENTIATION	Immune System
GO_REGULATION_OF_CELL_ACTIVATION	479	4	0.000106741	0.00876855	IGHE:IKZF3:TBX21:IRF1	http://www.broadinstitute.org/gsea/msigdb/cards/GO_REGULATION_OF_CELL_ACTIVATION	NA
GO_ORGANIC_ACID_TRANSMEMBRANE_TRANSPORT	103	2	0.000149482	0.00989702	SLC38A10:SLC22A5	http://www.broadinstitute.org/gsea/msigdb/cards/GO_ORGANIC_ACID_TRANSMEMBRANE_TRANSPORT	NA
GO_CARBOHYDRATE_CATABOLIC_PROCESS	113	2	0.000196557	0.0113725	FUT8:FUT6	http://www.broadinstitute.org/gsea/msigdb/cards/GO_CARBOHYDRATE_CATABOLIC_PROCESS	Glycosylation
GO_LEUKOCYTE_DIFFERENTIATION	292	3	0.000199577	0.0113725	TBX21:IRF1:IKZF1	http://www.broadinstitute.org/gsea/msigdb/cards/GO_LEUKOCYTE_DIFFERENTIATION	Immune System
GO_MESODERM_DEVELOPMENT	112	2	0.000191469	0.0113725	IKZF3:IKZF1	http://www.broadinstitute.org/gsea/msigdb/cards/GO_MESODERM_DEVELOPMENT	NA
GO_CELL_ACTIVATION	566	4	0.000231848	0.0122438	IKZF3:TBX21:IRF1:IKZF1	http://www.broadinstitute.org/gsea/msigdb/cards/GO_CELL_ACTIVATION	NA
GO_CARBOHYDRATE_BIOSYNTHETIC_PROCESS	121	2	0.000240445	0.0122491	FUT8:B4GALT1	http://www.broadinstitute.org/gsea/msigdb/cards/GO_CARBOHYDRATE_BIOSYNTHETIC_PROCESS	Glycosylation
GO_REGULATION_OF_ADAPTIVE_IMMUNE_RESPONSE	123	2	0.000252325	0.0122491	TBX21:IRF1	http://www.broadinstitute.org/gsea/msigdb/cards/GO_REGULATION_OF_ADAPTIVE_IMMUNE_RESPONSE	Immune System
GO_REGULATION_OF_HEMOPOIESIS	313	3	0.000259977	0.0122491	IKZF3:RUNX1:IRF1	http://www.broadinstitute.org/gsea/msigdb/cards/GO_REGULATION_OF_HEMOPOIESIS	Immune System
GO_T_CELL_DIFFERENTIATION	123	2	0.000252325	0.0122491	TBX21:IRF1	http://www.broadinstitute.org/gsea/msigdb/cards/GO_T_CELL_DIFFERENTIATION	Immune System
GO_NEGATIVE_REGULATION_OF_HEMOPOIESIS	128	2	0.000283671	0.0126406	RUNX1:IRF1	http://www.broadinstitute.org/gsea/msigdb/cards/GO_NEGATIVE_REGULATION_OF_HEMOPOIESIS	Immune System
GO_SMALL_MOLECULE_METABOLIC_PROCESS	1764	7	0.00027662	0.0126406	FUT8:FUT6:CHCHD10:ST6GAL1:SLC22A5:DAGLB:B4GALT1	http://www.broadinstitute.org/gsea/msigdb/cards/GO_SMALL_MOLECULE_METABOLIC_PROCESS	NA
GO_REGULATION_OF_LYMPHOCYTE_DIFFERENTIATION	132	2	0.000310481	0.0133718	IKZF3:IRF1	http://www.broadinstitute.org/gsea/msigdb/cards/GO_REGULATION_OF_LYMPHOCYTE_DIFFERENTIATION	Immune System
GO_POSITIVE_REGULATION_OF_MULTICELLULAR_ORGANISMAL_PROCESS	1391	6	0.000380799	0.0159478	MAPT:TBX21:RUNX1:SLC22A5:IRF1:B4GALT1	http://www.broadinstitute.org/gsea/msigdb/cards/GO_POSITIVE_REGULATION_OF_MULTICELLULAR_ORGANISMAL_PROCESS	NA
GO_RESPONSE_TO_TRANSFORMING_GROWTH_FACTOR_BETA	143	2	0.000392497	0.0161215	RUNX3:FUT8	http://www.broadinstitute.org/gsea/msigdb/cards/GO_RESPONSE_TO_TRANSFORMING_GROWTH_FACTOR_BETA	NA
GO_SODIUM_ION_TRANSPORT	144	2	0.000400575	0.0163023	SLC38A10:SLC22A5	http://www.broadinstitute.org/gsea/msigdb/cards/GO_SODIUM_ION_TRANSPORT	NA
GO_NEGATIVE_REGULATION_OF_CELL_PROLIFERATION	641	4	0.000410292	0.0164609	RUNX3:SMARCB1:IRF1:B4GALT1	http://www.broadinstitute.org/gsea/msigdb/cards/GO_NEGATIVE_REGULATION_OF_CELL_PROLIFERATION	NA
GO_CARTILAGE_DEVELOPMENT	147	2	0.00042545	0.0166834	RUNX3:RUNX1	http://www.broadinstitute.org/gsea/msigdb/cards/GO_CARTILAGE_DEVELOPMENT	NA
GO_CELL_RECOGNITION	147	2	0.00042545	0.0166834	IGHE:B4GALT1	http://www.broadinstitute.org/gsea/msigdb/cards/GO_CELL_RECOGNITION	NA
GO_REGULATION_OF_CELL_PROLIFERATION	1492	6	0.000579522	0.019822	RUNX3:IKZF3:SMARCB1:ST6GAL1:IRF1:B4GALT1	http://www.broadinstitute.org/gsea/msigdb/cards/GO_REGULATION_OF_CELL_PROLIFERATION	NA
GO_IMMUNE_RESPONSE	1090	5	0.000659698	0.0214462	IGHE:CRHR1:VPREB3:ST6GAL1:IRF1	http://www.broadinstitute.org/gsea/msigdb/cards/GO_IMMUNE_RESPONSE	Immune System
GO_HOMEOSTASIS_OF_NUMBER_OF_CELLS	175	2	0.000706588	0.0223887	SLC22A5:IKZF1	http://www.broadinstitute.org/gsea/msigdb/cards/GO_HOMEOSTASIS_OF_NUMBER_OF_CELLS	NA
GO_HUMORAL_IMMUNE_RESPONSE	184	2	0.000816984	0.0251677	IGHE:ST6GAL1	http://www.broadinstitute.org/gsea/msigdb/cards/GO_HUMORAL_IMMUNE_RESPONSE	Immune System
GO_MYELOID_CELL_DIFFERENTIATION	189	2	0.00088279	0.0262596	RUNX1:IKZF1	http://www.broadinstitute.org/gsea/msigdb/cards/GO_MYELOID_CELL_DIFFERENTIATION	Immune System
GO_CONNECTIVE_TISSUE_DEVELOPMENT	194	2	0.000951874	0.0274189	RUNX3:RUNX1	http://www.broadinstitute.org/gsea/msigdb/cards/GO_CONNECTIVE_TISSUE_DEVELOPMENT	NA
GO_SKELETAL_SYSTEM_DEVELOPMENT	454	3	0.00104825	0.0287425	RUNX3:SLC38A10:RUNX1	http://www.broadinstitute.org/gsea/msigdb/cards/GO_SKELETAL_SYSTEM_DEVELOPMENT	NA
GO_REGULATION_OF_MULTICELLULAR_ORGANISMAL_DEVELOPMENT	1667	6	0.00111379	0.0299441	IKZF3:MAPT:TBX21:RUNX1:IRF1:B4GALT1	http://www.broadinstitute.org/gsea/msigdb/cards/GO_REGULATION_OF_MULTICELLULAR_ORGANISMAL_DEVELOPMENT	NA
GO_POSITIVE_REGULATION_OF_HOMEOSTATIC_PROCESS	214	2	0.00126224	0.0321799	SMARCB1:SLC22A5	http://www.broadinstitute.org/gsea/msigdb/cards/GO_POSITIVE_REGULATION_OF_HOMEOSTATIC_PROCESS	NA
GO_CELL_MOTILITY	832	4	0.00132385	0.0332656	FUT8:MAPT:TBX21:B4GALT1	http://www.broadinstitute.org/gsea/msigdb/cards/GO_CELL_MOTILITY	NA
GO_NITROGEN_COMPOUND_TRANSPORT	504	3	0.00153907	0.0367059	CRHR1:SLC38A10:SLC22A5	http://www.broadinstitute.org/gsea/msigdb/cards/GO_NITROGEN_COMPOUND_TRANSPORT	NA
GO_MULTI_ORGANISM_REPRODUCTIVE_PROCESS	869	4	0.00160357	0.0380398	CRHR1:MAPT:ODF1:B4GALT1	http://www.broadinstitute.org/gsea/msigdb/cards/GO_MULTI_ORGANISM_REPRODUCTIVE_PROCESS	NA
GO_RESPONSE_TO_VIRUS	247	2	0.0019014	0.0419632	TBX21:IRF1	http://www.broadinstitute.org/gsea/msigdb/cards/GO_RESPONSE_TO_VIRUS	NA
GO_ANION_TRANSMEMBRANE_TRANSPORT	251	2	0.00199025	0.0430671	SLC38A10:SLC22A5	http://www.broadinstitute.org/gsea/msigdb/cards/GO_ANION_TRANSMEMBRANE_TRANSPORT	NA
GO_OSSIFICATION	251	2	0.00199025	0.0430671	RUNX3:RUNX1	http://www.broadinstitute.org/gsea/msigdb/cards/GO_OSSIFICATION	NA
GO_LEUKOCYTE_CELL_CELL_ADHESION	255	2	0.00208166	0.0444954	TBX21:IRF1	http://www.broadinstitute.org/gsea/msigdb/cards/GO_LEUKOCYTE_CELL_CELL_ADHESION	Immune System
GO_LEUKOCYTE_MIGRATION	258	2	0.00215191	0.04515	TBX21:B4GALT1	http://www.broadinstitute.org/gsea/msigdb/cards/GO_LEUKOCYTE_MIGRATION	Immune System
GO_ORGANIC_ACID_TRANSPORT	261	2	0.00222361	0.0453836	SLC38A10:SLC22A5	http://www.broadinstitute.org/gsea/msigdb/cards/GO_ORGANIC_ACID_TRANSPORT	NA
GO_REGULATION_OF_IMMUNE_SYSTEM_PROCESS	1393	5	0.00232122	0.047018	IGHE:IKZF3:TBX21:RUNX1:IRF1	http://www.broadinstitute.org/gsea/msigdb/cards/GO_REGULATION_OF_IMMUNE_SYSTEM_PROCESS	Immune System
GO_ORGANIC_ACID_METABOLIC_PROCESS	952	4	0.00238732	0.0475492	ST6GAL1:SLC22A5:DAGLB:B4GALT1	http://www.broadinstitute.org/gsea/msigdb/cards/GO_ORGANIC_ACID_METABOLIC_PROCESS	NA

## Sheet: S5
Table S5: DEPICT analysis of gene set enrichment. DEPICT reconstructs gene sets by combining information from different biological annotations, including gene expression, molecular pathways, protein-protein interaction networks and other existing gene-sets21. Reconstituted gene set genes - genes in the original gene set overlapping associated loci. Nominal p-value - enrichment p-value. GO - Gene …
Original gene set ID	Original gene set description	Nominal p-value	False discovery rate	Reconstituted gene set Z score gene 1	Reconstituted gene set Z score gene 2	Reconstituted gene set Z score gene 3	Reconstituted gene set Z score gene 4	Reconstituted gene set Z score gene 5	Reconstituted gene set Z score gene 6	Reconstituted gene set Z score gene 7	Reconstituted gene set Z score gene 8	Reconstituted gene set Z score gene 9	Reconstituted gene set Z score gene 10
GO:0030183	B cell differentiation	1.55e-05	<0.20	TNFRSF13B (5.1)	VPREB3 (4.5)	TBC1D27 (3.6)	AFF3 (3.4)	IKZF3 (3.3)	ST6GAL1 (3.2)	MIR142 (3.1)	RUNX1 (3.0)	IKZF1 (2.8)	ARHGAP27 (2.5)
GO:0042113	B cell activation	1.56e-05	<0.20	TNFRSF13B (5.4)	VPREB3 (4.9)	IKZF3 (4.1)	ST6GAL1 (4.0)	TBC1D27 (3.9)	IKZF1 (2.9)	DERL3 (2.8)	GGA2 (2.7)	ELL2 (2.5)	RUNX3 (2.5)
MP:0005154	increased B cell proliferation	4.40e-05	<0.20	TNFRSF13B (5.7)	VPREB3 (5.7)	IKZF3 (5.0)	IKZF1 (5.0)	TBC1D27 (3.4)	RUNX3 (3.4)	TBX21 (3.3)	GGA2 (3.2)	IL3 (2.8)	ELL2 (2.7)
MP:0000696	abnormal Peyer's patch morphology	4.90e-05	<0.20	HIVEP2 (3.9)	IRF1 (3.6)	VPREB3 (3.5)	IKZF3 (3.1)	MIR142 (2.7)	TNFRSF13B (2.7)	IKZF1 (2.6)	CSF2 (2.4)	GGA2 (2.3)	B4GALT1 (2.0)
GO:0002377	immunoglobulin production	5.50e-05	<0.20	VPREB3 (3.7)	IL3 (3.7)	IKZF3 (3.2)	ST6GAL1 (2.4)	CSF2 (2.4)	ENSG00000204650 (2.0)	TBX21 (1.9)	TNFRSF13B (1.7)	TMEM121 (1.7)	IKZF1 (1.6)
ENSG00000112658	SRF PPI subnetwork	5.84e-05	<0.20	RUNX1 (3.3)	TBKBP1 (2.5)	ZNF217 (2.1)	C17orf56 (1.9)	HIVEP2 (1.9)	SMARCD3 (1.9)	RUNX3 (1.9)	TAB1 (1.8)	NFIA (1.8)	TMEM121 (1.7)
MP:0000708	thymus hyperplasia	6.17e-05	<0.20	ENSG00000214401 (3.3)	TNFRSF13B (2.7)	RUNX3 (2.6)	IKZF3 (2.6)	ZNF217 (2.5)	IRF1 (2.4)	ST6GAL1 (2.4)	FUT8 (2.4)	IKZF1 (2.1)	FAM55A (2.1)
ENSG00000115738	ID2 PPI subnetwork	6.63e-05	<0.20	SMARCD3 (2.8)	MMP11 (2.3)	TNFRSF13B (2.1)	FAM55A (1.9)	IKZF1 (1.8)	TBKBP1 (1.7)	RUNX1 (1.6)	IKZF3 (1.5)	VPREB3 (1.5)	TCF3 (1.5)
MP:0005093	decreased B cell proliferation	7.12e-05	<0.20	VPREB3 (8.4)	TNFRSF13B (7.7)	IKZF3 (5.8)	ST6GAL1 (4.1)	IKZF1 (4.1)	TBC1D27 (3.9)	GGA2 (3.1)	HIVEP2 (2.8)	RUNX3 (2.6)	TCF3 (2.6)
MP:0001790	abnormal immune system physiology	7.28e-05	<0.20	CSF2 (5.1)	IL3 (4.8)	IKZF3 (4.3)	TBX21 (4.0)	TNFRSF13B (3.7)	VPREB3 (3.7)	RUNX3 (3.6)	IKZF1 (3.2)	IRF1 (2.6)	MIR142 (2.3)
GO:0002440	production of molecular mediator of immune response	8.12e-05	<0.20	VPREB3 (3.5)	IL3 (3.5)	IKZF3 (3.1)	ST6GAL1 (2.6)	TNFRSF13B (2.4)	C17orf57 (2.3)	TBC1D27 (2.2)	CSF2 (2.1)	IKZF1 (2.0)	ENSG00000204650 (2.0)
GO:0001782	B cell homeostasis	1.08e-04	<0.20	TBC1D27 (3.9)	IKZF3 (2.8)	ST6GAL1 (2.8)	TNFRSF13B (2.7)	MIR142 (2.1)	GSDMB (2.1)	FAM55D (2.0)	MEF2BNB (2.0)	RUNX3 (1.8)	C5orf56 (1.7)
MP:0002144	abnormal B cell differentiation	1.23e-04	<0.20	VPREB3 (10.4)	TNFRSF13B (6.9)	IKZF1 (5.9)	IKZF3 (5.3)	TCF3 (4.6)	ST6GAL1 (3.9)	GGA2 (3.7)	TBC1D27 (3.3)	HIVEP2 (3.2)	AFF3 (3.0)
MP:0002023	B cell derived lymphoma	1.25e-04	<0.20	TNFRSF13B (3.9)	MIR142 (3.0)	TBX21 (2.9)	DERL3 (2.9)	RUNX3 (2.7)	VPREB3 (2.7)	C17orf89 (2.5)	B4GALT1 (2.1)	C20orf72 (2.0)	C5orf56 (2.0)
MP:0002459	abnormal B cell physiology	1.37e-04	<0.20	VPREB3 (8.7)	TNFRSF13B (7.7)	IKZF3 (5.8)	IKZF1 (4.3)	GGA2 (3.6)	ST6GAL1 (3.4)	RUNX3 (3.2)	TBC1D27 (2.9)	TBX21 (2.8)	HIVEP2 (2.7)
MP:0001802	arrested B cell differentiation	1.40e-04	<0.20	VPREB3 (10.9)	TNFRSF13B (7.0)	IKZF1 (4.9)	TBC1D27 (4.5)	IKZF3 (3.9)	GGA2 (3.5)	TCF3 (3.3)	ST6GAL1 (2.8)	DAGLB (2.5)	RUNX1 (2.5)
MP:0005017	decreased B cell number	1.40e-04	<0.20	VPREB3 (8.4)	TNFRSF13B (6.5)	IKZF1 (6.2)	IKZF3 (5.5)	GGA2 (3.5)	TBC1D27 (3.3)	HIVEP2 (3.2)	MIR142 (3.1)	ST6GAL1 (3.1)	RUNX3 (3.0)
MP:0008071	absent B cells	1.49e-04	<0.20	VPREB3 (10.0)	TNFRSF13B (4.6)	AFF3 (3.8)	IKZF1 (3.0)	IKZF3 (3.0)	TCF3 (2.9)	MIR142 (2.4)	C5orf56 (2.3)	TBC1D27 (2.3)	ARHGAP27 (2.1)
MP:0001807	decreased IgA level	1.49e-04	<0.20	VPREB3 (6.2)	TNFRSF13B (5.6)	CSF2 (5.1)	HIVEP2 (4.0)	IKZF3 (4.0)	IRF1 (4.0)	TBX21 (3.3)	IL3 (3.1)	RUNX3 (2.6)	TCF3 (2.5)
ENSG00000049618	ARID1B PPI subnetwork	1.81e-04	<0.20	KIAA1267 (4.1)	TCF3 (2.9)	PLEKHM1 (2.4)	MIR142 (2.1)	SMARCB1 (1.9)	TBC1D27 (1.9)	NRTN (1.9)	ARL17A (1.8)	SLC38A10 (1.7)	IKZF3 (1.7)
ENSG00000142539	SPIB PPI subnetwork	2.00e-04	<0.20	TNFRSF13B (3.9)	TCF3 (3.2)	TBC1D27 (3.2)	VPREB3 (2.7)	KIAA1267 (2.4)	IKZF3 (2.3)	IKZF1 (2.2)	FAM55D (1.9)	B4GALT1 (1.8)	ZPBP2 (1.7)
ENSG00000129562	DAD1 PPI subnetwork	2.02e-04	<0.20	KDELR2 (4.3)	SLC38A10 (4.3)	DERL3 (3.6)	ST6GAL1 (2.7)	C17orf69 (2.6)	ZNF217 (2.4)	TBC1D27 (1.9)	FUT8 (1.8)	IKZF1 (1.7)	IKZF3 (1.7)
MP:0003132	increased pre-B cell number	2.03e-04	<0.20	VPREB3 (7.4)	TNFRSF13B (5.5)	TBX21 (3.7)	IL3 (3.7)	DERL3 (3.6)	IKZF1 (3.3)	IKZF3 (3.2)	ST6GAL1 (3.2)	GGA2 (2.8)	CSF2 (2.8)
MP:0001805	decreased IgG level	2.19e-04	<0.20	VPREB3 (6.4)	IL3 (4.5)	IKZF3 (4.4)	TNFRSF13B (4.3)	IKZF1 (3.7)	TBX21 (3.7)	IRF1 (3.4)	RUNX3 (2.7)	ST6GAL1 (2.7)	TCF3 (2.7)
KEGG_B_CELL_RECEPTOR_SIGNALING_PATHWAY	KEGG_B_CELL_RECEPTOR_SIGNALING_PATHWAY	2.28e-04	<0.20	TNFRSF13B (7.0)	VPREB3 (6.8)	TBC1D27 (4.8)	IKZF3 (4.3)	GGA2 (4.1)	IKZF1 (3.7)	ST6GAL1 (3.4)	TCF3 (2.7)	RUNX3 (2.4)	ELL2 (2.2)
MP:0008217	abnormal B cell activation	2.36e-04	<0.20	VPREB3 (8.7)	TNFRSF13B (7.9)	IKZF3 (4.9)	IKZF1 (3.7)	RUNX3 (3.6)	GGA2 (3.4)	TBC1D27 (3.2)	MIR142 (3.0)	ST6GAL1 (2.4)	TBX21 (2.2)
MP:0001806	decreased IgM level	2.61e-04	<0.20	VPREB3 (7.2)	TNFRSF13B (6.4)	IKZF3 (5.4)	IKZF1 (4.4)	TBX21 (4.2)	GGA2 (3.6)	ST6GAL1 (3.6)	TBC1D27 (3.6)	RUNX3 (3.4)	MIR142 (3.0)
MP:0008209	decreased pre-B cell number	2.69e-04	<0.20	VPREB3 (6.9)	IKZF1 (4.8)	TNFRSF13B (4.4)	TCF3 (4.0)	C5orf56 (3.5)	ST6GAL1 (3.1)	IKZF3 (2.7)	RUNX3 (2.4)	HIVEP2 (2.3)	GGA2 (2.0)
GO:0045577	regulation of B cell differentiation	2.82e-04	<0.20	MIR142 (3.3)	SYNGR1 (2.8)	IKZF1 (2.7)	TNFRSF13B (2.5)	ARL17A (2.4)	DERL3 (2.2)	TBC1D27 (2.2)	RUNX1 (2.1)	RUNX3 (1.9)	ENSG00000204650 (1.9)
GO:0048534	hemopoietic or lymphoid organ development	2.92e-04	<0.20	MIR142 (3.5)	TNFRSF13B (3.2)	VPREB3 (3.2)	IKZF1 (3.1)	ELL2 (2.9)	RUNX3 (2.7)	ENSG00000197670 (2.7)	IKZF3 (2.6)	RUNX1 (2.6)	FAM55A (2.1)
MP:0008498	decreased IgG3 level	3.21e-04	<0.20	VPREB3 (7.9)	TNFRSF13B (6.3)	IKZF3 (5.5)	TBX21 (4.7)	GGA2 (3.9)	IKZF1 (3.7)	ST6GAL1 (3.5)	RUNX3 (3.3)	HIVEP2 (3.1)	IL3 (2.8)
MP:0000691	enlarged spleen	3.24e-04	<0.20	IKZF1 (5.5)	RUNX3 (4.0)	TBX21 (4.0)	IL3 (3.7)	IRF1 (3.2)	ARHGAP27 (2.8)	IKZF3 (2.7)	TNFRSF13B (2.7)	CSF2 (2.6)	ELL2 (2.2)
MP:0008211	decreased mature B cell number	3.42e-04	<0.20	VPREB3 (9.2)	TNFRSF13B (7.6)	IKZF1 (5.2)	IKZF3 (3.8)	TBC1D27 (3.8)	TCF3 (3.5)	MIR142 (3.3)	ST6GAL1 (3.3)	HIVEP2 (3.1)	FAM55A (2.7)
ENSG00000063046	EIF4B PPI subnetwork	3.43e-04	<0.20	TAB1 (2.6)	MEF2BNB (2.3)	ENSG00000230393 (1.8)	UBFD1 (1.6)	KPNB1 (1.6)	ENSG00000249707 (1.4)	AZI1 (1.4)	KDELR2 (1.4)	SMARCB1 (1.3)	ZNF217 (1.2)
MP:0008501	increased IgG2b level	3.44e-04	<0.20	IL3 (7.0)	CSF2 (6.6)	TBX21 (4.9)	TBKBP1 (3.3)	IKZF3 (3.2)	IKZF1 (3.2)	VPREB3 (2.2)	IRF1 (2.2)	TNFRSF13B (1.8)	HIVEP2 (1.6)
MP:0002494	increased IgM level	3.55e-04	<0.20	VPREB3 (5.9)	TNFRSF13B (5.4)	IKZF3 (5.0)	GGA2 (4.1)	IKZF1 (3.5)	IRF1 (2.6)	CSF2 (2.6)	TBX21 (2.5)	HIVEP2 (2.3)	RUNX3 (2.3)
MP:0006043	decreased apoptosis	3.73e-04	<0.20	SPINK4 (4.7)	FAM55A (4.3)	FAM55D (4.1)	IRF1 (3.5)	ZNF217 (2.2)	GSDMB (2.1)	FUT3 (2.1)	C20orf72 (2.0)	FUT6 (2.0)	TBX21 (1.8)
REACTOME_CYCLIN_D_ASSOCIATED_EVENTS_IN_G1	REACTOME_CYCLIN_D_ASSOCIATED_EVENTS_IN_G1	3.84e-04	<0.20	TCF3 (2.8)	ENSG00000214401 (2.4)	VPREB3 (2.0)	ORMDL3 (1.9)	RUNX1 (1.9)	ENSG00000204650 (1.7)	IKZF1 (1.6)	BAG1 (1.6)	MEF2BNB (1.4)	ODF1 (1.4)
REACTOME_G1_PHASE	REACTOME_G1_PHASE	3.84e-04	<0.20	TCF3 (2.8)	ENSG00000214401 (2.4)	VPREB3 (2.0)	ORMDL3 (1.9)	RUNX1 (1.9)	ENSG00000204650 (1.7)	IKZF1 (1.6)	BAG1 (1.6)	MEF2BNB (1.4)	ODF1 (1.4)
GO:0012502	induction of programmed cell death	4.39e-04	<0.20	C5orf56 (3.1)	FAM55D (3.0)	FAM55A (2.6)	ORMDL3 (2.6)	IKZF3 (2.3)	HIVEP2 (2.3)	BAG1 (2.1)	ARHGAP27 (2.1)	FUT3 (1.9)	NFX1 (1.9)
ENSG00000143867	OSR1 PPI subnetwork	4.42e-04	<0.20	ENSG00000227953 (2.9)	WNT3 (2.7)	AFF3 (2.6)	ARHGAP27 (2.5)	TCF3 (2.4)	NFX1 (2.3)	TMEM121 (2.2)	IKZF1 (2.1)	ELL2 (1.9)	BZRAP1 (1.9)
ENSG00000141447	OSBPL1A PPI subnetwork	4.42e-04	<0.20	ENSG00000227953 (2.9)	WNT3 (2.7)	AFF3 (2.6)	ARHGAP27 (2.5)	TCF3 (2.4)	NFX1 (2.3)	TMEM121 (2.2)	IKZF1 (2.1)	ELL2 (1.9)	BZRAP1 (1.9)
MP:0000245	abnormal erythropoiesis	4.58e-04	<0.20	IKZF1 (4.4)	RUNX1 (2.8)	ACSL6 (2.5)	ELL2 (2.5)	TCF3 (2.2)	SLC22A4 (1.8)	ENSG00000249707 (1.6)	FUT8 (1.5)	ARHGAP27 (1.5)	FAM55D (1.5)
ENSG00000077809	GTF2I PPI subnetwork	4.77e-04	<0.20	TCF3 (4.2)	B4GALT1 (2.9)	FUT8 (2.6)	NPEPPS (2.6)	ZNF217 (2.0)	IRF1 (1.9)	GSDMB (1.8)	MIR142 (1.7)	C17orf69 (1.6)	RUNX1 (1.6)
GO:0000307	cyclin-dependent protein kinase holoenzyme complex	4.82e-04	<0.20	GSDMB (3.1)	TCF3 (2.7)	TBC1D27 (2.0)	MEF2BNB (1.8)	BZRAP1 (1.7)	UBFD1 (1.7)	TBKBP1 (1.6)	C17orf89 (1.6)	KDELR2 (1.6)	ORMDL3 (1.4)
MP:0005013	increased lymphocyte cell number	4.85e-04	<0.20	IL3 (5.3)	CSF2 (4.6)	IKZF1 (4.3)	TBX21 (3.5)	IKZF3 (3.2)	IRF1 (3.1)	MIR142 (2.6)	RUNX3 (2.4)	ST6GAL1 (2.3)	FUT3 (2.1)
MP:0002026	leukemia	4.89e-04	<0.20	TBC1D27 (3.8)	MIR142 (3.3)	RUNX1 (3.3)	C5orf56 (3.0)	TNFRSF13B (2.7)	VPREB3 (2.5)	RUNX3 (2.4)	FUT8 (2.2)	BZRAP1 (2.1)	DAGLB (1.9)
MP:0008496	decreased IgG2a level	4.96e-04	<0.20	IKZF3 (4.8)	CSF2 (4.4)	TBX21 (4.4)	TNFRSF13B (4.3)	IRF1 (4.0)	VPREB3 (3.4)	IL3 (3.3)	HIVEP2 (3.1)	RUNX3 (2.8)	FAM55A (2.2)
GO:0030097	hemopoiesis	5.04e-04	<0.20	MIR142 (3.3)	IKZF1 (3.2)	VPREB3 (3.1)	ELL2 (3.0)	TNFRSF13B (2.8)	RUNX1 (2.6)	IKZF3 (2.5)	RUNX3 (2.5)	FAM55A (2.4)	ENSG00000197670 (2.3)
ENSG00000173473	SMARCC1 PPI subnetwork	5.09e-04	<0.20	TCF3 (4.6)	KIAA1267 (3.3)	SMARCB1 (2.5)	NFIA (2.2)	MMP11 (2.1)	VPREB3 (2.1)	B4GALT1 (2.0)	SLC38A10 (2.0)	IKZF1 (1.9)	RUNX1 (1.8)
GO:0006917	induction of apoptosis	5.15e-04	<0.20	C5orf56 (3.2)	FAM55D (2.6)	ORMDL3 (2.4)	FAM55A (2.4)	IKZF3 (2.3)	HIVEP2 (2.3)	BAG1 (2.2)	ARHGAP27 (2.0)	NFX1 (1.9)	FUT3 (1.8)
MP:0001800	abnormal humoral immune response	5.18e-04	<0.20	VPREB3 (5.9)	TNFRSF13B (5.9)	IKZF3 (4.4)	IKZF1 (3.6)	GGA2 (3.2)	RUNX3 (3.0)	TBX21 (2.7)	MIR142 (2.4)	AFF3 (2.4)	ST6GAL1 (2.3)
GO:0002521	leukocyte differentiation	5.20e-04	<0.20	MIR142 (4.0)	VPREB3 (3.5)	IKZF1 (3.3)	TNFRSF13B (3.2)	IKZF3 (3.0)	RUNX3 (2.8)	FAM55A (2.8)	RUNX1 (2.5)	TBX21 (2.3)	IL3 (2.1)
ENSG00000154143	PANX3 PPI subnetwork	5.23e-04	<0.20	AFF3 (2.9)	ENSG00000227953 (2.8)	TCF3 (2.6)	BZRAP1 (2.4)	NFX1 (2.4)	NFIA (2.2)	WNT3 (2.2)	TMEM121 (2.2)	KIAA1267 (2.0)	ZNF217 (2.0)
ENSG00000172071	EIF2AK3 PPI subnetwork	5.43e-04	<0.20	ELL2 (2.7)	ENSG00000227953 (2.4)	ARHGAP27 (2.3)	AFF3 (2.2)	WNT3 (2.1)	NFX1 (1.9)	TMEM121 (1.8)	ZNF217 (1.8)	TCF3 (1.7)	DERL3 (1.7)
MP:0008499	increased IgG1 level	5.69e-04	<0.20	TBX21 (6.3)	CSF2 (5.3)	IL3 (5.3)	IKZF3 (5.2)	IRF1 (4.3)	IKZF1 (3.3)	RUNX3 (2.8)	HIVEP2 (2.7)	TNFRSF13B (2.5)	ST6GAL1 (2.3)
MP:0004978	decreased B-1 B cell number	5.88e-04	<0.20	VPREB3 (9.1)	TNFRSF13B (8.8)	TBC1D27 (4.6)	IKZF1 (3.8)	IKZF3 (3.7)	TCF3 (3.6)	GGA2 (3.0)	ST6GAL1 (3.0)	MIR142 (2.5)	AFF3 (2.3)
REACTOME_INTRINSIC_PATHWAY_FOR_APOPTOSIS	REACTOME_INTRINSIC_PATHWAY_FOR_APOPTOSIS	5.94e-04	<0.20	IRF1 (2.3)	C5orf56 (2.2)	IKZF3 (2.1)	ZNF217 (2.0)	TCF3 (1.9)	BZRAP1 (1.8)	TBX21 (1.7)	CSF2 (1.6)	IL3 (1.6)	UBFD1 (1.5)
MP:0008495	decreased IgG1 level	6.06e-04	<0.20	VPREB3 (6.4)	TNFRSF13B (6.2)	IKZF3 (5.4)	ST6GAL1 (4.0)	GGA2 (3.9)	IL3 (3.7)	IKZF1 (3.6)	TBX21 (3.4)	HIVEP2 (3.2)	CSF2 (3.1)
ENSG00000171552	BCL2L1 PPI subnetwork	6.13e-04	<0.20	IKZF3 (2.9)	TBC1D27 (2.8)	TCF3 (2.3)	IRF1 (2.3)	TNFRSF13B (2.3)	HIVEP2 (2.2)	ELL2 (2.0)	BAG1 (1.8)	ENSG00000230393 (1.7)	SPINK4 (1.6)
MP:0000709	enlarged thymus	6.47e-04	<0.20	IKZF1 (5.1)	IKZF3 (4.8)	TBX21 (3.7)	ZNF217 (3.0)	RUNX3 (2.9)	IL3 (2.8)	CSF2 (2.3)	FAM55A (2.1)	ARHGAP27 (1.7)	ELL2 (1.7)
ENSG00000184937	WT1 PPI subnetwork	6.56e-04	<0.20	FAM55D (2.5)	B4GALT1 (2.1)	C17orf56 (1.8)	TCF3 (1.7)	SMARCB1 (1.6)	FAM55A (1.6)	C22orf15 (1.5)	UBFD1 (1.4)	C20orf72 (1.4)	ST6GAL1 (1.4)
MP:0000717	abnormal lymphocyte cell number	6.64e-04	<0.20	CSF2 (5.2)	IKZF1 (5.1)	IL3 (4.7)	IKZF3 (4.6)	VPREB3 (4.5)	TBX21 (3.4)	IRF1 (3.1)	TNFRSF13B (2.8)	ST6GAL1 (2.4)	TBC1D27 (2.1)
GO:0010627	regulation of intracellular protein kinase cascade	6.65e-04	<0.20	C5orf56 (2.5)	STH (2.2)	ORMDL3 (1.9)	ARHGAP27 (1.7)	CHMP5 (1.6)	NFIA (1.6)	FUT6 (1.6)	SLC38A10 (1.5)	HIVEP2 (1.4)	FUT8 (1.4)
KEGG_NON_SMALL_CELL_LUNG_CANCER	KEGG_NON_SMALL_CELL_LUNG_CANCER	6.79e-04	<0.20	IKZF1 (2.8)	TCF3 (2.8)	ST6GAL1 (2.0)	ZNF217 (1.9)	ORMDL3 (1.8)	DAGLB (1.7)	NFIA (1.5)	C17orf89 (1.5)	ARHGAP27 (1.4)	IKZF3 (1.4)
ENSG00000070770	CSNK2A2 PPI subnetwork	6.87e-04	<0.20	ABCF2 (3.0)	UBFD1 (2.3)	FUT8 (2.1)	AZI1 (1.8)	KPNB1 (1.8)	EARS2 (1.6)	RUNX1 (1.6)	NPEPPS (1.6)	BAG1 (1.5)	GGA2 (1.4)
ENSG00000131236	CAP1 PPI subnetwork	6.89e-04	<0.20	KPNB1 (3.2)	ABCF2 (2.7)	EARS2 (2.3)	ENSG00000230393 (2.2)	IKZF3 (1.8)	ODF1 (1.7)	MIR142 (1.5)	C17orf56 (1.5)	C22orf15 (1.5)	NPEPPS (1.4)
MP:0002460	decreased immunoglobulin level	6.98e-04	<0.20	VPREB3 (6.5)	TNFRSF13B (6.1)	IKZF3 (6.0)	IKZF1 (5.1)	TBX21 (4.2)	IRF1 (3.8)	IL3 (3.8)	CSF2 (3.5)	HIVEP2 (3.4)	ST6GAL1 (2.7)
MP:0002492	decreased IgE level	7.09e-04	<0.20	IL3 (7.7)	CSF2 (6.2)	TBX21 (4.3)	RUNX3 (3.3)	IKZF3 (3.2)	IKZF1 (3.2)	TNFRSF13B (3.0)	VPREB3 (2.7)	HIVEP2 (2.2)	IRF1 (2.1)
MP:0000702	enlarged lymph nodes	7.17e-04	<0.20	IL3 (4.6)	TBX21 (4.4)	IKZF3 (4.1)	CSF2 (4.0)	IKZF1 (3.9)	IRF1 (3.3)	RUNX3 (3.2)	HIVEP2 (3.0)	MIR142 (2.8)	TNFRSF13B (2.7)
MP:0000716	abnormal immune system cell morphology	7.18e-04	<0.20	VPREB3 (4.6)	IKZF1 (3.7)	MIR142 (3.6)	B4GALT1 (3.5)	TNFRSF13B (3.1)	C5orf56 (2.6)	IKZF3 (2.6)	FNIP1 (2.2)	IRF1 (2.2)	ELL2 (2.0)
ENSG00000120690	ELF1 PPI subnetwork	7.32e-04	<0.20	ELL2 (3.3)	TAB1 (2.6)	ARHGAP27 (2.6)	TMEM121 (2.5)	ENSG00000227953 (2.2)	AFF3 (2.2)	WNT3 (2.2)	TCF3 (2.1)	IKZF1 (2.0)	HIVEP2 (2.0)
MP:0002743	glomerulonephritis	7.95e-04	<0.20	TBX21 (4.1)	IKZF1 (3.6)	IRF1 (3.3)	IKZF3 (3.3)	ELL2 (3.3)	ST6GAL1 (2.7)	CSF2 (2.7)	B4GALT1 (2.4)	TBC1D27 (2.4)	HIVEP2 (2.3)
ENSG00000109906	ZBTB16 PPI subnetwork	8.01e-04	<0.20	PDLIM4 (2.3)	RUNX1 (2.3)	ZNF217 (2.2)	FUT8 (2.1)	TBKBP1 (2.0)	AFF3 (1.8)	TCF3 (1.6)	GSDMB (1.5)	TAB1 (1.5)	IRF1 (1.4)
ENSG00000184226	PCDH9 PPI subnetwork	8.11e-04	<0.20	ENSG00000227953 (3.3)	BZRAP1 (2.5)	AFF3 (2.4)	NFX1 (2.3)	WNT3 (2.3)	TCF3 (2.2)	KIAA1267 (2.0)	TMEM121 (1.9)	ZNF217 (1.9)	ELL2 (1.8)
MP:0004816	abnormal class switch recombination	8.16e-04	<0.20	IL3 (4.5)	TNFRSF13B (4.3)	IKZF3 (4.0)	CSF2 (3.9)	ST6GAL1 (3.9)	RUNX3 (3.6)	VPREB3 (3.5)	HIVEP2 (3.4)	TBC1D27 (3.1)	IKZF1 (3.0)
GO:0000287	magnesium ion binding	8.61e-04	<0.20	BAG1 (2.9)	ODF1 (2.5)	NSF (1.8)	MGAT3 (1.8)	SCCPDH (1.7)	ENSG00000204650 (1.6)	NFX1 (1.3)	AZI1 (1.3)	CHCHD10 (1.3)	ST6GAL1 (1.2)
MP:0008641	increased circulating interleukin-1 beta level	8.74e-04	<0.20	TNFRSF13B (4.0)	ZNF217 (2.7)	CSF2 (2.6)	SPINK4 (2.5)	FUT8 (2.4)	B4GALT1 (2.3)	IL3 (2.3)	RUNX3 (2.2)	GSDMB (2.0)	ST6GAL1 (1.8)
ENSG00000005339	CREBBP PPI subnetwork	8.94e-04	<0.20	RUNX1 (3.2)	TCF3 (3.1)	SMARCB1 (2.8)	KIAA1267 (2.8)	IRF1 (2.5)	B4GALT1 (2.4)	HIVEP2 (2.3)	NPEPPS (2.0)	ZNF217 (1.8)	NFIA (1.8)
ENSG00000101210	EEF1A2 PPI subnetwork	8.97e-04	<0.20	IRF1 (2.8)	SLC38A10 (2.3)	HIVEP2 (2.3)	TNFRSF13B (2.0)	RUNX3 (1.8)	P4HA2 (1.7)	CSF2 (1.7)	ZNF217 (1.3)	NFX1 (1.3)	IKZF1 (1.3)
MP:0001577	anemia	9.50e-04	<0.20	IKZF1 (3.6)	ELL2 (2.9)	B4GALT1 (2.1)	SLC38A10 (2.0)	TCF3 (2.0)	RUNX1 (2.0)	RUNX3 (2.0)	IL3 (1.9)	CSF2 (1.8)	VPREB3 (1.7)
MP:0008474	absent spleen germinal center	9.56e-04	<0.20	TNFRSF13B (4.9)	VPREB3 (4.9)	IRF1 (4.2)	IKZF3 (4.0)	RUNX3 (3.5)	IKZF1 (3.5)	HIVEP2 (2.8)	ZPBP2 (2.7)	IL3 (2.6)	ST6GAL1 (2.3)
MP:0008208	decreased pro-B cell number	9.73e-04	<0.20	RUNX1 (4.1)	IKZF1 (3.7)	TNFRSF13B (3.4)	TCF3 (2.8)	AFF3 (2.7)	C5orf56 (2.4)	IKZF3 (2.1)	ST6GAL1 (2.1)	FUT8 (2.1)	FAM55A (2.0)
MP:0002423	abnormal mast cell physiology	9.74e-04	<0.20	CSF2 (3.2)	IL3 (3.1)	IKZF1 (2.9)	ST6GAL1 (2.2)	RUNX3 (2.2)	FUT8 (2.1)	TNFRSF13B (1.9)	FNIP1 (1.7)	RUNX1 (1.5)	NRTN (1.4)
ENSG00000101773	RBBP8 PPI subnetwork	9.81e-04	<0.20	ORMDL3 (3.7)	TCF3 (3.6)	ARL17A (2.5)	PDLIM4 (2.0)	ELL2 (2.0)	KIAA1267 (1.7)	ZPBP2 (1.7)	IKZF1 (1.7)	FUT8 (1.7)	FNIP1 (1.6)
MP:0008210	increased mature B cell number	9.83e-04	<0.20	TNFRSF13B (5.2)	TBC1D27 (4.4)	VPREB3 (3.6)	IKZF3 (2.8)	ST6GAL1 (2.6)	GGA2 (2.6)	C5orf56 (2.6)	DERL3 (2.5)	IKZF1 (2.2)	AFF3 (2.2)
GO:0050864	regulation of B cell activation	9.99e-04	<0.20	IKZF3 (3.3)	IL3 (3.2)	ST6GAL1 (2.9)	RUNX3 (2.7)	IKZF1 (2.6)	ENSG00000204650 (2.5)	TNFRSF13B (2.5)	TBC1D27 (2.3)	TBX21 (2.2)	ELL2 (2.2)
ENSG00000112249	ASCC3 PPI subnetwork	1.04e-03	<0.20	PLEKHM1 (2.6)	C5orf56 (2.0)	KIAA1267 (1.9)	SLC38A10 (1.9)	P4HA2 (1.9)	MIR142 (1.7)	HIVEP2 (1.6)	NFIA (1.5)	ZPBP2 (1.5)	COG7 (1.5)
GO:0002260	lymphocyte homeostasis	1.05e-03	<0.20	ST6GAL1 (3.4)	IKZF3 (3.2)	FAM55D (2.4)	IKZF1 (2.3)	RUNX3 (2.2)	TNFRSF13B (2.0)	IL3 (1.9)	FUT8 (1.9)	HIVEP2 (1.6)	RUNX1 (1.5)
GO:0030098	lymphocyte differentiation	1.11e-03	<0.20	IKZF3 (3.9)	VPREB3 (3.6)	TNFRSF13B (3.5)	MIR142 (3.4)	IKZF1 (3.3)	RUNX3 (3.2)	ST6GAL1 (2.5)	HIVEP2 (2.4)	TBX21 (2.3)	FAM55A (2.1)
MP:0008182	decreased marginal zone B cell number	1.12e-03	<0.20	VPREB3 (6.2)	TNFRSF13B (5.6)	IKZF3 (4.5)	IKZF1 (4.3)	ST6GAL1 (4.0)	TBC1D27 (3.4)	GGA2 (3.3)	HIVEP2 (3.1)	FAM55A (2.9)	AFF3 (2.9)
MP:0008173	increased follicular B cell number	1.12e-03	<0.20	ST6GAL1 (4.0)	IKZF1 (3.9)	TBC1D27 (3.9)	TBX21 (3.3)	MIR142 (3.1)	IKZF3 (3.0)	TNFRSF13B (2.7)	DERL3 (2.6)	RUNX3 (2.6)	IRF1 (2.1)
ENSG00000172216	CEBPB PPI subnetwork	1.15e-03	<0.20	ZNF217 (3.3)	RUNX1 (3.2)	TCF3 (3.1)	HIVEP2 (2.8)	IKZF1 (2.8)	KIAA1267 (2.8)	MIR142 (2.7)	AFF3 (2.7)	NFIA (2.3)	CHCHD10 (2.1)
GO:0008629	induction of apoptosis by intracellular signals	1.15e-03	<0.20	BAG1 (3.4)	NFX1 (2.4)	C17orf57 (2.2)	ELL2 (1.9)	C5orf56 (1.9)	ORMDL3 (1.8)	ZNF217 (1.6)	GGA2 (1.6)	UBFD1 (1.5)	FAM55D (1.4)
GO:0000080	G1 phase of mitotic cell cycle	1.16e-03	<0.20	MIR142 (2.7)	ENSG00000230393 (2.6)	ARL17A (1.9)	MEF2BNB (1.8)	GSDMB (1.6)	C20orf72 (1.6)	VPREB3 (1.5)	C5orf56 (1.4)	ARHGAP27 (1.2)	TCF3 (1.2)
ENSG00000156976	EIF4A2 PPI subnetwork	1.17e-03	<0.20	ENSG00000230393 (2.7)	SMARCB1 (2.2)	MEF2BNB (2.0)	KPNB1 (2.0)	UBFD1 (1.7)	TAB1 (1.6)	ABCF2 (1.5)	NFX1 (1.5)	ENSG00000249707 (1.4)	FAM55A (1.2)
ENSG00000118965	WDR35 PPI subnetwork	1.19e-03	<0.20	ENSG00000227953 (2.9)	AFF3 (2.9)	NFX1 (2.6)	WNT3 (2.4)	TCF3 (2.2)	TMEM121 (2.1)	KIAA1267 (2.1)	ELL2 (2.1)	BZRAP1 (2.1)	IKZF1 (1.9)
MP:0005153	abnormal B cell proliferation	1.19e-03	<0.20	VPREB3 (6.6)	TNFRSF13B (6.3)	TBC1D27 (4.4)	GGA2 (4.1)	IKZF3 (3.6)	ST6GAL1 (3.3)	AFF3 (3.0)	C17orf57 (2.7)	CSF2 (2.5)	RUNX1 (2.3)
MP:0005348	increased T cell proliferation	1.21e-03	<0.20	IL3 (5.4)	TBX21 (5.0)	IKZF3 (4.6)	CSF2 (4.2)	RUNX3 (4.0)	IKZF1 (3.9)	IRF1 (3.4)	ELL2 (2.3)	TNFRSF13B (2.1)	HIVEP2 (2.0)
GO:0001776	leukocyte homeostasis	1.23e-03	<0.20	ST6GAL1 (3.3)	IKZF3 (3.2)	FAM55D (2.9)	IKZF1 (2.3)	RUNX3 (2.2)	TNFRSF13B (2.1)	FAM55A (1.9)	IL3 (1.8)	FUT8 (1.8)	HIVEP2 (1.7)
MP:0008074	increased CD4-positive T cell number	1.25e-03	<0.20	TBX21 (5.7)	IKZF3 (4.7)	IL3 (4.6)	IKZF1 (4.0)	RUNX3 (3.3)	MIR142 (3.1)	TNFRSF13B (3.0)	IRF1 (2.6)	CSF2 (2.5)	B4GALT1 (2.0)
MP:0004762	increased anti-double stranded DNA antibody level	1.27e-03	<0.20	VPREB3 (5.3)	TNFRSF13B (4.4)	IKZF3 (3.5)	TBC1D27 (3.5)	IKZF1 (3.4)	TBX21 (3.0)	GGA2 (2.5)	MIR142 (2.4)	HIVEP2 (2.4)	B4GALT1 (2.2)
ENSG00000183117	CSMD1 PPI subnetwork	1.27e-03	<0.20	ENSG00000227953 (2.8)	AFF3 (2.6)	BZRAP1 (2.4)	TCF3 (2.4)	NFX1 (2.3)	TMEM121 (2.1)	WNT3 (2.1)	ELL2 (1.9)	IKZF1 (1.8)	KIAA1267 (1.8)
MP:0001870	salivary gland inflammation	1.33e-03	<0.20	IL3 (8.1)	CSF2 (4.8)	IKZF3 (3.1)	RUNX3 (3.1)	TBX21 (3.0)	IKZF1 (2.7)	IRF1 (2.6)	FAM55D (2.5)	ST6GAL1 (2.1)	C20orf72 (1.8)
MP:0008078	increased CD8-positive T cell number	1.34e-03	<0.20	TBX21 (8.1)	IL3 (5.3)	IKZF3 (5.1)	IKZF1 (4.5)	CSF2 (3.3)	RUNX3 (3.0)	TNFRSF13B (2.6)	MIR142 (2.3)	GGA2 (2.2)	B4GALT1 (2.0)
MP:0004794	increased anti-nuclear antigen antibody level	1.34e-03	<0.20	TBX21 (5.0)	IKZF1 (4.0)	IKZF3 (3.9)	IRF1 (3.6)	CSF2 (3.0)	RUNX3 (3.0)	ELL2 (2.8)	IL3 (2.2)	ST6GAL1 (2.0)	B4GALT1 (1.9)
ENSG00000143384	MCL1 PPI subnetwork	1.40e-03	<0.20	ZNF217 (2.4)	ORMDL3 (2.1)	IKZF3 (2.1)	FUT3 (2.1)	ARL17A (2.1)	MMP11 (2.0)	FUT8 (1.9)	ENSG00000230393 (1.9)	TNFRSF13B (1.8)	BAG1 (1.8)
GO:0048872	homeostasis of number of cells	1.42e-03	<0.20	ELL2 (3.0)	FAM55D (2.6)	ENSG00000197670 (2.5)	TBKBP1 (2.0)	ORMDL3 (1.9)	SLC22A4 (1.8)	FAM55A (1.8)	IKZF1 (1.7)	RUNX1 (1.7)	KIAA1267 (1.6)
ENSG00000140379	BCL2A1 PPI subnetwork	1.43e-03	<0.20	TNFRSF13B (2.2)	MMP11 (2.2)	TCF3 (2.0)	IKZF3 (2.0)	HIVEP2 (1.8)	MGAT3 (1.7)	RUNX3 (1.5)	IRF1 (1.5)	ZNF217 (1.4)	C17orf89 (1.4)
KEGG_APOPTOSIS	KEGG_APOPTOSIS	1.45e-03	<0.20	CSF2 (4.0)	IRF1 (3.9)	IKZF1 (3.5)	RUNX1 (2.6)	B4GALT1 (2.5)	RUNX3 (2.5)	HIVEP2 (2.3)	IKZF3 (2.0)	ZNF217 (1.9)	ST6GAL1 (1.8)
ENSG00000187266	EPOR PPI subnetwork	1.47e-03	<0.20	CSF2 (7.9)	IL3 (7.5)	IKZF1 (3.6)	TBX21 (3.1)	IRF1 (2.6)	RUNX3 (2.4)	VPREB3 (2.0)	ENSG00000204650 (1.9)	ELL2 (1.8)	RUNX1 (1.7)
ENSG00000140332	TLE3 PPI subnetwork	1.48e-03	<0.20	NRTN (3.1)	NFX1 (2.9)	UBFD1 (2.5)	TCF3 (2.2)	DERL3 (2.1)	EARS2 (2.1)	SMARCD3 (1.8)	SMARCB1 (1.5)	KDELR2 (1.5)	C20orf72 (1.3)
MP:0008482	decreased spleen germinal center number	1.49e-03	<0.20	IKZF3 (4.6)	GGA2 (3.3)	VPREB3 (3.3)	IL3 (2.9)	CSF2 (2.8)	ST6GAL1 (2.6)	TBX21 (2.2)	FUT6 (2.0)	MIR142 (1.9)	NRTN (1.9)
MP:0008561	decreased tumor necrosis factor secretion	1.50e-03	<0.20	GGA2 (2.2)	TNFRSF13B (2.1)	VPREB3 (2.1)	IKZF3 (2.1)	IRF1 (1.9)	CSF2 (1.7)	TBC1D27 (1.7)	IKZF1 (1.7)	HIVEP2 (1.6)	RUNX3 (1.6)
MP:0006387	abnormal T cell number	1.52e-03	<0.20	TNFRSF13B (3.4)	IRF1 (3.1)	C5orf56 (2.7)	IKZF1 (2.6)	MIR142 (2.5)	HIVEP2 (2.3)	CSF2 (2.2)	IKZF3 (2.2)	ENSG00000230393 (2.1)	B4GALT1 (2.1)
ENSG00000118058	MLL PPI subnetwork	1.53e-03	<0.20	KIAA1267 (3.5)	TBX21 (2.3)	NFX1 (2.3)	SMARCB1 (1.8)	FNIP1 (1.8)	ABCF2 (1.8)	AZI1 (1.6)	C17orf89 (1.4)	C20orf72 (1.4)	P4HA2 (1.4)
MP:0008111	abnormal granulocyte differentiation	1.53e-03	<0.20	IKZF1 (5.1)	ST6GAL1 (2.3)	NFX1 (2.0)	ARHGAP27 (2.0)	IKZF3 (2.0)	DAGLB (2.0)	RUNX3 (2.0)	FAM55A (1.9)	SYNGR1 (1.8)	PLEKHM1 (1.8)
MP:0002168	other aberrant phenotype	1.56e-03	<0.20	MMP11 (3.0)	FAM55D (2.6)	RUNX1 (2.5)	GGA2 (2.5)	IKZF3 (2.3)	SMARCD3 (2.0)	B4GALT1 (1.8)	COG7 (1.7)	ENSG00000233006 (1.6)	EARS2 (1.4)
MP:0008133	decreased Peyer's patch number	1.57e-03	<0.20	TNFRSF13B (3.7)	HIVEP2 (3.3)	IRF1 (3.1)	IKZF1 (2.8)	IKZF3 (2.7)	B4GALT1 (2.4)	VPREB3 (2.2)	SPINK4 (2.0)	PDLIM4 (1.9)	FAM55A (1.8)
ENSG00000096968	JAK2 PPI subnetwork	1.57e-03	<0.20	IKZF1 (4.1)	IRF1 (2.9)	DAGLB (2.5)	RUNX3 (2.4)	GSDMB (2.2)	SLC38A10 (2.0)	ZNF217 (1.7)	ST6GAL1 (1.7)	HIVEP2 (1.6)	C22orf15 (1.6)
MP:0002359	abnormal spleen germinal center morphology	1.57e-03	<0.20	TNFRSF13B (5.6)	GGA2 (5.2)	VPREB3 (5.0)	IKZF3 (2.9)	DERL3 (2.9)	ARHGAP27 (2.7)	TBC1D27 (2.3)	FUT3 (2.0)	RUNX3 (2.0)	ELL2 (1.9)
GO:0019210	kinase inhibitor activity	1.64e-03	<0.20	MIR142 (2.9)	GSDMB (2.3)	ENSG00000230393 (2.3)	ARHGAP27 (2.0)	MAPT (1.8)	TBC1D27 (1.8)	TNFRSF13B (1.7)	RUNX1 (1.7)	ORMDL3 (1.7)	PLEKHM1 (1.6)
MP:0004952	increased spleen weight	1.64e-03	<0.20	IKZF1 (3.2)	ACSL6 (2.8)	ST6GAL1 (2.4)	VPREB3 (2.4)	ZNF217 (2.2)	MIR142 (2.1)	SLC22A4 (1.9)	TBC1D27 (1.9)	ARHGAP27 (1.8)	BZRAP1 (1.8)
MP:0002401	abnormal lymphopoiesis	1.72e-03	<0.20	IKZF1 (5.9)	VPREB3 (5.6)	IKZF3 (4.1)	RUNX1 (3.5)	TCF3 (3.1)	ST6GAL1 (3.1)	RUNX3 (2.5)	C5orf56 (2.4)	TNFRSF13B (2.4)	KIAA1267 (1.9)
MP:0008813	decreased common myeloid progenitor cell number	1.74e-03	<0.20	ACSL6 (2.8)	IKZF1 (2.7)	RUNX1 (2.6)	ZNF217 (2.1)	HIVEP2 (1.9)	CSF2 (1.6)	C17orf57 (1.5)	FNIP1 (1.4)	STH (1.4)	FAM55D (1.3)
ENSG00000007174	DNAH9 PPI subnetwork	1.76e-03	<0.20	AFF3 (2.9)	ENSG00000227953 (2.8)	TCF3 (2.4)	WNT3 (2.3)	BZRAP1 (2.2)	NFX1 (2.1)	TMEM121 (2.1)	KIAA1267 (2.0)	ELL2 (2.0)	ZNF217 (1.9)
REACTOME_ACTIVATED_TAK1_MEDIATES_P38_MAPK_ACTIVATION	REACTOME_ACTIVATED_TAK1_MEDIATES_P38_MAPK_ACTIVATION	1.80e-03	<0.20	IRF1 (2.4)	CSF2 (2.4)	BAG1 (2.3)	HIVEP2 (2.3)	WNT3 (2.3)	B4GALT1 (2.0)	ELL2 (1.7)	PLEKHM1 (1.6)	STH (1.6)	C5orf56 (1.5)
MP:0008603	decreased circulating interleukin-4 level	1.81e-03	<0.20	VPREB3 (3.6)	TNFRSF13B (3.3)	IL3 (2.7)	IKZF1 (2.4)	TBX21 (2.1)	IKZF3 (2.1)	HIVEP2 (1.8)	ACSL6 (1.8)	ST6GAL1 (1.7)	FAM55D (1.7)
GO:0009103	lipopolysaccharide biosynthetic process	1.87e-03	<0.20	BAG1 (4.1)	TBC1D27 (3.1)	ARHGAP27 (3.1)	FAM55A (2.4)	MIR142 (2.4)	BZRAP1 (2.2)	ENSG00000214401 (2.2)	FAM55D (2.2)	STH (2.1)	C17orf56 (1.9)
GO:0071887	leukocyte apoptotic process	1.87e-03	<0.20	MIR142 (3.7)	FAM55D (2.4)	VPREB3 (2.2)	TMEM121 (2.0)	IKZF3 (2.0)	TNFRSF13B (2.0)	HIVEP2 (1.8)	ELL2 (1.7)	IL3 (1.6)	ARL17A (1.6)
MP:0002500	granulomatous inflammation	1.91e-03	<0.20	IL3 (8.7)	CSF2 (7.4)	C17orf57 (2.3)	TBX21 (2.1)	IKZF1 (2.1)	FUT6 (2.0)	FAM55D (1.6)	FNIP1 (1.6)	B4GALT1 (1.4)	ELL2 (1.3)
ENSG00000107643	MAPK8 PPI subnetwork	1.91e-03	<0.20	IKZF3 (2.5)	IRF1 (2.4)	RUNX3 (2.2)	B4GALT1 (2.2)	TNFRSF13B (2.1)	TBC1D27 (2.0)	ARHGAP27 (1.7)	PDLIM4 (1.7)	PLEKHM1 (1.6)	TBX21 (1.6)
GO:0002285	lymphocyte activation involved in immune response	1.95e-03	<0.20	IKZF3 (3.5)	RUNX3 (2.8)	ZPBP2 (2.5)	TNFRSF13B (2.5)	MIR142 (2.4)	IKZF1 (2.3)	TBX21 (2.2)	IL3 (2.1)	ST6GAL1 (2.1)	ENSG00000204650 (2.1)
MP:0001844	autoimmune response	1.96e-03	<0.20	IL3 (7.1)	TBX21 (5.1)	CSF2 (4.9)	IRF1 (4.3)	VPREB3 (4.0)	IKZF3 (3.5)	IKZF1 (3.5)	FAM55A (2.8)	FAM55D (2.3)	C5orf56 (2.1)
MP:0008500	increased IgG2a level	1.99e-03	<0.20	CSF2 (7.3)	IL3 (7.2)	TBX21 (5.0)	IKZF3 (4.6)	IKZF1 (3.9)	IRF1 (3.1)	HIVEP2 (2.7)	TNFRSF13B (2.4)	RUNX3 (2.4)	ST6GAL1 (2.3)
ENSG00000130589	RP4-697K14.7 PPI subnetwork	2.00e-03	<0.20	ENSG00000227953 (3.0)	AFF3 (2.7)	BZRAP1 (2.5)	NFX1 (2.3)	TMEM121 (2.3)	TCF3 (2.3)	WNT3 (2.2)	NFIA (2.1)	KIAA1267 (2.0)	ELL2 (1.9)
KEGG_ACUTE_MYELOID_LEUKEMIA	KEGG_ACUTE_MYELOID_LEUKEMIA	2.02e-03	<0.20	IKZF1 (3.8)	NPEPPS (3.0)	ELL2 (2.8)	RUNX1 (2.3)	NRTN (2.3)	HIVEP2 (2.2)	ARHGAP27 (2.1)	MIR142 (2.0)	TCF3 (1.9)	B4GALT1 (1.8)
MP:0002412	increased susceptibility to bacterial infection	2.02e-03	<0.20	CSF2 (3.5)	IRF1 (3.3)	IKZF1 (2.6)	TBX21 (2.4)	IKZF3 (2.4)	IL3 (1.9)	B4GALT1 (1.4)	VPREB3 (1.4)	PLEKHM1 (1.3)	SLC22A4 (1.3)
MP:0004047	abnormal milk composition	2.02e-03	<0.20	DAGLB (2.7)	ORMDL3 (2.4)	PDLIM4 (2.2)	IKZF3 (1.8)	DERL3 (1.6)	B4GALT1 (1.6)	AFF3 (1.6)	FUT8 (1.5)	RUNX1 (1.5)	FAM55A (1.4)
ENSG00000137547	MRPL15 PPI subnetwork	2.04e-03	<0.20	KDELR2 (2.9)	NFX1 (2.2)	KPNB1 (2.2)	NDUFAB1 (2.0)	EARS2 (1.9)	ENSG00000197670 (1.9)	CHMP5 (1.9)	IKZF1 (1.8)	COG7 (1.8)	NSF (1.8)
MP:0008189	increased transitional stage B cell number	2.05e-03	<0.20	VPREB3 (5.2)	TNFRSF13B (5.2)	TBC1D27 (4.7)	IKZF1 (3.7)	IKZF3 (3.6)	GGA2 (3.1)	ST6GAL1 (2.9)	DERL3 (2.6)	MIR142 (2.6)	TCF3 (2.0)
GO:0016445	somatic diversification of immunoglobulins	2.15e-03	<0.20	IKZF3 (3.6)	IL3 (3.0)	VPREB3 (2.8)	ST6GAL1 (2.5)	TBX21 (2.1)	C17orf57 (2.1)	ZPBP2 (2.0)	TMEM121 (1.8)	ENSG00000204650 (1.6)	TAB1 (1.5)
ENSG00000148377	IDI2 PPI subnetwork	2.16e-03	<0.20	ENSG00000227953 (3.0)	AFF3 (2.8)	TCF3 (2.4)	BZRAP1 (2.3)	NFX1 (2.2)	WNT3 (2.2)	TMEM121 (2.2)	ELL2 (2.0)	KIAA1267 (1.9)	ZNF217 (1.9)
ENSG00000180855	ZNF443 PPI subnetwork	2.16e-03	<0.20	ENSG00000227953 (2.9)	AFF3 (2.8)	TCF3 (2.4)	BZRAP1 (2.3)	NFX1 (2.3)	TMEM121 (2.2)	WNT3 (2.2)	ELL2 (1.9)	KIAA1267 (1.9)	NFIA (1.8)
ENSG00000105369	CD79A PPI subnetwork	2.17e-03	<0.20	VPREB3 (9.7)	TNFRSF13B (7.9)	TBC1D27 (4.5)	IKZF3 (3.9)	DERL3 (3.6)	GGA2 (3.2)	TCF3 (3.0)	IKZF1 (2.7)	ST6GAL1 (2.2)	HIVEP2 (1.9)
GO:0071900	regulation of protein serine/threonine kinase activity	2.17e-03	<0.20	ENSG00000227953 (2.4)	ARHGAP27 (2.4)	DAGLB (2.1)	PLEKHM1 (1.9)	BZRAP1 (1.6)	DERL3 (1.5)	FNIP1 (1.4)	MIR142 (1.4)	TBC1D27 (1.4)	SYNGR1 (1.4)
ENSG00000147507	ENSG00000147507 PPI subnetwork	2.18e-03	<0.20	VPREB3 (5.9)	TNFRSF13B (4.1)	IKZF1 (2.8)	GGA2 (2.6)	RUNX3 (2.5)	TBX21 (2.3)	DAGLB (2.2)	TCF3 (2.2)	IKZF3 (2.1)	STH (1.7)
ENSG00000137709	POU2F3 PPI subnetwork	2.18e-03	<0.20	AFF3 (3.0)	ENSG00000227953 (2.9)	TCF3 (2.5)	BZRAP1 (2.5)	TMEM121 (2.3)	KIAA1267 (2.1)	NFX1 (2.0)	IKZF3 (1.9)	ZNF217 (1.9)	NFIA (1.9)
MP:0005425	increased macrophage cell number	2.19e-03	<0.20	IRF1 (3.6)	IKZF1 (3.4)	CSF2 (2.6)	VPREB3 (2.4)	C5orf56 (2.3)	RUNX3 (2.1)	FAM55A (2.0)	IL3 (1.9)	HIVEP2 (1.9)	MIR142 (1.8)
ENSG00000115232	ITGA4 PPI subnetwork	2.19e-03	<0.20	ODF1 (2.2)	TNFRSF13B (1.7)	RUNX1 (1.6)	PDLIM4 (1.6)	FUT8 (1.5)	ZPBP2 (1.4)	KDELR2 (1.4)	ST6GAL1 (1.4)	ENSG00000230393 (1.4)	HIVEP2 (1.2)
MP:0000693	spleen hyperplasia	2.21e-03	<0.20	IKZF1 (4.1)	RUNX3 (3.7)	IKZF3 (2.9)	TNFRSF13B (2.9)	MIR142 (2.8)	IL3 (2.7)	ARHGAP27 (2.6)	ST6GAL1 (2.3)	FAM55A (2.2)	IRF1 (2.2)
ENSG00000197892	KIF13B PPI subnetwork	2.28e-03	<0.20	AFF3 (2.9)	TMEM121 (2.6)	ENSG00000227953 (2.6)	WNT3 (2.5)	BZRAP1 (2.4)	NFX1 (2.3)	TCF3 (2.3)	ELL2 (2.3)	KIAA1267 (1.8)	NFIA (1.7)
MP:0008215	decreased immature B cell number	2.29e-03	<0.20	VPREB3 (8.7)	TNFRSF13B (7.5)	C5orf56 (4.0)	TCF3 (3.5)	GGA2 (3.3)	IKZF1 (3.3)	TBC1D27 (3.0)	IKZF3 (3.0)	HIVEP2 (2.7)	DERL3 (2.4)
MP:0000685	abnormal immune system morphology	2.29e-03	<0.20	C5orf56 (4.1)	CSF2 (3.3)	VPREB3 (3.0)	TNFRSF13B (3.0)	RUNX3 (2.9)	HIVEP2 (2.7)	IRF1 (2.4)	IKZF3 (2.4)	IKZF1 (2.3)	MIR142 (2.0)
MP:0008168	decreased B-1a cell number	2.30e-03	<0.20	VPREB3 (8.5)	TNFRSF13B (7.6)	TBC1D27 (4.4)	ST6GAL1 (4.0)	IKZF3 (3.4)	GGA2 (3.0)	DAGLB (3.0)	IKZF1 (2.8)	TCF3 (2.6)	ARL17A (1.8)
GO:0046649	lymphocyte activation	2.33e-03	<0.20	TNFRSF13B (4.7)	IKZF3 (4.3)	RUNX3 (3.6)	VPREB3 (3.5)	MIR142 (3.5)	IKZF1 (3.2)	TBX21 (3.1)	ST6GAL1 (2.7)	HIVEP2 (2.4)	GGA2 (1.9)
MP:0008502	increased IgG3 level	2.35e-03	<0.20	TNFRSF13B (3.4)	CSF2 (2.8)	IRF1 (2.5)	TBKBP1 (2.0)	SLC22A4 (1.9)	IKZF1 (1.8)	FAM55D (1.8)	VPREB3 (1.7)	IKZF3 (1.5)	GSDMB (1.5)
ENSG00000104365	IKBKB PPI subnetwork	2.38e-03	<0.20	IRF1 (4.3)	ZNF217 (3.4)	HIVEP2 (2.8)	UBFD1 (2.5)	CSF2 (1.8)	COG7 (1.8)	B4GALT1 (1.5)	SLC38A10 (1.5)	KPNB1 (1.5)	GGA2 (1.5)
ENSG00000104131	EIF3J PPI subnetwork	2.38e-03	<0.20	UBFD1 (2.2)	KPNB1 (2.0)	ENSG00000230393 (2.0)	BAG1 (1.9)	C17orf89 (1.6)	SMARCD3 (1.6)	ENSG00000249707 (1.5)	FAM55D (1.5)	SMARCB1 (1.3)	MEF2BNB (1.3)
REACTOME_ACTIVATION_OF_BH3:ONLY_PROTEINS	REACTOME_ACTIVATION_OF_BH3:ONLY_PROTEINS	2.40e-03	<0.20	TNFRSF13B (2.7)	TCF3 (2.3)	ENSG00000197670 (2.1)	TMEM121 (2.0)	RUNX3 (2.0)	C5orf56 (1.8)	HIVEP2 (1.7)	IKZF3 (1.6)	BAG1 (1.5)	CSF2 (1.5)
MP:0002490	abnormal immunoglobulin level	2.40e-03	<0.20	TBX21 (5.0)	IKZF3 (4.3)	CSF2 (3.8)	HIVEP2 (3.8)	RUNX3 (3.6)	VPREB3 (3.5)	IRF1 (3.1)	IL3 (3.1)	MIR142 (2.7)	TBC1D27 (2.6)
MP:0008044	increased NK cell number	2.41e-03	<0.20	IKZF1 (4.1)	VPREB3 (2.9)	IKZF3 (2.8)	RUNX3 (2.5)	C5orf56 (2.4)	ENSG00000204650 (2.1)	ARHGAP27 (1.7)	ENSG00000214401 (1.7)	ENSG00000185294 (1.7)	CSF2 (1.5)
MP:0001601	abnormal myelopoiesis	2.48e-03	<0.20	IKZF1 (3.1)	BZRAP1 (2.9)	TNFRSF13B (2.8)	TBKBP1 (2.2)	RUNX1 (2.2)	ARHGAP27 (2.2)	MIR142 (1.9)	ENSG00000214401 (1.8)	SLC22A4 (1.8)	RUNX3 (1.8)
ENSG00000165025	SYK PPI subnetwork	2.49e-03	<0.20	VPREB3 (5.6)	TNFRSF13B (4.9)	IKZF1 (3.8)	TBX21 (3.0)	IKZF3 (2.9)	GGA2 (2.8)	TCF3 (2.7)	ST6GAL1 (2.2)	MIR142 (2.0)	TBC1D27 (1.8)
ENSG00000171791	BCL2 PPI subnetwork	2.49e-03	<0.20	IRF1 (2.2)	ZNF217 (1.8)	TCF3 (1.8)	ORMDL3 (1.8)	ARHGAP27 (1.5)	TBC1D27 (1.5)	BAG1 (1.5)	HIVEP2 (1.4)	SPINK4 (1.4)	IKZF1 (1.2)
ENSG00000012124	CD22 PPI subnetwork	2.50e-03	<0.20	TNFRSF13B (4.5)	VPREB3 (4.4)	IKZF1 (3.3)	TBC1D27 (3.1)	DAGLB (2.9)	IKZF3 (2.9)	ST6GAL1 (2.4)	SLC38A10 (2.4)	GGA2 (2.2)	HIVEP2 (1.7)
MP:0004799	increased susceptibility to experimental autoimmune encephalomyelitis	2.51e-03	<0.20	TBX21 (6.0)	IRF1 (4.2)	IL3 (4.0)	CSF2 (3.5)	IKZF3 (3.0)	RUNX3 (2.8)	C5orf56 (2.1)	SYNGR1 (2.0)	TNFRSF13B (1.7)	BZRAP1 (1.6)
GO:0030173	integral to Golgi membrane	2.52e-03	<0.20	FAM55A (3.8)	SLC38A10 (3.2)	MGAT3 (2.6)	FUT8 (2.6)	FUT6 (2.2)	FUT3 (2.0)	FAM55D (2.0)	ENSG00000249707 (1.9)	RUNX3 (1.9)	P4HA2 (1.8)
MP:0008082	increased single-positive T cell number	2.59e-03	<0.20	IL3 (5.9)	TBX21 (4.7)	CSF2 (3.3)	IKZF3 (3.2)	FAM55A (2.5)	MMP11 (2.4)	IKZF1 (2.4)	ENSG00000233006 (1.8)	IRF1 (1.8)	TBKBP1 (1.7)
GO:0045619	regulation of lymphocyte differentiation	2.60e-03	<0.20	ARL17A (3.4)	RUNX3 (2.7)	IKZF1 (2.6)	ENSG00000204650 (2.5)	DERL3 (2.2)	IL3 (2.0)	MIR142 (1.9)	IKZF3 (1.9)	HIVEP2 (1.8)	ENSG00000249707 (1.8)
ENSG00000147145	LPAR4 PPI subnetwork	2.61e-03	<0.20	AFF3 (2.8)	ENSG00000227953 (2.5)	BZRAP1 (2.4)	TCF3 (2.4)	NFX1 (2.3)	TMEM121 (2.0)	KIAA1267 (2.0)	WNT3 (1.9)	ELL2 (1.9)	NFIA (1.9)
MP:0008497	decreased IgG2b level	2.63e-03	<0.20	VPREB3 (7.5)	TNFRSF13B (5.5)	IKZF3 (5.0)	TBX21 (4.8)	GGA2 (3.5)	ST6GAL1 (3.5)	IL3 (3.3)	IKZF1 (3.1)	HIVEP2 (2.6)	RUNX3 (2.5)
MP:0008212	absent mature B cells	2.65e-03	<0.20	VPREB3 (12.8)	TNFRSF13B (5.2)	C5orf56 (4.1)	TBC1D27 (3.9)	MIR142 (3.4)	TCF3 (3.0)	AFF3 (2.6)	IKZF1 (2.4)	GGA2 (2.4)	SMARCB1 (2.0)
ENSG00000168488	ATXN2L PPI subnetwork	2.68e-03	<0.20	KIAA1267 (3.0)	NFIA (2.5)	P4HA2 (2.2)	NRTN (1.8)	ARL17A (1.6)	ZPBP2 (1.4)	SLC38A10 (1.4)	C22orf15 (1.4)	NPEPPS (1.4)	MIR142 (1.4)
MP:0002389	abnormal Peyer's patch follicle morphology	2.74e-03	<0.20	TNFRSF13B (4.2)	HIVEP2 (3.6)	TBC1D27 (3.5)	IKZF3 (3.5)	RUNX3 (2.9)	SPINK4 (2.5)	IRF1 (2.5)	DERL3 (2.2)	B4GALT1 (2.0)	MIR142 (1.9)
GO:0070227	lymphocyte apoptotic process	2.75e-03	<0.20	TMEM121 (2.3)	IKZF3 (2.2)	MIR142 (2.1)	IL3 (1.8)	TBX21 (1.8)	TBC1D27 (1.8)	FAM55D (1.7)	ZPBP2 (1.7)	C5orf56 (1.6)	GSDMB (1.4)
ENSG00000141837	CACNA1A PPI subnetwork	2.76e-03	<0.20	ENSG00000227953 (2.8)	VPREB3 (2.3)	IKZF1 (2.3)	TMEM121 (2.0)	BZRAP1 (2.0)	AFF3 (2.0)	STH (1.9)	TBKBP1 (1.7)	ARHGAP27 (1.7)	WNT3 (1.7)
MP:0002458	abnormal B cell number	2.76e-03	<0.20	VPREB3 (8.0)	TNFRSF13B (4.6)	IKZF1 (4.1)	MIR142 (3.2)	IKZF3 (3.1)	AFF3 (2.5)	TCF3 (2.2)	ST6GAL1 (2.0)	TBX21 (2.0)	DERL3 (1.9)
GO:0008653	lipopolysaccharide metabolic process	2.77e-03	<0.20	BAG1 (4.1)	ARHGAP27 (3.1)	TBC1D27 (3.0)	MIR142 (2.6)	BZRAP1 (2.5)	FAM55A (2.4)	ENSG00000214401 (2.3)	FAM55D (2.3)	STH (2.2)	DAGLB (1.9)
MP:0008478	increased spleen white pulp amount	2.80e-03	<0.20	TNFRSF13B (2.8)	RUNX3 (2.1)	HIVEP2 (2.1)	RUNX1 (2.0)	SYNGR1 (1.8)	B4GALT1 (1.8)	IKZF1 (1.8)	ST6GAL1 (1.7)	NFIA (1.6)	FNIP1 (1.5)
MP:0004800	decreased susceptibility to experimental autoimmune encephalomyelitis	2.86e-03	<0.20	CSF2 (5.1)	IL3 (4.8)	IKZF1 (3.1)	IKZF3 (2.7)	TBX21 (2.5)	RUNX1 (2.1)	RUNX3 (2.1)	ELL2 (2.1)	IRF1 (1.7)	TNFRSF13B (1.7)
ENSG00000139505	MTMR6 PPI subnetwork	2.90e-03	<0.20	AFF3 (2.8)	ENSG00000227953 (2.8)	TCF3 (2.5)	NFX1 (2.3)	BZRAP1 (2.1)	KIAA1267 (2.1)	WNT3 (2.1)	ZNF217 (2.0)	NFIA (1.9)	TMEM121 (1.9)
ENSG00000141522	ARHGDIA PPI subnetwork	2.92e-03	<0.20	KPNB1 (2.4)	WNT3 (1.8)	C5orf56 (1.7)	ARHGAP27 (1.6)	TCF3 (1.5)	RUNX1 (1.5)	AFF3 (1.5)	SCCPDH (1.5)	SYNGR1 (1.3)	ST6GAL1 (1.2)
ENSG00000170581	STAT2 PPI subnetwork	2.94e-03	<0.20	NPEPPS (3.0)	ZNF217 (3.0)	RUNX1 (2.9)	IRF1 (2.8)	TCF3 (2.3)	GSDMB (2.1)	KIAA1267 (2.0)	IKZF1 (2.0)	RUNX3 (2.0)	P4HA2 (1.9)
ENSG00000160007	ARHGAP35 PPI subnetwork	2.94e-03	<0.20	ELL2 (2.8)	TMEM121 (2.7)	WNT3 (2.5)	ENSG00000227953 (2.5)	AFF3 (2.5)	ARHGAP27 (2.4)	TCF3 (2.2)	TNFRSF13B (2.0)	BZRAP1 (1.9)	NFX1 (1.9)
GO:0004860	protein kinase inhibitor activity	2.95e-03	<0.20	MIR142 (2.8)	GSDMB (2.3)	ENSG00000230393 (2.1)	MAPT (1.9)	ARHGAP27 (1.8)	ORMDL3 (1.7)	RUNX1 (1.6)	PLEKHM1 (1.5)	ZNF217 (1.5)	C17orf69 (1.5)
MP:0008481	increased spleen germinal center number	2.95e-03	<0.20	VPREB3 (4.5)	TNFRSF13B (4.1)	TBX21 (4.1)	C17orf57 (2.2)	GGA2 (2.2)	AFF3 (2.1)	HIVEP2 (2.0)	P4HA2 (1.8)	ORMDL3 (1.7)	IKZF1 (1.6)
MP:0003179	decreased platelet cell number	2.96e-03	<0.20	TNFRSF13B (2.9)	RUNX1 (2.8)	IKZF1 (2.6)	VPREB3 (2.2)	FUT8 (1.9)	FNIP1 (1.8)	ARHGAP27 (1.6)	C17orf57 (1.6)	ORMDL3 (1.3)	IRF1 (1.3)
KEGG_INTESTINAL_IMMUNE_NETWORK_FOR_IGA_PRODUCTION	KEGG_INTESTINAL_IMMUNE_NETWORK_FOR_IGA_PRODUCTION	2.99e-03	<0.20	IKZF3 (4.1)	CSF2 (4.0)	RUNX3 (4.0)	IL3 (3.8)	TNFRSF13B (3.4)	IRF1 (3.3)	ST6GAL1 (2.5)	IKZF1 (2.5)	DERL3 (2.0)	C5orf56 (2.0)
MP:0008186	increased pro-B cell number	2.99e-03	<0.20	VPREB3 (10.4)	TNFRSF13B (5.9)	IKZF3 (4.8)	IKZF1 (4.3)	DERL3 (3.2)	TCF3 (3.0)	AFF3 (2.7)	IL3 (2.7)	TBC1D27 (2.4)	CSF2 (2.3)
ENSG00000148175	STOM PPI subnetwork	3.03e-03	<0.20	COG7 (3.6)	KIAA1267 (2.7)	NFIA (1.8)	P4HA2 (1.7)	GGA2 (1.6)	TAB1 (1.5)	NFX1 (1.4)	TBKBP1 (1.4)	FUT8 (1.3)	HIVEP2 (1.3)
GO:0031228	intrinsic to Golgi membrane	3.08e-03	<0.20	FAM55A (4.1)	FUT8 (3.0)	SLC38A10 (3.0)	FAM55D (2.8)	MGAT3 (2.7)	FUT6 (2.6)	FUT3 (2.6)	SPINK4 (2.2)	ENSG00000249707 (1.8)	RUNX3 (1.7)
ENSG00000139687	RB1 PPI subnetwork	3.10e-03	<0.20	TCF3 (3.5)	KIAA1267 (2.7)	ZNF217 (2.3)	NFX1 (2.3)	RUNX1 (1.7)	TBC1D27 (1.7)	NFIA (1.6)	B4GALT1 (1.4)	FUT8 (1.4)	ARL17A (1.4)
ENSG00000117318	ID3 PPI subnetwork	3.10e-03	<0.20	SMARCD3 (3.3)	TCF3 (3.0)	TNFRSF13B (2.9)	RUNX1 (2.2)	C17orf56 (2.1)	GSDMB (1.8)	HIVEP2 (1.8)	TXLNB (1.6)	FUT3 (1.6)	NFIA (1.5)
MP:0002497	increased IgE level	3.15e-03	<0.20	TBX21 (8.0)	IL3 (5.4)	IKZF3 (4.6)	CSF2 (4.4)	IKZF1 (4.1)	IRF1 (3.5)	RUNX3 (3.3)	C17orf57 (3.0)	HIVEP2 (2.7)	ELL2 (2.1)
ENSG00000010671	BTK PPI subnetwork	3.19e-03	<0.20	IKZF1 (4.8)	TNFRSF13B (4.5)	VPREB3 (3.9)	TCF3 (2.9)	GGA2 (2.7)	TXLNB (2.4)	RUNX1 (2.3)	IKZF3 (2.3)	ST6GAL1 (2.1)	TBC1D27 (2.0)
ENSG00000086758	HUWE1 PPI subnetwork	3.19e-03	<0.20	ABCF2 (3.5)	UBFD1 (3.4)	NSF (2.6)	KDELR2 (1.8)	GSDMB (1.5)	AZI1 (1.5)	ENSG00000230393 (1.5)	P4HA2 (1.3)	TBC1D27 (1.3)	COG7 (1.2)
ENSG00000120949	TNFRSF8 PPI subnetwork	3.20e-03	<0.20	ENSG00000227953 (3.0)	WNT3 (2.5)	ELL2 (2.3)	TMEM121 (2.3)	NFX1 (2.0)	VPREB3 (1.9)	AFF3 (1.9)	IKZF1 (1.8)	TCF3 (1.8)	TAB1 (1.6)
ENSG00000136997	MYC PPI subnetwork	3.21e-03	<0.20	NPEPPS (2.7)	SMARCB1 (2.7)	ABCF2 (2.5)	TCF3 (2.3)	UBFD1 (2.0)	KIAA1267 (1.9)	NFX1 (1.7)	KPNB1 (1.6)	C17orf57 (1.3)	HIVEP2 (1.3)
ENSG00000103275	UBE2I PPI subnetwork	3.22e-03	<0.20	SYNGR1 (2.9)	ZNF217 (2.7)	RUNX1 (2.5)	TAB1 (2.4)	KIAA1267 (2.3)	IRF1 (2.3)	B4GALT1 (2.2)	HIVEP2 (2.2)	SMARCB1 (2.1)	ST6GAL1 (1.8)
ENSG00000173848	NET1 PPI subnetwork	3.23e-03	<0.20	EARS2 (2.6)	KPNB1 (2.4)	NDUFAB1 (2.1)	ABCF2 (2.0)	C17orf89 (1.9)	ACSL6 (1.5)	FUT8 (1.5)	TXLNB (1.4)	ODF1 (1.4)	SYNGR1 (1.3)
MP:0000359	abnormal mast cell morphology	3.28e-03	<0.20	IL3 (6.0)	CSF2 (3.7)	IKZF1 (3.0)	RUNX1 (2.5)	MIR142 (2.2)	RUNX3 (2.1)	NFIA (1.9)	FNIP1 (1.9)	TBX21 (1.8)	BZRAP1 (1.7)
REACTOME_TERMINATION_OF_O:GLYCAN_BIOSYNTHESIS	REACTOME_TERMINATION_OF_O:GLYCAN_BIOSYNTHESIS	3.30e-03	<0.20	FUT6 (7.2)	FUT3 (6.4)	SPINK4 (5.2)	FAM55A (4.6)	BAG1 (3.8)	FAM55D (2.4)	GSDMB (2.4)	FUT8 (2.1)	MGAT3 (2.0)	COG7 (1.8)
MP:0004810	decreased hematopoietic stem cell number	3.37e-03	<0.20	IKZF1 (3.3)	RUNX1 (3.1)	TCF3 (2.7)	ARHGAP27 (2.6)	ZNF217 (2.2)	FNIP1 (2.1)	HIVEP2 (2.0)	KIAA1267 (1.9)	VPREB3 (1.8)	P4HA2 (1.8)
MP:0008097	increased plasma cell number	3.37e-03	<0.20	TBX21 (6.4)	IKZF3 (6.3)	CSF2 (5.8)	IL3 (5.6)	IKZF1 (4.0)	TNFRSF13B (3.6)	IRF1 (2.8)	HIVEP2 (2.6)	FAM55A (2.3)	RUNX3 (2.2)
ENSG00000184557	SOCS3 PPI subnetwork	3.43e-03	<0.20	IKZF1 (3.4)	RUNX3 (2.7)	NFIA (1.9)	STH (1.7)	ST6GAL1 (1.7)	ELL2 (1.6)	IRF1 (1.6)	RUNX1 (1.5)	BZRAP1 (1.5)	ORMDL3 (1.5)
GO:0045814	negative regulation of gene expression, epigenetic	3.44e-03	<0.20	C17orf56 (2.8)	ENSG00000185294 (2.3)	TAB1 (2.3)	NRTN (2.3)	ODF1 (2.3)	TCF3 (2.1)	ZPBP2 (1.8)	PLEKHM1 (1.7)	AFF3 (1.7)	AZI1 (1.6)
GO:0031490	chromatin DNA binding	3.44e-03	<0.20	RUNX1 (2.5)	ENSG00000185294 (2.0)	KIAA1267 (2.0)	SMARCD3 (2.0)	AFF3 (1.9)	ZNF217 (1.8)	ST6GAL1 (1.8)	TCF3 (1.7)	TBKBP1 (1.6)	NPEPPS (1.4)
GO:0002700	regulation of production of molecular mediator of immune response	3.44e-03	<0.20	IL3 (4.3)	IKZF3 (2.8)	ENSG00000204650 (2.7)	CSF2 (2.4)	ENSG00000249707 (2.2)	TBX21 (2.2)	ST6GAL1 (2.1)	C17orf57 (2.1)	IKZF1 (2.0)	ODF1 (1.8)
ENSG00000141456	ENSG00000141456 PPI subnetwork	3.46e-03	<0.20	KIAA1267 (4.7)	UBFD1 (2.6)	P4HA2 (2.3)	FNIP1 (2.2)	COG7 (2.1)	SMARCB1 (2.1)	TBKBP1 (2.0)	STH (1.9)	HIVEP2 (1.9)	PLEKHM1 (1.8)
GO:0008637	apoptotic mitochondrial changes	3.47e-03	<0.20	BAG1 (2.9)	FAM55D (1.7)	TNFRSF13B (1.7)	C5orf56 (1.5)	IKZF3 (1.4)	TBC1D27 (1.4)	ENSG00000230393 (1.3)	C20orf72 (1.2)	TCF3 (1.0)	UBFD1 (1.0)
MP:0008174	decreased follicular B cell number	3.49e-03	<0.20	VPREB3 (6.2)	TNFRSF13B (6.0)	IKZF3 (4.1)	IKZF1 (3.7)	GGA2 (3.2)	ST6GAL1 (2.3)	MIR142 (2.1)	ZPBP2 (1.9)	DAGLB (1.9)	FAM55A (1.9)
MP:0005012	decreased eosinophil cell number	3.56e-03	<0.20	IL3 (5.6)	CSF2 (4.5)	IKZF1 (2.9)	FUT8 (2.1)	SPINK4 (2.0)	TNFRSF13B (2.0)	RUNX3 (1.9)	FNIP1 (1.7)	MIR142 (1.7)	FAM55D (1.6)
KEGG_PROSTATE_CANCER	KEGG_PROSTATE_CANCER	3.57e-03	<0.20	B4GALT1 (3.5)	ZNF217 (2.9)	HIVEP2 (2.6)	TCF3 (2.2)	NFIA (2.1)	RUNX1 (2.1)	ELL2 (2.0)	PDLIM4 (1.9)	RUNX3 (1.8)	UBFD1 (1.7)
ENSG00000112186	CAP2 PPI subnetwork	3.58e-03	<0.20	KPNB1 (3.6)	ABCF2 (2.5)	EARS2 (2.3)	IKZF3 (2.3)	C22orf15 (2.1)	ODF1 (2.0)	MIR142 (1.8)	ENSG00000230393 (1.8)	NPEPPS (1.7)	C17orf56 (1.6)
MP:0004229	abnormal embryonic erythropoiesis	3.63e-03	<0.20	TCF3 (2.8)	ENSG00000197670 (2.4)	RUNX1 (2.1)	IKZF1 (2.1)	ORMDL3 (2.1)	B4GALT1 (1.9)	FUT8 (1.9)	ELL2 (1.8)	GSDMB (1.8)	VPREB3 (1.7)
GO:0043967	histone H4 acetylation	3.68e-03	<0.20	KIAA1267 (4.4)	TAB1 (2.3)	SMARCB1 (2.2)	STH (2.2)	TBC1D27 (2.1)	AFF3 (2.1)	C17orf57 (2.0)	C17orf69 (1.6)	NFX1 (1.5)	SCCPDH (1.5)
MP:0004804	decreased susceptibility to autoimmune diabetes	3.71e-03	<0.20	TBX21 (4.6)	IL3 (4.6)	RUNX3 (3.8)	IKZF3 (3.1)	HIVEP2 (2.8)	CSF2 (2.6)	IRF1 (2.4)	IKZF1 (2.4)	TNFRSF13B (1.7)	FAM55D (1.6)
MP:0002461	increased immunoglobulin level	3.75e-03	<0.20	TBX21 (4.4)	IKZF1 (4.1)	RUNX3 (3.8)	IKZF3 (3.5)	GGA2 (2.9)	MIR142 (2.7)	TNFRSF13B (2.6)	TBC1D27 (2.4)	CSF2 (2.2)	IL3 (2.0)
MP:0004974	decreased regulatory T cell number	3.76e-03	<0.20	IL3 (7.5)	TBX21 (5.2)	CSF2 (4.1)	RUNX3 (3.5)	IKZF1 (3.2)	IRF1 (2.4)	IKZF3 (2.2)	TNFRSF13B (2.2)	MIR142 (2.0)	SLC22A5 (1.9)
REACTOME_NF:KB_IS_ACTIVATED_AND_SIGNALS_SURVIVAL	REACTOME_NF:KB_IS_ACTIVATED_AND_SIGNALS_SURVIVAL	3.79e-03	<0.20	IRF1 (3.5)	RUNX1 (3.1)	CSF2 (2.6)	PDLIM4 (2.6)	SLC38A10 (2.2)	HIVEP2 (2.0)	ELL2 (1.9)	PLEKHM1 (1.7)	KIAA1267 (1.5)	C17orf56 (1.5)
GO:0002200	somatic diversification of immune receptors	3.81e-03	<0.20	VPREB3 (3.7)	IKZF3 (3.4)	IL3 (2.5)	ST6GAL1 (2.2)	TMEM121 (2.1)	TBX21 (1.9)	C17orf57 (1.8)	TAB1 (1.7)	IKZF1 (1.6)	AFF3 (1.6)
ENSG00000006468	ETV1 PPI subnetwork	3.82e-03	<0.20	TBKBP1 (2.6)	PLEKHM1 (2.4)	ZNF217 (2.2)	ARHGAP27 (2.2)	SLC22A5 (2.0)	SMARCB1 (1.6)	IKZF1 (1.6)	BAG1 (1.5)	ODF1 (1.3)	IL3 (1.2)
MP:0008553	increased circulating tumor necrosis factor level	3.83e-03	<0.20	CSF2 (3.9)	IRF1 (3.1)	IKZF3 (2.7)	B4GALT1 (2.5)	ARHGAP27 (2.3)	TNFRSF13B (2.3)	IL3 (2.0)	ZNF217 (2.0)	TBX21 (1.8)	IKZF1 (1.8)
MP:0008479	decreased spleen white pulp amount	3.90e-03	<0.20	IKZF1 (3.0)	VPREB3 (2.5)	TNFRSF13B (2.2)	TAB1 (2.2)	RUNX3 (2.1)	NFX1 (2.0)	HIVEP2 (1.9)	IRF1 (1.8)	ENSG00000197670 (1.6)	C5orf56 (1.4)
MP:0005014	increased B cell number	3.91e-03	<0.20	TNFRSF13B (4.5)	IKZF1 (4.2)	IKZF3 (3.7)	RUNX3 (3.2)	MIR142 (2.7)	ARHGAP27 (2.6)	TBC1D27 (2.6)	TBX21 (2.4)	IRF1 (2.1)	ZNF217 (2.0)
ENSG00000106144	CASP2 PPI subnetwork	3.92e-03	<0.20	FAM55D (3.1)	C5orf56 (2.9)	GSDMB (2.6)	TBC1D27 (2.3)	FAM55A (2.3)	TNFRSF13B (2.0)	IKZF1 (2.0)	HIVEP2 (1.8)	RUNX1 (1.6)	TBKBP1 (1.6)
ENSG00000172936	MYD88 PPI subnetwork	3.97e-03	<0.20	TBC1D27 (2.9)	TNFRSF13B (2.7)	DAGLB (2.4)	RUNX1 (2.1)	IKZF1 (2.1)	SLC22A4 (1.7)	SLC38A10 (1.6)	ARHGAP27 (1.6)	C17orf56 (1.4)	ZPBP2 (1.4)
MP:0000694	spleen hypoplasia	3.97e-03	<0.20	VPREB3 (5.6)	IKZF1 (4.1)	HIVEP2 (4.0)	IKZF3 (3.6)	TNFRSF13B (3.3)	RUNX1 (2.8)	C5orf56 (2.7)	IRF1 (2.3)	KIAA1267 (2.3)	GGA2 (2.0)
MP:0002027	lung adenocarcinoma	4.01e-03	<0.20	TBX21 (4.1)	RUNX3 (3.1)	TCF3 (2.6)	COG7 (2.1)	AZI1 (2.0)	ARHGAP27 (1.9)	DAGLB (1.6)	IRF1 (1.6)	C20orf72 (1.5)	TMEM121 (1.5)
ENSG00000095585	BLNK PPI subnetwork	4.03e-03	<0.20	VPREB3 (5.4)	TNFRSF13B (5.3)	IKZF3 (3.5)	TBC1D27 (3.5)	GGA2 (3.5)	IKZF1 (3.3)	ST6GAL1 (2.7)	TBX21 (2.2)	ORMDL3 (2.1)	MIR142 (2.0)
MP:0000240	extramedullary hematopoiesis	4.08e-03	<0.20	IKZF1 (4.1)	IRF1 (3.8)	RUNX3 (3.5)	IL3 (2.6)	CSF2 (2.4)	RUNX1 (2.3)	ELL2 (2.3)	ACSL6 (2.2)	B4GALT1 (2.0)	MIR142 (2.0)
ENSG00000118260	CREB1 PPI subnetwork	4.09e-03	<0.20	ENSG00000249707 (2.9)	TAB1 (2.2)	ENSG00000197670 (2.2)	HIVEP2 (2.1)	ELL2 (2.1)	RUNX1 (1.8)	SMARCB1 (1.8)	TCF3 (1.6)	ODF1 (1.6)	BAG1 (1.5)
MP:0003945	abnormal lymphocyte physiology	4.13e-03	<0.20	RUNX3 (6.0)	TBX21 (6.0)	IKZF1 (5.5)	IL3 (4.8)	IKZF3 (4.1)	IRF1 (3.9)	CSF2 (3.8)	C5orf56 (3.4)	TNFRSF13B (3.1)	HIVEP2 (2.6)
ENSG00000197943	PLCG2 PPI subnetwork	4.16e-03	<0.20	VPREB3 (4.4)	HIVEP2 (2.7)	IKZF1 (2.6)	TNFRSF13B (2.4)	PLEKHM1 (2.3)	ELL2 (2.3)	FUT3 (2.3)	RUNX1 (2.1)	TCF3 (2.1)	FNIP1 (1.9)
ENSG00000101266	CSNK2A1 PPI subnetwork	4.19e-03	<0.20	ABCF2 (3.1)	KPNB1 (2.7)	TCF3 (2.1)	NPEPPS (2.0)	UBFD1 (2.0)	EARS2 (1.8)	SMARCB1 (1.6)	FUT8 (1.5)	IKZF1 (1.3)	AZI1 (1.2)
MP:0009788	increased susceptibility to bacterial infection induced morbidity/mortality	4.25e-03	<0.20	CSF2 (6.0)	IRF1 (3.9)	IL3 (3.4)	TBX21 (2.8)	HIVEP2 (1.8)	P4HA2 (1.6)	TNFRSF13B (1.5)	CHMP5 (1.5)	C5orf56 (1.3)	IKZF1 (1.3)
MP:0008127	decreased dendritic cell number	4.25e-03	<0.20	IRF1 (4.5)	RUNX3 (4.2)	IKZF1 (3.5)	VPREB3 (3.0)	IL3 (2.7)	TNFRSF13B (2.2)	NRTN (2.2)	HIVEP2 (2.1)	SLC22A5 (2.1)	ARL17A (1.9)
ENSG00000110651	CD81 PPI subnetwork	4.27e-03	<0.20	VPREB3 (5.8)	DAGLB (3.2)	TNFRSF13B (3.1)	GGA2 (2.8)	IKZF3 (2.7)	ST6GAL1 (2.0)	SYNGR1 (1.9)	ELL2 (1.9)	PDLIM4 (1.9)	IKZF1 (1.8)
GO:0008624	induction of apoptosis by extracellular signals	4.28e-03	<0.20	ARHGAP27 (4.2)	C5orf56 (3.0)	FAM55D (2.6)	C17orf56 (2.6)	ENSG00000204650 (1.9)	FAM55A (1.8)	SLC38A10 (1.7)	ENSG00000233006 (1.6)	ENSG00000249707 (1.5)	HIVEP2 (1.5)
MP:0008522	abnormal lymph node germinal center morphology	4.31e-03	<0.20	TNFRSF13B (5.6)	VPREB3 (4.8)	GGA2 (3.0)	IKZF1 (2.5)	MIR142 (2.4)	RUNX3 (2.3)	GSDMB (2.1)	HIVEP2 (2.0)	IKZF3 (2.0)	RUNX1 (1.9)
ENSG00000179348	GATA2 PPI subnetwork	4.31e-03	<0.20	ZNF217 (2.8)	KIAA1267 (2.6)	ELL2 (2.6)	TBKBP1 (2.5)	ORMDL3 (2.5)	PLEKHM1 (2.1)	VPREB3 (2.0)	TCF3 (1.8)	IKZF1 (1.6)	GSDMB (1.6)
ENSG00000137947	GTF2B PPI subnetwork	4.39e-03	<0.20	SMARCB1 (2.6)	FUT8 (1.7)	UBFD1 (1.6)	ABCF2 (1.6)	KPNB1 (1.6)	CHMP5 (1.6)	C20orf72 (1.5)	TCF3 (1.5)	C17orf89 (1.5)	ELL2 (1.3)
ENSG00000132109	TRIM21 PPI subnetwork	4.44e-03	<0.20	ZNF217 (3.3)	EARS2 (2.4)	SMARCD3 (2.3)	NPEPPS (1.8)	B4GALT1 (1.7)	UBFD1 (1.5)	ST6GAL1 (1.5)	COG7 (1.4)	HIVEP2 (1.3)	KIAA1267 (1.3)
GO:0006342	chromatin silencing	4.47e-03	<0.20	C17orf56 (2.8)	TAB1 (2.3)	ODF1 (2.3)	ENSG00000185294 (2.3)	TCF3 (2.2)	NRTN (2.2)	ZPBP2 (1.9)	PLEKHM1 (1.8)	TBC1D27 (1.8)	AFF3 (1.8)
ENSG00000170004	CHD3 PPI subnetwork	4.57e-03	<0.20	TCF3 (4.3)	AZI1 (2.1)	BAG1 (1.7)	FUT8 (1.6)	NPEPPS (1.6)	ORMDL3 (1.5)	IKZF1 (1.3)	IL3 (1.3)	ZNF217 (1.2)	KPNB1 (1.2)
ENSG00000105610	KLF1 PPI subnetwork	4.57e-03	<0.20	TCF3 (4.0)	KIAA1267 (3.3)	SMARCB1 (2.5)	VPREB3 (2.2)	KPNB1 (2.1)	TBKBP1 (1.8)	ST6GAL1 (1.7)	MEF2BNB (1.6)	PLEKHM1 (1.5)	NPEPPS (1.5)
GO:0010740	positive regulation of intracellular protein kinase cascade	4.60e-03	<0.20	C5orf56 (2.4)	STH (2.2)	ENSG00000233006 (2.2)	RUNX3 (1.9)	MIR142 (1.9)	ORMDL3 (1.8)	TBX21 (1.8)	CSF2 (1.5)	IRF1 (1.5)	ENSG00000230393 (1.5)
MP:0005027	increased susceptibility to parasitic infection	4.64e-03	<0.20	CSF2 (6.6)	IL3 (6.5)	TBX21 (4.8)	IRF1 (4.2)	RUNX3 (3.9)	IKZF1 (3.5)	IKZF3 (3.0)	TNFRSF13B (1.8)	GSDMB (1.8)	ELL2 (1.4)
ENSG00000081237	PTPRC PPI subnetwork	4.67e-03	<0.20	TNFRSF13B (4.3)	IKZF1 (4.1)	RUNX3 (4.1)	TBX21 (3.6)	IKZF3 (3.4)	TBC1D27 (2.9)	VPREB3 (2.8)	HIVEP2 (2.5)	GSDMB (2.4)	ST6GAL1 (2.3)
MP:0005091	increased double-positive T cell number	4.70e-03	<0.20	IKZF3 (4.2)	IKZF1 (3.8)	HIVEP2 (3.8)	TNFRSF13B (2.6)	CSF2 (2.5)	VPREB3 (2.3)	RUNX3 (2.3)	TBX21 (2.1)	MIR142 (2.0)	IRF1 (2.0)
MP:0008566	increased interferon-gamma secretion	4.73e-03	<0.20	IL3 (5.3)	CSF2 (5.2)	TBX21 (3.6)	IKZF3 (3.2)	RUNX3 (2.7)	IKZF1 (2.7)	IRF1 (2.2)	TNFRSF13B (1.8)	FUT8 (1.8)	ARHGAP27 (1.2)
ENSG00000173039	RELA PPI subnetwork	4.82e-03	<0.20	IRF1 (4.0)	CSF2 (2.4)	TCF3 (2.3)	TBC1D27 (2.2)	RUNX1 (2.1)	NFIA (2.1)	ZNF217 (1.8)	RUNX3 (1.7)	HIVEP2 (1.6)	GSDMB (1.6)
MP:0008554	decreased circulating tumor necrosis factor level	4.83e-03	<0.20	ELL2 (3.1)	HIVEP2 (2.6)	VPREB3 (2.5)	GGA2 (2.5)	ARHGAP27 (2.5)	CSF2 (2.3)	TCF3 (2.2)	TNFRSF13B (2.2)	TBC1D27 (2.1)	B4GALT1 (1.8)
MP:0002816	colitis	4.87e-03	<0.20	IL3 (7.1)	CSF2 (4.4)	IKZF1 (3.5)	TNFRSF13B (2.8)	IKZF3 (2.7)	ST6GAL1 (2.7)	TBX21 (2.7)	RUNX3 (2.0)	IRF1 (1.9)	C5orf56 (1.7)
ENSG00000130811	EIF3G PPI subnetwork	4.95e-03	<0.20	ABCF2 (2.7)	ENSG00000230393 (2.6)	NFX1 (2.5)	TAB1 (1.8)	UBFD1 (1.7)	BAG1 (1.6)	MEF2BNB (1.5)	KPNB1 (1.2)	ENSG00000249707 (1.2)	ELL2 (1.0)
MP:0005015	increased T cell number	4.96e-03	<0.20	IL3 (4.8)	IKZF3 (3.9)	TBX21 (3.7)	TNFRSF13B (3.7)	IRF1 (3.4)	CSF2 (3.3)	IKZF1 (3.3)	VPREB3 (2.1)	ELL2 (1.9)	RUNX3 (1.9)
ENSG00000177455	CD19 PPI subnetwork	5.03e-03	<0.20	VPREB3 (8.6)	TNFRSF13B (6.3)	TBC1D27 (4.2)	GGA2 (4.0)	IKZF3 (3.9)	ST6GAL1 (3.1)	MIR142 (2.7)	DAGLB (2.7)	FUT8 (1.8)	C5orf56 (1.8)
ENSG00000166888	STAT6 PPI subnetwork	5.03e-03	<0.20	IRF1 (3.7)	B4GALT1 (3.4)	IKZF3 (3.3)	HIVEP2 (3.3)	IKZF1 (3.0)	RUNX1 (2.7)	CSF2 (2.5)	ST6GAL1 (2.4)	IL3 (2.4)	ZNF217 (2.1)
MP:0001655	multifocal hepatic necrosis	5.06e-03	<0.20	IL3 (4.4)	IKZF3 (2.9)	C22orf15 (2.9)	ST6GAL1 (2.6)	SLC38A10 (2.3)	ARHGAP27 (2.1)	IKZF1 (2.0)	WNT3 (1.9)	RUNX3 (1.8)	SLC22A4 (1.7)
ENSG00000101040	ZMYND8 PPI subnetwork	5.09e-03	<0.20	AFF3 (2.5)	ENSG00000227953 (2.3)	WNT3 (2.3)	ARHGAP27 (2.2)	NFIA (2.1)	TCF3 (2.1)	TMEM121 (1.8)	PLEKHM1 (1.8)	TBKBP1 (1.8)	VPREB3 (1.7)
ENSG00000206088	ENSG00000206088 PPI subnetwork	5.09e-03	<0.20	ZNF217 (3.2)	KIAA1267 (2.9)	SYNGR1 (2.6)	RUNX1 (2.3)	SMARCB1 (2.3)	NFX1 (2.2)	ST6GAL1 (2.1)	TAB1 (2.0)	TCF3 (2.0)	HIVEP2 (1.9)
REACTOME_SIGNALING_BY_INTERLEUKINS	REACTOME_SIGNALING_BY_INTERLEUKINS	5.09e-03	<0.20	IKZF1 (4.7)	CSF2 (4.2)	IRF1 (3.8)	IL3 (3.4)	HIVEP2 (3.0)	RUNX3 (2.5)	B4GALT1 (2.1)	ELL2 (1.8)	PLEKHM1 (1.8)	TBX21 (1.8)
ENSG00000099942	CRKL PPI subnetwork	5.15e-03	<0.20	SYNGR1 (3.4)	FUT8 (2.9)	ENSG00000227953 (2.5)	BZRAP1 (2.5)	RUNX1 (2.3)	FNIP1 (2.1)	DAGLB (2.1)	STH (1.9)	IKZF1 (1.9)	TCF3 (1.8)
ENSG00000186416	NKRF PPI subnetwork	5.18e-03	<0.20	TMEM121 (2.4)	HIVEP2 (2.4)	ELL2 (2.3)	WNT3 (2.3)	TCF3 (2.2)	AFF3 (2.2)	ENSG00000227953 (2.2)	IKZF1 (2.0)	RUNX3 (1.9)	NFX1 (1.9)
MP:0008102	lymph node hyperplasia	5.18e-03	<0.20	IL3 (4.6)	CSF2 (4.5)	IKZF3 (3.7)	TBX21 (3.5)	IKZF1 (3.2)	IRF1 (3.2)	ELL2 (3.2)	HIVEP2 (2.5)	TNFRSF13B (2.4)	FAM55A (2.3)
GO:0051091	positive regulation of sequence-specific DNA binding transcription factor activity	5.18e-03	<0.20	STH (2.6)	C17orf56 (1.9)	ELL2 (1.9)	HIVEP2 (1.9)	NFIA (1.8)	TNFRSF13B (1.7)	RUNX1 (1.6)	C5orf56 (1.3)	VPREB3 (1.3)	ENSG00000197670 (1.2)
MP:0002619	abnormal lymphocyte morphology	5.22e-03	<0.20	TBX21 (5.2)	RUNX3 (4.9)	IL3 (4.4)	IKZF1 (3.7)	TNFRSF13B (3.6)	IKZF3 (3.4)	C5orf56 (3.2)	IRF1 (2.9)	VPREB3 (2.6)	MIR142 (2.2)
GO:0002683	negative regulation of immune system process	5.24e-03	<0.20	FAM55D (2.9)	ARL17A (2.7)	C5orf56 (2.5)	ENSG00000204650 (2.3)	RUNX1 (2.2)	ST6GAL1 (2.1)	TBX21 (2.0)	IKZF3 (2.0)	IL3 (1.9)	RUNX3 (1.8)
MP:0008973	decreased erythroid progenitor cell number	5.33e-03	<0.20	ZNF217 (3.8)	IKZF1 (2.6)	HIVEP2 (2.0)	FNIP1 (1.9)	KIAA1267 (1.9)	ACSL6 (1.8)	TCF3 (1.7)	CSF2 (1.7)	FAM55A (1.6)	C5orf56 (1.6)
GO:0042100	B cell proliferation	5.40e-03	<0.20	VPREB3 (3.9)	ST6GAL1 (3.8)	TBC1D27 (3.3)	TNFRSF13B (3.2)	IKZF3 (2.6)	DERL3 (2.5)	IL3 (2.4)	C17orf57 (2.4)	IKZF1 (2.3)	TMEM121 (2.0)
ENSG00000111642	CHD4 PPI subnetwork	5.40e-03	<0.20	TCF3 (4.7)	NPEPPS (2.8)	ZNF217 (2.4)	SMARCB1 (2.4)	B4GALT1 (2.2)	GSDMB (2.0)	BAG1 (1.9)	FUT8 (1.8)	KPNB1 (1.8)	TBX21 (1.7)
GO:2000241	regulation of reproductive process	5.41e-03	<0.20	CHMP5 (3.3)	SMARCB1 (2.3)	ARL17A (2.1)	BAG1 (1.9)	PDLIM4 (1.8)	DERL3 (1.8)	NFX1 (1.7)	MEF2BNB (1.5)	AFF3 (1.5)	C22orf15 (1.5)
ENSG00000103089	FA2H PPI subnetwork	5.44e-03	<0.20	GSDMB (5.0)	ORMDL3 (3.6)	TAB1 (3.0)	SLC38A10 (3.0)	DERL3 (2.8)	KDELR2 (2.5)	FUT8 (2.3)	B4GALT1 (2.2)	ENSG00000197670 (1.5)	BAG1 (1.5)
MP:0002831	absent Peyer's patches	5.48e-03	<0.20	VPREB3 (6.2)	RUNX3 (3.5)	IRF1 (3.1)	IKZF3 (3.0)	TNFRSF13B (3.0)	HIVEP2 (2.5)	GGA2 (2.3)	IKZF1 (2.1)	MIR142 (2.0)	ARHGAP27 (1.8)
ENSG00000173757	STAT5B PPI subnetwork	5.57e-03	<0.20	IKZF1 (4.3)	RUNX1 (3.2)	IL3 (2.9)	HIVEP2 (2.8)	IRF1 (2.6)	B4GALT1 (2.4)	TCF3 (2.1)	NPEPPS (2.0)	TBX21 (2.0)	RUNX3 (1.9)
ENSG00000159692	CTBP1 PPI subnetwork	5.61e-03	<0.20	TCF3 (3.5)	AFF3 (2.7)	HIVEP2 (2.5)	KIAA1267 (2.3)	PLEKHM1 (2.0)	NFIA (1.9)	RUNX1 (1.8)	AZI1 (1.8)	TBC1D27 (1.7)	SMARCB1 (1.5)
ENSG00000185591	SP1 PPI subnetwork	5.61e-03	<0.20	KIAA1267 (3.7)	TCF3 (3.4)	RUNX1 (3.2)	IRF1 (2.6)	HIVEP2 (2.3)	ZNF217 (2.1)	NFIA (2.0)	NPEPPS (2.0)	IKZF1 (1.8)	SMARCB1 (1.8)
GO:0045321	leukocyte activation	5.63e-03	<0.20	TNFRSF13B (4.1)	IKZF3 (3.7)	VPREB3 (3.3)	TBX21 (3.2)	IKZF1 (3.1)	RUNX3 (2.9)	MIR142 (2.9)	ST6GAL1 (2.4)	HIVEP2 (2.3)	RUNX1 (2.1)
GO:0000187	activation of MAPK activity	5.65e-03	<0.20	ENSG00000227953 (3.1)	ENSG00000197670 (2.5)	GGA2 (2.3)	ARHGAP27 (2.3)	BZRAP1 (2.3)	NRTN (2.3)	FUT3 (2.0)	SYNGR1 (2.0)	TMEM121 (1.9)	DAGLB (1.6)
ENSG00000129315	CCNT1 PPI subnetwork	5.67e-03	<0.20	B4GALT1 (2.1)	ELL2 (2.1)	SMARCB1 (2.0)	ABCF2 (1.8)	C17orf89 (1.8)	TBKBP1 (1.6)	CHMP5 (1.4)	FAM55D (1.2)	TNFRSF13B (1.2)	GGA2 (1.2)
MP:0008190	decreased transitional stage B cell number	5.69e-03	<0.20	TNFRSF13B (7.0)	VPREB3 (6.9)	IKZF3 (4.7)	TCF3 (3.4)	TBC1D27 (3.4)	IKZF1 (3.2)	MIR142 (2.9)	GGA2 (2.5)	DERL3 (2.1)	FAM55A (2.0)
MP:0009395	increased nucleated erythrocyte cell number	5.69e-03	<0.20	ACSL6 (3.3)	IKZF1 (2.8)	B4GALT1 (2.6)	KIAA1267 (2.3)	ARHGAP27 (2.1)	C17orf56 (1.9)	ZNF217 (1.8)	SLC38A10 (1.8)	TCF3 (1.8)	MMP11 (1.7)
GO:0009896	positive regulation of catabolic process	5.75e-03	<0.20	TBC1D27 (2.9)	ELL2 (2.0)	NFIA (1.8)	UBFD1 (1.8)	ST6GAL1 (1.8)	ORMDL3 (1.7)	B4GALT1 (1.6)	ZNF217 (1.4)	ODF1 (1.4)	EARS2 (1.4)
ENSG00000103994	ZFP106 PPI subnetwork	5.82e-03	<0.20	KIAA1267 (3.8)	COG7 (3.1)	HIVEP2 (2.7)	PLEKHM1 (2.0)	TAB1 (1.9)	MIR142 (1.8)	C5orf56 (1.7)	NFIA (1.7)	SLC38A10 (1.6)	ARL17A (1.6)
REACTOME_INTERLEUKIN:2_SIGNALING	REACTOME_INTERLEUKIN:2_SIGNALING	5.82e-03	<0.20	IL3 (6.9)	IKZF1 (5.4)	CSF2 (4.1)	TBX21 (3.8)	IKZF3 (2.5)	RUNX3 (2.1)	ST6GAL1 (2.1)	SLC38A10 (2.1)	ELL2 (1.8)	IRF1 (1.7)
ENSG00000132153	DHX30 PPI subnetwork	5.83e-03	<0.20	KIAA1267 (3.1)	COG7 (2.1)	ZNF217 (2.1)	NFX1 (1.6)	SLC38A10 (1.6)	EARS2 (1.5)	B4GALT1 (1.4)	SLC22A5 (1.4)	HIVEP2 (1.3)	SMARCB1 (1.3)
GO:0051247	positive regulation of protein metabolic process	5.87e-03	<0.20	STH (2.2)	FNIP1 (2.1)	ZNF217 (2.0)	ABCF2 (1.7)	IL3 (1.6)	CSF2 (1.5)	RUNX1 (1.4)	UBFD1 (1.4)	IRF1 (1.2)	MIR142 (1.2)
ENSG00000111679	PTPN6 PPI subnetwork	5.90e-03	<0.20	VPREB3 (4.4)	IKZF1 (3.7)	ST6GAL1 (2.8)	GGA2 (2.6)	RUNX3 (2.5)	TBX21 (2.5)	TNFRSF13B (2.4)	RUNX1 (2.3)	STH (1.9)	AFF3 (1.8)
GO:0042393	histone binding	5.94e-03	<0.20	TCF3 (3.3)	KPNB1 (2.7)	VPREB3 (2.7)	NRTN (2.4)	AZI1 (2.1)	UBFD1 (1.9)	GGA2 (1.7)	NFX1 (1.7)	BZRAP1 (1.6)	TMEM121 (1.5)
ENSG00000206274	ENSG00000206274 PPI subnetwork	5.94e-03	<0.20	ENSG00000214401 (3.2)	TXLNB (3.0)	C17orf56 (2.4)	MAPT (2.2)	EARS2 (2.2)	C17orf57 (2.2)	FUT6 (1.9)	NPEPPS (1.9)	PLEKHM1 (1.7)	MMP11 (1.6)
ENSG00000206383	HSPA1L PPI subnetwork	5.94e-03	<0.20	ENSG00000214401 (3.2)	TXLNB (3.0)	C17orf56 (2.4)	MAPT (2.2)	EARS2 (2.2)	C17orf57 (2.2)	FUT6 (1.9)	NPEPPS (1.9)	PLEKHM1 (1.7)	MMP11 (1.6)
MP:0008782	increased B cell apoptosis	6.10e-03	<0.20	VPREB3 (8.0)	TNFRSF13B (7.3)	IKZF3 (4.2)	GGA2 (3.9)	ST6GAL1 (3.7)	TBC1D27 (3.7)	ELL2 (2.8)	TCF3 (2.7)	DERL3 (2.7)	AFF3 (2.6)
ENSG00000100888	CHD8 PPI subnetwork	6.10e-03	<0.20	KIAA1267 (4.2)	COG7 (4.0)	FNIP1 (2.3)	NFIA (2.2)	NFX1 (2.1)	SMARCB1 (2.0)	GGA2 (1.7)	FUT8 (1.6)	HIVEP2 (1.5)	ZNF217 (1.4)
MP:0002495	increased IgA level	6.12e-03	<0.20	IL3 (6.4)	CSF2 (5.9)	IKZF1 (4.0)	TBX21 (3.6)	IRF1 (3.6)	IKZF3 (3.5)	ELL2 (3.1)	HIVEP2 (2.3)	ST6GAL1 (2.0)	TBKBP1 (2.0)
ENSG00000009954	BAZ1B PPI subnetwork	6.14e-03	<0.20	TCF3 (3.6)	VPREB3 (2.9)	TBC1D27 (2.8)	TNFRSF13B (2.3)	SMARCB1 (2.2)	KIAA1267 (2.2)	CHMP5 (2.0)	RUNX3 (1.7)	GGA2 (1.5)	MMP11 (1.5)
ENSG00000010278	CD9 PPI subnetwork	6.16e-03	<0.20	VPREB3 (2.6)	FUT8 (2.4)	SYNGR1 (2.4)	SLC22A4 (2.0)	DAGLB (1.9)	TNFRSF13B (1.8)	HIVEP2 (1.7)	DERL3 (1.6)	SLC38A10 (1.5)	KDELR2 (1.4)
GO:0022627	cytosolic small ribosomal subunit	6.24e-03	<0.20	MEF2BNB (3.2)	C17orf89 (2.8)	BAG1 (2.5)	UBFD1 (1.9)	ENSG00000230393 (1.7)	FAM55A (1.4)	NDUFAB1 (1.4)	NPEPPS (1.3)	IKZF3 (1.3)	ZNF217 (1.2)
REACTOME_CYTOKINE_SIGNALING_IN_IMMUNE_SYSTEM	REACTOME_CYTOKINE_SIGNALING_IN_IMMUNE_SYSTEM	6.24e-03	<0.20	IRF1 (5.5)	C5orf56 (3.1)	IKZF1 (2.8)	CHMP5 (2.4)	CSF2 (2.2)	HIVEP2 (2.2)	RUNX3 (2.0)	B4GALT1 (1.5)	NPEPPS (1.4)	IL3 (1.4)
ENSG00000113360	DROSHA PPI subnetwork	6.25e-03	<0.20	ENSG00000227953 (3.0)	WNT3 (2.5)	AFF3 (2.5)	NFX1 (2.2)	ELL2 (2.1)	TMEM121 (2.1)	ARHGAP27 (2.1)	PLEKHM1 (2.0)	ZNF217 (1.9)	IKZF1 (1.8)
ENSG00000012048	BRCA1 PPI subnetwork	6.38e-03	<0.20	TCF3 (3.3)	KPNB1 (2.8)	C20orf72 (2.8)	ZNF217 (2.3)	B4GALT1 (2.1)	KIAA1267 (1.8)	HIVEP2 (1.7)	NFIA (1.7)	SMARCB1 (1.6)	NPEPPS (1.6)
ENSG00000077150	NFKB2 PPI subnetwork	6.47e-03	<0.20	IRF1 (3.8)	EARS2 (3.0)	CSF2 (2.8)	COG7 (2.7)	ABCF2 (2.7)	UBFD1 (2.1)	HIVEP2 (2.1)	SLC38A10 (1.8)	RUNX3 (1.7)	KPNB1 (1.6)
ENSG00000157404	KIT PPI subnetwork	6.48e-03	<0.20	ST6GAL1 (3.4)	RUNX1 (3.0)	IKZF1 (3.0)	DAGLB (2.9)	PLEKHM1 (2.3)	STH (2.3)	SLC38A10 (2.3)	GSDMB (2.1)	AZI1 (2.1)	IL3 (2.0)
MP:0002640	reticulocytosis	6.56e-03	<0.20	ACSL6 (3.8)	SLC22A4 (3.4)	ELL2 (2.6)	IKZF1 (2.0)	TCF3 (1.8)	GGA2 (1.6)	ST6GAL1 (1.6)	SYNGR1 (1.4)	P4HA2 (1.3)	BZRAP1 (1.2)
ENSG00000136807	CDK9 PPI subnetwork	6.57e-03	<0.20	B4GALT1 (2.6)	NPEPPS (2.6)	ABCF2 (2.4)	SMARCB1 (1.8)	P4HA2 (1.7)	BZRAP1 (1.3)	C17orf89 (1.3)	BAG1 (1.3)	TCF3 (1.2)	KPNB1 (1.1)
ENSG00000120837	NFYB PPI subnetwork	6.62e-03	<0.20	ZNF217 (3.5)	RUNX1 (1.9)	C20orf72 (1.9)	TBC1D27 (1.7)	TCF3 (1.6)	C17orf57 (1.6)	ENSG00000197670 (1.6)	EARS2 (1.5)	FAM55A (1.5)	ENSG00000185294 (1.4)
ENSG00000101336	HCK PPI subnetwork	6.70e-03	<0.20	ST6GAL1 (3.7)	IKZF1 (3.2)	BZRAP1 (2.9)	TNFRSF13B (2.7)	DAGLB (2.6)	RUNX1 (2.6)	SYNGR1 (2.4)	ARHGAP27 (2.2)	ZNF217 (2.2)	AZI1 (2.1)
ENSG00000103194	USP10 PPI subnetwork	6.72e-03	<0.20	CHMP5 (2.8)	UBFD1 (2.6)	KDELR2 (2.3)	AZI1 (2.3)	BZRAP1 (2.0)	C17orf57 (1.9)	ENSG00000214401 (1.9)	GGA2 (1.8)	FNIP1 (1.7)	TBC1D27 (1.7)
ENSG00000105976	MET PPI subnetwork	6.75e-03	<0.20	ST6GAL1 (3.4)	AZI1 (2.5)	B4GALT1 (2.5)	PLEKHM1 (2.4)	MGAT3 (2.4)	BZRAP1 (2.3)	NFX1 (2.1)	GGA2 (2.0)	SLC38A10 (1.8)	CHMP5 (1.7)
MP:0003304	large intestinal inflammation	6.86e-03	<0.20	IRF1 (3.6)	TBC1D27 (3.1)	IKZF3 (2.9)	RUNX1 (2.6)	CSF2 (2.6)	ST6GAL1 (2.3)	B4GALT1 (2.2)	TNFRSF13B (2.2)	BZRAP1 (2.1)	COG7 (1.8)
REACTOME_INTERLEUKIN_RECEPTOR_SHC_SIGNALING	REACTOME_INTERLEUKIN_RECEPTOR_SHC_SIGNALING	6.91e-03	<0.20	IL3 (7.9)	IKZF1 (4.9)	CSF2 (4.7)	TBX21 (3.8)	SLC38A10 (2.8)	IKZF3 (2.4)	RUNX3 (2.3)	FNIP1 (2.2)	ST6GAL1 (2.2)	ELL2 (1.8)
MP:0002398	abnormal bone marrow cell morphology/development	6.96e-03	<0.20	IKZF1 (2.8)	HIVEP2 (2.3)	IRF1 (2.3)	C5orf56 (2.2)	FUT8 (2.1)	RUNX1 (2.0)	BZRAP1 (1.5)	RUNX3 (1.5)	ELL2 (1.4)	TNFRSF13B (1.4)
GO:0000082	G1/S transition of mitotic cell cycle	6.99e-03	<0.20	C20orf72 (2.5)	ENSG00000197670 (2.3)	SCCPDH (2.3)	C5orf56 (2.0)	ENSG00000214401 (2.0)	GSDMB (2.0)	SLC22A4 (1.8)	KPNB1 (1.6)	UBFD1 (1.6)	ENSG00000204650 (1.3)
GO:0030888	regulation of B cell proliferation	7.06e-03	<0.20	ST6GAL1 (3.8)	IL3 (2.8)	TNFRSF13B (2.8)	IKZF3 (2.7)	TBC1D27 (2.5)	ELL2 (2.4)	RUNX3 (2.4)	ENSG00000204650 (2.3)	C17orf57 (2.2)	DERL3 (2.1)
ENSG00000108443	RPS6KB1 PPI subnetwork	7.10e-03	<0.20	UBFD1 (3.9)	NPEPPS (3.7)	GGA2 (2.5)	BAG1 (2.5)	DAGLB (2.4)	EARS2 (2.1)	CHMP5 (2.0)	KPNB1 (2.0)	NFX1 (2.0)	AFF3 (1.9)
GO:0009100	glycoprotein metabolic process	7.12e-03	<0.20	SLC38A10 (4.4)	KDELR2 (3.6)	FUT8 (3.2)	DERL3 (2.6)	P4HA2 (2.4)	FUT3 (2.3)	MGAT3 (2.0)	ST6GAL1 (2.0)	FUT6 (2.0)	B4GALT1 (1.7)
ENSG00000033327	GAB2 PPI subnetwork	7.12e-03	<0.20	IKZF1 (2.9)	MIR142 (2.4)	TNFRSF13B (2.4)	RUNX3 (2.4)	RUNX1 (2.3)	TBX21 (2.1)	IL3 (2.0)	VPREB3 (1.9)	TBC1D27 (1.8)	FUT3 (1.7)
ENSG00000066336	SPI1 PPI subnetwork	7.22e-03	<0.20	HIVEP2 (3.9)	TNFRSF13B (3.1)	RUNX3 (2.7)	MIR142 (2.2)	IKZF1 (2.2)	VPREB3 (1.9)	TBX21 (1.9)	GGA2 (1.9)	RUNX1 (1.9)	ST6GAL1 (1.8)
GO:0050871	positive regulation of B cell activation	7.23e-03	<0.20	IL3 (3.4)	IKZF3 (3.2)	TBKBP1 (3.0)	ENSG00000204650 (3.0)	IKZF1 (2.6)	TBX21 (2.5)	C22orf15 (2.3)	TNFRSF13B (2.2)	ST6GAL1 (2.1)	RUNX3 (2.1)
GO:0005996	monosaccharide metabolic process	7.28e-03	<0.20	P4HA2 (2.9)	FUT6 (2.2)	ZPBP2 (2.0)	FAM55A (2.0)	CHCHD10 (2.0)	SPINK4 (1.8)	SLC38A10 (1.7)	ELL2 (1.6)	ENSG00000233006 (1.5)	FUT3 (1.4)
MP:0008475	intermingled spleen red and white pulp	7.28e-03	<0.20	WNT3 (2.7)	IRF1 (2.6)	IL3 (2.6)	ELL2 (2.3)	MIR142 (2.2)	ENSG00000249707 (2.1)	TNFRSF13B (1.9)	FUT6 (1.9)	HIVEP2 (1.9)	B4GALT1 (1.9)
GO:0046634	regulation of alpha-beta T cell activation	7.32e-03	<0.20	ARL17A (3.6)	ENSG00000204650 (3.3)	RUNX3 (2.5)	TNFRSF13B (2.4)	IKZF3 (2.3)	IKZF1 (2.2)	DERL3 (1.8)	RUNX1 (1.7)	ENSG00000233006 (1.7)	C22orf15 (1.7)
GO:0043123	positive regulation of I-kappaB kinase/NF-kappaB cascade	7.36e-03	<0.20	ENSG00000230393 (2.9)	C5orf56 (2.7)	ENSG00000204650 (2.2)	FUT6 (1.7)	IRF1 (1.4)	PDLIM4 (1.4)	C17orf56 (1.4)	CHMP5 (1.4)	ZNF217 (1.4)	STH (1.2)
MP:0002416	abnormal proerythroblast morphology	7.41e-03	<0.20	IKZF1 (3.6)	MMP11 (3.0)	HIVEP2 (2.7)	VPREB3 (2.7)	FNIP1 (2.4)	CSF2 (2.1)	RUNX3 (2.0)	ACSL6 (1.9)	NRTN (1.8)	FAM55D (1.7)
GO:0051318	G1 phase	7.51e-03	<0.20	MIR142 (2.7)	ARL17A (2.6)	ENSG00000230393 (2.1)	C20orf72 (1.7)	MEF2BNB (1.5)	TAB1 (1.3)	VPREB3 (1.3)	C5orf56 (1.2)	ODF1 (1.2)	ELL2 (1.2)
ENSG00000135090	TAOK3 PPI subnetwork	7.52e-03	<0.20	RUNX1 (2.2)	SLC22A4 (2.1)	PLEKHM1 (2.0)	C22orf15 (2.0)	DAGLB (1.9)	BAG1 (1.7)	ARHGAP27 (1.7)	AZI1 (1.7)	BZRAP1 (1.6)	GGA2 (1.6)
MP:0004607	abnormal cervical atlas morphology	7.54e-03	<0.20	NRTN (2.8)	ENSG00000230393 (2.7)	KIAA1267 (2.6)	RUNX3 (2.4)	MMP11 (2.2)	AFF3 (1.7)	WNT3 (1.6)	ZNF217 (1.5)	C17orf57 (1.5)	AZI1 (1.3)
ENSG00000131747	TOP2A PPI subnetwork	7.55e-03	<0.20	AZI1 (3.0)	KPNB1 (2.5)	C20orf72 (2.2)	ABCF2 (2.0)	SMARCB1 (1.9)	TCF3 (1.7)	FUT8 (1.6)	GGA2 (1.5)	TNFRSF13B (1.5)	IKZF1 (1.4)
ENSG00000127191	TRAF2 PPI subnetwork	7.55e-03	<0.20	IRF1 (4.1)	CSF2 (3.4)	HIVEP2 (3.2)	ELL2 (2.5)	ZPBP2 (2.5)	RUNX3 (2.2)	VPREB3 (2.1)	DERL3 (2.1)	IKZF3 (2.0)	ZNF217 (1.8)
GO:0030218	erythrocyte differentiation	7.58e-03	<0.20	C17orf69 (2.8)	ELL2 (2.5)	SLC22A4 (2.3)	MIR142 (2.3)	ORMDL3 (2.0)	TAB1 (1.8)	BAG1 (1.7)	NFIA (1.7)	RUNX1 (1.7)	C17orf56 (1.5)
KEGG_MTOR_SIGNALING_PATHWAY	KEGG_MTOR_SIGNALING_PATHWAY	7.62e-03	<0.20	FUT3 (2.2)	FUT8 (2.0)	ABCF2 (1.8)	TCF3 (1.6)	NPEPPS (1.5)	TAB1 (1.5)	ENSG00000185294 (1.5)	P4HA2 (1.4)	NFX1 (1.4)	FNIP1 (1.2)
ENSG00000104969	SGTA PPI subnetwork	7.66e-03	<0.20	SLC38A10 (3.8)	FAM55A (2.9)	ENSG00000233006 (2.8)	NPEPPS (2.6)	KDELR2 (2.4)	NFIA (2.4)	ENSG00000227953 (1.7)	NSF (1.4)	UBFD1 (1.3)	SLC22A5 (1.3)
GO:0050853	B cell receptor signaling pathway	7.70e-03	<0.20	VPREB3 (7.5)	TNFRSF13B (6.5)	TBC1D27 (4.2)	AFF3 (3.6)	IKZF3 (3.4)	GGA2 (3.1)	DERL3 (2.5)	ST6GAL1 (2.5)	ENSG00000233006 (2.2)	RUNX3 (2.0)
MP:0006410	abnormal common myeloid progenitor cell morphology	7.73e-03	<0.20	FUT8 (3.0)	IKZF1 (2.9)	BZRAP1 (2.6)	IRF1 (2.4)	C5orf56 (2.4)	TBX21 (2.0)	IL3 (1.7)	AFF3 (1.7)	SYNGR1 (1.6)	FUT6 (1.4)
KEGG_JAK_STAT_SIGNALING_PATHWAY	KEGG_JAK_STAT_SIGNALING_PATHWAY	7.77e-03	<0.20	IL3 (6.6)	CSF2 (6.3)	TBX21 (3.7)	IKZF1 (3.6)	IRF1 (3.2)	RUNX3 (3.0)	NFIA (1.9)	HIVEP2 (1.9)	RUNX1 (1.8)	ST6GAL1 (1.7)
ENSG00000096060	FKBP5 PPI subnetwork	7.79e-03	<0.20	AFF3 (2.9)	PDLIM4 (2.3)	COG7 (2.3)	BAG1 (2.0)	ENSG00000233006 (1.6)	FNIP1 (1.4)	STH (1.4)	IKZF1 (1.3)	BZRAP1 (1.3)	MGAT3 (1.3)
ENSG00000177606	JUN PPI subnetwork	7.80e-03	<0.20	RUNX1 (3.1)	HIVEP2 (3.0)	IRF1 (2.4)	KIAA1267 (2.2)	CHMP5 (2.2)	ZNF217 (2.1)	B4GALT1 (2.1)	TCF3 (2.0)	IL3 (2.0)	IKZF1 (1.9)
ENSG00000163602	RYBP PPI subnetwork	7.83e-03	<0.20	TCF3 (3.0)	ZNF217 (2.5)	ENSG00000197670 (2.1)	RUNX1 (2.0)	C17orf56 (2.0)	PLEKHM1 (1.8)	ELL2 (1.5)	IKZF1 (1.4)	ORMDL3 (1.3)	ENSG00000227953 (1.3)
GO:0051249	regulation of lymphocyte activation	7.89e-03	<0.20	RUNX3 (3.5)	IKZF3 (3.5)	TNFRSF13B (2.8)	TBX21 (2.7)	IKZF1 (2.6)	MIR142 (2.3)	IL3 (2.2)	ST6GAL1 (2.1)	HIVEP2 (2.1)	GSDMB (2.0)
GO:0004003	ATP-dependent DNA helicase activity	7.90e-03	<0.20	KPNB1 (2.4)	TAB1 (2.2)	COG7 (2.2)	AZI1 (2.0)	TBC1D27 (1.9)	C20orf72 (1.6)	ABCF2 (1.6)	NFX1 (1.5)	C5orf56 (1.5)	FUT8 (1.4)
REACTOME_TRAF6_MEDIATED_NF:KB_ACTIVATION	REACTOME_TRAF6_MEDIATED_NF:KB_ACTIVATION	8.03e-03	<0.20	IRF1 (4.6)	CSF2 (3.7)	HIVEP2 (3.2)	B4GALT1 (2.0)	MIR142 (1.8)	TAB1 (1.8)	CHMP5 (1.7)	C17orf56 (1.7)	ENSG00000249707 (1.5)	NFIA (1.4)
MP:0005026	decreased susceptibility to parasitic infection	8.03e-03	<0.20	TBX21 (4.5)	IRF1 (3.9)	FAM55A (3.4)	IL3 (3.3)	CSF2 (2.7)	VPREB3 (2.5)	SYNGR1 (2.4)	SLC22A4 (2.2)	IKZF1 (2.1)	FAM55D (2.0)
ENSG00000175634	RPS6KB2 PPI subnetwork	8.05e-03	<0.20	VPREB3 (3.2)	GGA2 (3.0)	CHMP5 (2.9)	TBC1D27 (2.7)	TNFRSF13B (2.7)	ENSG00000230393 (2.6)	B4GALT1 (2.5)	BAG1 (2.4)	MGAT3 (2.3)	NFX1 (2.2)
GO:0046637	regulation of alpha-beta T cell differentiation	8.06e-03	<0.20	ARL17A (4.1)	ENSG00000204650 (2.5)	ENSG00000249707 (2.2)	RUNX1 (2.2)	MIR142 (2.2)	RUNX3 (2.0)	ENSG00000233006 (2.0)	TNFRSF13B (1.9)	IKZF1 (1.9)	C22orf15 (1.7)
MP:0005350	increased susceptibility to autoimmune disorder	8.06e-03	<0.20	IL3 (8.3)	CSF2 (4.1)	TBX21 (3.5)	IKZF1 (3.4)	ST6GAL1 (2.4)	HIVEP2 (2.2)	ENSG00000185294 (2.1)	IKZF3 (2.1)	FAM55D (2.0)	IRF1 (2.0)
GO:0043406	positive regulation of MAP kinase activity	8.15e-03	<0.20	ENSG00000227953 (4.0)	BZRAP1 (3.5)	SYNGR1 (2.8)	DAGLB (2.6)	ARHGAP27 (2.4)	ENSG00000197670 (2.3)	GGA2 (2.0)	FUT3 (1.9)	NRTN (1.7)	TAB1 (1.7)
ENSG00000110987	BCL7A PPI subnetwork	8.17e-03	<0.20	TCF3 (3.2)	HIVEP2 (2.8)	MMP11 (2.6)	ARL17A (2.5)	SMARCB1 (2.3)	IRF1 (2.2)	KIAA1267 (2.2)	VPREB3 (2.2)	TAB1 (2.0)	CSF2 (1.9)
MP:0003936	abnormal reproductive system development	8.26e-03	<0.20	MGAT3 (2.9)	MMP11 (2.4)	WNT3 (2.2)	FUT6 (2.1)	FAM55D (1.8)	ENSG00000227953 (1.7)	C17orf69 (1.7)	PDLIM4 (1.6)	C22orf15 (1.5)	CHCHD10 (1.4)
ENSG00000117000	RLF PPI subnetwork	8.30e-03	<0.20	PLEKHM1 (3.1)	ENSG00000204650 (2.5)	C17orf69 (2.5)	MIR142 (2.4)	HIVEP2 (2.3)	C5orf56 (2.0)	ENSG00000185294 (1.7)	NRTN (1.6)	C20orf72 (1.6)	P4HA2 (1.6)
ENSG00000112242	E2F3 PPI subnetwork	8.38e-03	<0.20	AFF3 (3.3)	ELL2 (3.0)	ENSG00000227953 (2.5)	VPREB3 (2.5)	ZNF217 (2.4)	TCF3 (2.2)	NFIA (1.8)	WNT3 (1.8)	IKZF1 (1.7)	PLEKHM1 (1.7)
ENSG00000196092	PAX5 PPI subnetwork	8.43e-03	<0.20	VPREB3 (4.9)	IKZF1 (2.9)	HIVEP2 (2.9)	TNFRSF13B (2.6)	FAM55A (2.5)	TCF3 (2.2)	ST6GAL1 (2.0)	IKZF3 (1.9)	FAM55D (1.6)	C17orf56 (1.6)
ENSG00000149016	TUT1 PPI subnetwork	8.49e-03	<0.20	KPNB1 (2.4)	UBFD1 (2.3)	KIAA1267 (2.2)	RUNX1 (2.2)	SMARCB1 (2.0)	ABCF2 (1.9)	NPEPPS (1.8)	RUNX3 (1.8)	ORMDL3 (1.7)	TCF3 (1.6)
ENSG00000162434	JAK1 PPI subnetwork	8.51e-03	<0.20	IKZF1 (4.0)	RUNX3 (3.2)	RUNX1 (2.7)	IRF1 (2.6)	GSDMB (2.3)	SLC38A10 (2.1)	ST6GAL1 (2.1)	B4GALT1 (2.1)	TNFRSF13B (1.9)	SLC22A4 (1.8)
MP:0000220	increased monocyte cell number	8.57e-03	<0.20	IRF1 (3.7)	CSF2 (3.3)	IKZF1 (3.2)	TBX21 (3.0)	ARHGAP27 (2.7)	RUNX3 (2.7)	TBKBP1 (2.6)	BZRAP1 (2.6)	B4GALT1 (2.4)	IL3 (2.3)
ENSG00000134574	DDB2 PPI subnetwork	8.58e-03	<0.20	C20orf72 (2.6)	KPNB1 (2.0)	PLEKHM1 (1.9)	UBFD1 (1.9)	ENSG00000197670 (1.8)	NFX1 (1.7)	ORMDL3 (1.6)	GGA2 (1.6)	ENSG00000214401 (1.5)	COG7 (1.4)
MP:0002335	decreased airway responsiveness	8.59e-03	<0.20	IL3 (5.9)	CSF2 (5.3)	TBX21 (3.4)	RUNX3 (2.2)	IKZF1 (2.2)	ENSG00000185294 (1.9)	FUT8 (1.6)	RUNX1 (1.5)	TBKBP1 (1.4)	NRTN (1.4)
ENSG00000172172	MRPL13 PPI subnetwork	8.70e-03	<0.20	EARS2 (2.5)	NDUFAB1 (2.4)	KPNB1 (2.4)	KDELR2 (2.3)	COG7 (2.1)	CHCHD10 (2.0)	C17orf89 (2.0)	ENSG00000197670 (2.0)	NSF (1.9)	UBFD1 (1.8)
MP:0000703	abnormal thymus morphology	8.75e-03	<0.20	IKZF3 (3.3)	IKZF1 (3.2)	IL3 (3.0)	C5orf56 (2.6)	TMEM121 (2.5)	HIVEP2 (2.4)	RUNX3 (2.1)	CSF2 (1.9)	ARHGAP27 (1.9)	ZNF217 (1.8)
REACTOME_TRANSLATION	REACTOME_TRANSLATION	8.84e-03	<0.20	KDELR2 (3.4)	ENSG00000230393 (3.0)	DERL3 (2.8)	SLC38A10 (2.2)	FUT8 (2.0)	UBFD1 (1.9)	NFX1 (1.6)	KPNB1 (1.6)	MEF2BNB (1.5)	BAG1 (1.5)
MP:0002024	T cell derived lymphoma	8.91e-03	<0.20	TBX21 (2.7)	IL3 (2.6)	TCF3 (2.5)	KPNB1 (2.3)	VPREB3 (2.1)	C20orf72 (2.0)	IRF1 (1.9)	IKZF3 (1.8)	AZI1 (1.7)	CSF2 (1.5)
MP:0008539	decreased susceptibility to induced colitis	8.98e-03	<0.20	CSF2 (4.9)	SPINK4 (4.0)	IRF1 (3.9)	FAM55A (3.4)	FUT6 (2.6)	ZNF217 (2.2)	C5orf56 (2.1)	AFF3 (1.9)	ENSG00000227953 (1.8)	FUT3 (1.7)
ENSG00000142208	AKT1 PPI subnetwork	8.99e-03	<0.20	B4GALT1 (2.9)	NPEPPS (2.5)	ZNF217 (2.4)	NFIA (2.3)	PLEKHM1 (1.9)	STH (1.9)	HIVEP2 (1.9)	IRF1 (1.9)	P4HA2 (1.9)	FNIP1 (1.8)
ENSG00000198176	TFDP1 PPI subnetwork	9.01e-03	<0.20	KIAA1267 (2.8)	TCF3 (2.4)	SMARCB1 (2.1)	NPEPPS (1.9)	IKZF3 (1.8)	VPREB3 (1.5)	ZNF217 (1.4)	TXLNB (1.4)	RUNX1 (1.3)	IKZF1 (1.3)
GO:0043405	regulation of MAP kinase activity	9.02e-03	<0.20	ENSG00000227953 (3.6)	DAGLB (3.0)	ARHGAP27 (2.6)	SYNGR1 (2.6)	BZRAP1 (2.3)	DERL3 (2.0)	ENSG00000197670 (1.9)	PLEKHM1 (1.9)	TMEM121 (1.8)	ENSG00000214401 (1.7)
MP:0002432	abnormal CD4-positive T cell morphology	9.09e-03	<0.20	TBX21 (3.8)	TNFRSF13B (3.8)	IL3 (3.5)	IKZF1 (3.4)	IKZF3 (3.4)	ARHGAP27 (3.1)	RUNX3 (2.7)	ST6GAL1 (2.3)	MIR142 (2.1)	CSF2 (1.9)
ENSG00000138757	G3BP2 PPI subnetwork	9.11e-03	<0.20	UBFD1 (2.4)	SMARCB1 (2.4)	NFIA (2.1)	DERL3 (1.9)	TMEM121 (1.9)	VPREB3 (1.9)	ENSG00000230393 (1.8)	SCCPDH (1.8)	FAM55D (1.6)	KDELR2 (1.6)
ENSG00000108651	UTP6 PPI subnetwork	9.11e-03	<0.20	ENSG00000227953 (2.5)	AFF3 (2.5)	WNT3 (2.3)	TMEM121 (2.1)	ELL2 (2.1)	TCF3 (2.0)	NFX1 (1.9)	IKZF1 (1.7)	NFIA (1.6)	BZRAP1 (1.5)
MP:0001860	liver inflammation	9.11e-03	<0.20	IL3 (4.9)	TBX21 (3.5)	IKZF1 (3.5)	IRF1 (3.3)	CSF2 (3.0)	ST6GAL1 (2.9)	RUNX3 (2.6)	B4GALT1 (2.5)	HIVEP2 (2.4)	IKZF3 (2.2)
ENSG00000124783	SSR1 PPI subnetwork	9.18e-03	<0.20	KDELR2 (4.3)	DERL3 (3.0)	FUT8 (2.0)	ENSG00000197670 (1.9)	NFX1 (1.7)	ENSG00000230393 (1.7)	ARHGAP27 (1.7)	SLC38A10 (1.6)	ZNF217 (1.6)	ORMDL3 (1.5)
MP:0005165	increased susceptibility to injury	9.19e-03	<0.20	SPINK4 (6.6)	FUT8 (3.2)	FUT3 (2.5)	VPREB3 (2.4)	TNFRSF13B (2.1)	MMP11 (2.0)	GSDMB (2.0)	ENSG00000227953 (1.6)	ENSG00000230393 (1.6)	C17orf57 (1.6)
MP:0008181	increased marginal zone B cell number	9.28e-03	<0.20	VPREB3 (5.6)	TNFRSF13B (4.4)	IKZF3 (3.7)	IKZF1 (3.5)	GGA2 (3.4)	ELL2 (2.6)	TBC1D27 (2.3)	DERL3 (2.0)	RUNX3 (1.7)	MIR142 (1.6)
GO:0045580	regulation of T cell differentiation	9.44e-03	<0.20	ARL17A (3.5)	RUNX3 (2.7)	ENSG00000204650 (2.5)	IKZF1 (2.3)	ENSG00000249707 (2.2)	MIR142 (2.0)	HIVEP2 (1.9)	IKZF3 (1.9)	IL3 (1.8)	C22orf15 (1.8)
ENSG00000172201	ID4 PPI subnetwork	9.45e-03	<0.20	FAM55A (2.7)	TNFRSF13B (2.6)	ST6GAL1 (2.3)	TMEM121 (2.0)	MGAT3 (2.0)	SMARCD3 (1.9)	KIAA1267 (1.7)	GGA2 (1.7)	NFIA (1.6)	TBC1D27 (1.6)
GO:0016049	cell growth	9.45e-03	<0.20	SLC22A5 (3.6)	P4HA2 (2.6)	PDLIM4 (2.5)	B4GALT1 (2.0)	DAGLB (1.7)	ENSG00000185294 (1.6)	RUNX1 (1.5)	NFIA (1.5)	ELL2 (1.5)	VPREB3 (1.5)
REACTOME_SRP:DEPENDENT_COTRANSLATIONAL_PROTEIN_TARGETING_TO_MEMBRANE	REACTOME_SRP:DEPENDENT_COTRANSLATIONAL_PROTEIN_TARGETING_TO_MEMBRANE	9.45e-03	<0.20	KDELR2 (4.0)	DERL3 (3.9)	SLC38A10 (3.5)	ENSG00000230393 (3.0)	FUT8 (2.4)	C17orf89 (1.9)	UBFD1 (1.8)	MEF2BNB (1.7)	NDUFAB1 (1.6)	ORMDL3 (1.5)
ENSG00000206300	ENSG00000206300 PPI subnetwork	9.48e-03	<0.20	ABCF2 (2.9)	AZI1 (2.0)	UBFD1 (1.9)	SMARCB1 (1.7)	KPNB1 (1.7)	C17orf89 (1.6)	ZNF217 (1.5)	MIR142 (1.5)	ENSG00000197670 (1.3)	NDUFAB1 (1.2)
ENSG00000206406	CSNK2B PPI subnetwork	9.48e-03	<0.20	ABCF2 (2.9)	AZI1 (2.0)	UBFD1 (1.9)	SMARCB1 (1.7)	KPNB1 (1.7)	C17orf89 (1.6)	ZNF217 (1.5)	MIR142 (1.5)	ENSG00000197670 (1.3)	NDUFAB1 (1.2)
ENSG00000204435	CSNK2B PPI subnetwork	9.48e-03	<0.20	ABCF2 (2.9)	AZI1 (2.0)	UBFD1 (1.9)	SMARCB1 (1.7)	KPNB1 (1.7)	C17orf89 (1.6)	ZNF217 (1.5)	MIR142 (1.5)	ENSG00000197670 (1.3)	NDUFAB1 (1.2)
GO:0019221	cytokine-mediated signaling pathway	9.56e-03	<0.20	C5orf56 (4.4)	CHMP5 (2.1)	RUNX3 (2.0)	IRF1 (2.0)	ORMDL3 (1.8)	B4GALT1 (1.7)	ENSG00000227953 (1.7)	GSDMB (1.7)	ARHGAP27 (1.6)	IKZF1 (1.5)
ENSG00000116478	HDAC1 PPI subnetwork	9.59e-03	<0.20	TCF3 (4.3)	KIAA1267 (3.3)	ZNF217 (2.6)	SMARCB1 (2.5)	KPNB1 (1.9)	AFF3 (1.8)	IRF1 (1.6)	ARL17A (1.5)	NPEPPS (1.5)	AZI1 (1.5)
GO:0002637	regulation of immunoglobulin production	9.67e-03	<0.20	IL3 (4.6)	ENSG00000204650 (3.0)	CSF2 (2.9)	IKZF3 (2.8)	ENSG00000185294 (2.6)	ENSG00000249707 (2.6)	TBX21 (2.3)	C17orf69 (2.3)	ST6GAL1 (2.1)	ELL2 (1.8)
ENSG00000171150	SOCS5 PPI subnetwork	9.85e-03	<0.20	RUNX3 (2.9)	IKZF1 (2.8)	IRF1 (2.7)	NRTN (2.1)	ST6GAL1 (1.9)	MIR142 (1.9)	STH (1.7)	BZRAP1 (1.7)	ZPBP2 (1.6)	C17orf56 (1.3)
GO:0008134	transcription factor binding	9.88e-03	<0.20	TCF3 (3.0)	KIAA1267 (2.8)	B4GALT1 (2.2)	NFIA (2.1)	HIVEP2 (2.0)	RUNX1 (1.9)	NRTN (1.9)	SMARCB1 (1.8)	IRF1 (1.5)	IKZF3 (1.5)
GO:0019900	kinase binding	9.92e-03	<0.20	B4GALT1 (3.5)	FNIP1 (2.6)	PLEKHM1 (2.4)	SMARCD3 (2.3)	HIVEP2 (2.1)	IRF1 (2.0)	TBX21 (1.8)	ARL17A (1.7)	KIAA1267 (1.7)	TNFRSF13B (1.7)
MP:0004703	abnormal vertebral column morphology	9.93e-03	<0.20	FAM55D (3.6)	MMP11 (2.9)	WNT3 (2.5)	SPINK4 (1.9)	RUNX3 (1.7)	C5orf56 (1.7)	NPEPPS (1.5)	DAGLB (1.4)	NFIA (1.4)	FAM55A (1.4)
MP:0000493	rectal prolapse	0.01	<0.20	SPINK4 (5.6)	FAM55D (3.6)	FAM55A (3.1)	IL3 (3.1)	TMEM121 (2.0)	ST6GAL1 (1.8)	FUT6 (1.8)	IKZF3 (1.6)	CSF2 (1.6)	TBKBP1 (1.5)
ENSG00000116584	ARHGEF2 PPI subnetwork	0.01	<0.20	DAGLB (4.0)	TBC1D27 (3.5)	KDELR2 (3.2)	CHMP5 (2.4)	ENSG00000233006 (2.4)	GSDMB (2.3)	SCCPDH (2.1)	SMARCB1 (2.1)	FUT8 (2.1)	NFX1 (1.9)
ENSG00000152684	PELO PPI subnetwork	0.01	<0.20	CHCHD10 (3.2)	FUT8 (2.3)	C22orf15 (2.2)	P4HA2 (2.0)	ABCF2 (2.0)	SCCPDH (1.9)	NDUFAB1 (1.6)	EARS2 (1.6)	DAGLB (1.5)	NFX1 (1.5)
ENSG00000114423	CBLB PPI subnetwork	0.01	<0.20	IKZF1 (3.0)	RUNX3 (2.6)	ST6GAL1 (2.6)	BZRAP1 (2.4)	TNFRSF13B (2.0)	DERL3 (1.8)	STH (1.8)	TBX21 (1.7)	FAM55A (1.7)	SLC22A4 (1.7)
REACTOME_METABOLISM_OF_PROTEINS	REACTOME_METABOLISM_OF_PROTEINS	0.01	<0.20	KDELR2 (5.8)	SLC38A10 (4.7)	FUT8 (3.3)	UBFD1 (3.0)	DERL3 (2.8)	FUT6 (2.6)	FUT3 (2.6)	SPINK4 (2.2)	P4HA2 (2.0)	ORMDL3 (1.8)
REACTOME_RIBOSOMAL_SCANNING_AND_START_CODON_RECOGNITION	REACTOME_RIBOSOMAL_SCANNING_AND_START_CODON_RECOGNITION	0.01	<0.20	ENSG00000230393 (2.4)	MEF2BNB (1.9)	KPNB1 (1.7)	ABCF2 (1.6)	NFX1 (1.3)	UBFD1 (1.3)	SMARCB1 (1.3)	BAG1 (1.3)	FAM55D (1.2)	ENSG00000249707 (1.2)
MP:0002391	abnormal Peyer's patch germinal center morphology	0.01	<0.20	HIVEP2 (5.2)	IKZF3 (3.8)	TNFRSF13B (3.5)	VPREB3 (3.5)	CSF2 (2.9)	IL3 (2.5)	IRF1 (2.4)	IKZF1 (2.3)	ELL2 (2.1)	RUNX3 (2.0)
REACTOME_INTERLEUKIN:3_5_AND_GM:CSF_SIGNALING	REACTOME_INTERLEUKIN:3_5_AND_GM:CSF_SIGNALING	0.01	<0.20	IKZF1 (5.9)	IL3 (5.8)	TBX21 (3.4)	CSF2 (3.1)	IKZF3 (3.1)	RUNX3 (2.8)	ST6GAL1 (2.5)	TNFRSF13B (1.8)	RUNX1 (1.8)	SLC38A10 (1.7)
GO:0050865	regulation of cell activation	0.01	<0.20	RUNX3 (3.1)	IKZF3 (3.1)	IKZF1 (2.7)	TBX21 (2.6)	MIR142 (2.6)	TNFRSF13B (2.5)	HIVEP2 (2.1)	C22orf15 (2.1)	IL3 (2.0)	ST6GAL1 (2.0)
ENSG00000023445	BIRC3 PPI subnetwork	0.01	<0.20	IRF1 (4.7)	RUNX3 (2.2)	PDLIM4 (2.2)	CSF2 (2.2)	BAG1 (2.1)	ZNF217 (2.0)	HIVEP2 (1.8)	C5orf56 (1.7)	TNFRSF13B (1.5)	DERL3 (1.4)
GO:0019901	protein kinase binding	0.01	<0.20	B4GALT1 (3.4)	FNIP1 (3.0)	PLEKHM1 (2.2)	IRF1 (2.1)	KIAA1267 (2.1)	HIVEP2 (1.9)	TBX21 (1.9)	SMARCD3 (1.8)	NFIA (1.8)	ST6GAL1 (1.7)
GO:0030099	myeloid cell differentiation	0.01	<0.20	ELL2 (3.5)	MIR142 (2.7)	ENSG00000197670 (2.7)	TBKBP1 (2.5)	B4GALT1 (2.3)	FAM55A (2.1)	IKZF1 (2.0)	RUNX1 (1.9)	P4HA2 (1.7)	VPREB3 (1.7)
ENSG00000056972	TRAF3IP2 PPI subnetwork	0.01	>=0.20	IRF1 (2.9)	TNFRSF13B (2.7)	RUNX3 (2.6)	HIVEP2 (2.4)	C5orf56 (2.3)	ST6GAL1 (1.9)	VPREB3 (1.8)	WNT3 (1.8)	TAB1 (1.8)	GGA2 (1.8)
ENSG00000117713	ARID1A PPI subnetwork	0.01	>=0.20	TCF3 (3.7)	BZRAP1 (2.7)	ARL17A (2.3)	IKZF1 (2.2)	VPREB3 (2.1)	NRTN (2.1)	BAG1 (2.1)	SMARCB1 (2.0)	ELL2 (1.9)	ENSG00000227953 (1.8)
ENSG00000127616	SMARCA4 PPI subnetwork	0.01	>=0.20	RUNX1 (3.0)	TCF3 (2.9)	ZNF217 (1.7)	TMEM121 (1.7)	NFIA (1.6)	AZI1 (1.5)	SMARCB1 (1.5)	IKZF1 (1.4)	GSDMB (1.3)	ZPBP2 (1.2)
ENSG00000156482	RPL30 PPI subnetwork	0.01	>=0.20	ABCF2 (3.3)	C17orf89 (2.5)	EARS2 (2.3)	KPNB1 (2.1)	BAG1 (1.6)	AZI1 (1.3)	ZNF217 (1.3)	NFX1 (1.3)	ENSG00000249707 (1.2)	COG7 (1.2)
MP:0008826	abnormal splenic cell ratio	0.01	>=0.20	TNFRSF13B (4.6)	IKZF3 (3.7)	IKZF1 (3.7)	RUNX3 (2.4)	VPREB3 (2.3)	IRF1 (2.3)	FAM55A (2.1)	HIVEP2 (2.0)	DERL3 (2.0)	ARHGAP27 (1.8)
ENSG00000065675	PRKCQ PPI subnetwork	0.01	>=0.20	ST6GAL1 (2.9)	IKZF1 (2.8)	MIR142 (2.8)	BAG1 (2.6)	ELL2 (2.0)	STH (1.9)	TNFRSF13B (1.9)	GSDMB (1.8)	HIVEP2 (1.7)	TBX21 (1.6)
MP:0001846	increased inflammatory response	0.01	>=0.20	IL3 (4.2)	IRF1 (3.4)	B4GALT1 (3.1)	IKZF1 (2.8)	RUNX3 (2.7)	CSF2 (2.6)	ARHGAP27 (2.0)	ST6GAL1 (2.0)	WNT3 (1.9)	PLEKHM1 (1.8)
GO:0034101	erythrocyte homeostasis	0.01	>=0.20	C17orf69 (2.6)	ELL2 (2.4)	SLC22A4 (2.2)	MIR142 (2.1)	TAB1 (1.7)	ORMDL3 (1.7)	NPEPPS (1.6)	NFIA (1.6)	C17orf56 (1.6)	RUNX1 (1.5)
GO:0002467	germinal center formation	0.01	>=0.20	HIVEP2 (2.9)	TNFRSF13B (2.7)	DERL3 (2.7)	C17orf56 (2.4)	B4GALT1 (2.3)	C22orf15 (2.0)	ZPBP2 (1.9)	ARHGAP27 (1.8)	MIR142 (1.8)	TBC1D27 (1.7)
MP:0000351	increased cell proliferation	0.01	>=0.20	FAM55D (3.2)	SPINK4 (2.9)	FAM55A (2.5)	RUNX1 (2.3)	ELL2 (2.2)	C17orf57 (2.0)	KIAA1267 (2.0)	CHMP5 (1.8)	STH (1.7)	ENSG00000230393 (1.7)
ENSG00000131788	PIAS3 PPI subnetwork	0.01	>=0.20	B4GALT1 (3.6)	RUNX1 (3.1)	KIAA1267 (2.7)	IRF1 (2.7)	NFIA (2.4)	MMP11 (2.3)	HIVEP2 (2.2)	ST6GAL1 (2.1)	IL3 (1.9)	ODF1 (1.8)
GO:0009101	glycoprotein biosynthetic process	0.01	>=0.20	SLC38A10 (4.6)	KDELR2 (3.9)	FUT8 (3.5)	DERL3 (3.1)	FUT3 (2.6)	FUT6 (2.3)	SPINK4 (2.1)	ST6GAL1 (2.0)	MGAT3 (2.0)	B4GALT1 (1.9)
ENSG00000100385	IL2RB PPI subnetwork	0.01	>=0.20	CSF2 (7.9)	IL3 (7.8)	TBX21 (4.1)	IRF1 (3.6)	IKZF1 (3.1)	RUNX3 (2.3)	HIVEP2 (1.8)	ELL2 (1.7)	C17orf57 (1.7)	ENSG00000204650 (1.7)
MP:0003725	increased autoantibody level	0.01	>=0.20	TBX21 (3.9)	TNFRSF13B (2.9)	IKZF1 (2.6)	IRF1 (2.3)	FAM55D (2.3)	MIR142 (2.3)	IKZF3 (2.2)	VPREB3 (2.2)	ENSG00000249707 (2.0)	SLC22A5 (1.7)
GO:0002694	regulation of leukocyte activation	0.01	>=0.20	RUNX3 (3.1)	IKZF3 (2.9)	TBX21 (2.7)	TNFRSF13B (2.7)	IKZF1 (2.6)	MIR142 (2.4)	IL3 (2.0)	ENSG00000204650 (2.0)	HIVEP2 (2.0)	ST6GAL1 (1.9)
MP:0008088	abnormal T-helper 1 cell differentiation	0.01	>=0.20	IL3 (7.6)	TBX21 (3.9)	CSF2 (3.8)	IKZF3 (3.6)	IRF1 (3.4)	ELL2 (2.7)	ST6GAL1 (2.6)	FNIP1 (2.1)	IKZF1 (2.0)	HIVEP2 (1.8)
REACTOME_TOLL_LIKE_RECEPTOR_10_TLR10_CASCADE	REACTOME_TOLL_LIKE_RECEPTOR_10_TLR10_CASCADE	0.01	>=0.20	IRF1 (3.0)	ARHGAP27 (3.0)	HIVEP2 (2.6)	CSF2 (2.6)	PLEKHM1 (2.2)	DERL3 (1.9)	ZPBP2 (1.6)	NFIA (1.5)	ENSG00000204650 (1.4)	ST6GAL1 (1.4)
REACTOME_MYD88_CASCADE_INITIATED_ON_PLASMA_MEMBRANE	REACTOME_MYD88_CASCADE_INITIATED_ON_PLASMA_MEMBRANE	0.01	>=0.20	IRF1 (3.0)	ARHGAP27 (3.0)	HIVEP2 (2.6)	CSF2 (2.6)	PLEKHM1 (2.2)	DERL3 (1.9)	ZPBP2 (1.6)	NFIA (1.5)	ENSG00000204650 (1.4)	ST6GAL1 (1.4)
REACTOME_TOLL_LIKE_RECEPTOR_5_TLR5_CASCADE	REACTOME_TOLL_LIKE_RECEPTOR_5_TLR5_CASCADE	0.01	>=0.20	IRF1 (3.0)	ARHGAP27 (3.0)	HIVEP2 (2.6)	CSF2 (2.6)	PLEKHM1 (2.2)	DERL3 (1.9)	ZPBP2 (1.6)	NFIA (1.5)	ENSG00000204650 (1.4)	ST6GAL1 (1.4)
GO:0001783	B cell apoptotic process	0.01	>=0.20	ELL2 (2.8)	TBC1D27 (2.4)	IKZF3 (2.4)	TMEM121 (2.3)	ZPBP2 (2.1)	AFF3 (1.5)	DERL3 (1.5)	GSDMB (1.4)	ST6GAL1 (1.4)	IL3 (1.3)
ENSG00000159110	IFNAR2 PPI subnetwork	0.01	>=0.20	CSF2 (7.6)	IL3 (7.0)	TBX21 (3.5)	IRF1 (3.3)	IKZF1 (2.3)	RUNX3 (2.0)	HIVEP2 (1.7)	C5orf56 (1.7)	C17orf57 (1.7)	TMEM121 (1.7)
MP:0000218	increased leukocyte cell number	0.01	>=0.20	IKZF1 (4.0)	TBX21 (3.4)	TBKBP1 (3.3)	ARHGAP27 (3.2)	IRF1 (3.2)	IKZF3 (3.1)	CSF2 (2.9)	RUNX3 (2.7)	FUT6 (2.1)	IL3 (2.0)
ENSG00000106682	EIF4H PPI subnetwork	0.01	>=0.20	MEF2BNB (2.2)	NPEPPS (1.7)	ENSG00000230393 (1.7)	PDLIM4 (1.6)	BAG1 (1.4)	ABCF2 (1.3)	RUNX3 (1.2)	ZNF217 (1.2)	IKZF3 (1.1)	UBFD1 (1.1)
GO:0002312	B cell activation involved in immune response	0.01	>=0.20	IKZF3 (3.8)	IL3 (2.9)	ENSG00000204650 (2.6)	ST6GAL1 (2.5)	TBX21 (2.3)	TBKBP1 (2.0)	TNFRSF13B (1.9)	ZPBP2 (1.6)	CSF2 (1.4)	RUNX3 (1.4)
ENSG00000124535	WRNIP1 PPI subnetwork	0.01	>=0.20	ENSG00000197670 (2.4)	RUNX1 (2.3)	AZI1 (2.3)	UBFD1 (2.2)	EARS2 (2.2)	KDELR2 (2.2)	C17orf69 (2.1)	ENSG00000230393 (1.8)	C20orf72 (1.6)	TCF3 (1.6)
ENSG00000135144	DTX1 PPI subnetwork	0.01	>=0.20	NFIA (2.5)	TMEM121 (2.4)	HIVEP2 (2.3)	NPEPPS (1.8)	KIAA1267 (1.7)	ENSG00000249707 (1.6)	SMARCB1 (1.4)	AFF3 (1.4)	ODF1 (1.3)	FUT3 (1.3)
ENSG00000160282	FTCD PPI subnetwork	0.01	>=0.20	ENSG00000214401 (3.8)	KPNB1 (2.8)	C17orf56 (2.4)	KIAA1267 (2.2)	KDELR2 (2.2)	GSDMB (2.1)	TCF3 (1.8)	MIR142 (1.8)	NFX1 (1.7)	ORMDL3 (1.7)
MP:0001881	abnormal mammary gland physiology	0.01	>=0.20	RUNX1 (3.4)	CSF2 (2.8)	P4HA2 (2.7)	GSDMB (2.6)	ENSG00000204650 (2.2)	B4GALT1 (2.0)	PDLIM4 (2.0)	ORMDL3 (1.8)	IKZF1 (1.6)	STH (1.6)
GO:0043122	regulation of I-kappaB kinase/NF-kappaB cascade	0.01	>=0.20	ENSG00000230393 (2.8)	C5orf56 (2.7)	ENSG00000204650 (1.8)	PDLIM4 (1.7)	FUT6 (1.6)	IRF1 (1.5)	MIR142 (1.3)	CHMP5 (1.2)	STH (1.2)	ENSG00000197670 (1.1)
MP:0001861	lung inflammation	0.01	>=0.20	IL3 (3.6)	IKZF1 (3.0)	SLC22A4 (2.7)	IKZF3 (2.5)	RUNX3 (2.5)	RUNX1 (2.4)	TBX21 (2.4)	IRF1 (2.4)	HIVEP2 (2.1)	CSF2 (2.0)
MP:0000714	increased thymocyte number	0.01	>=0.20	IL3 (3.6)	IKZF1 (3.5)	ORMDL3 (2.8)	RUNX3 (2.2)	ZPBP2 (2.1)	FAM55D (2.1)	IKZF3 (2.0)	FAM55A (1.9)	CSF2 (1.9)	B4GALT1 (1.8)
ENSG00000213741	RPS29 PPI subnetwork	0.01	>=0.20	ENSG00000230393 (2.9)	UBFD1 (1.8)	PDLIM4 (1.8)	MEF2BNB (1.6)	KPNB1 (1.4)	FUT8 (1.3)	C17orf89 (1.2)	ENSG00000249707 (1.2)	SMARCD3 (1.1)	ABCF2 (1.1)
ENSG00000059378	PARP12 PPI subnetwork	0.01	>=0.20	ZNF217 (2.5)	ENSG00000227953 (2.3)	NFIA (2.0)	NFX1 (2.0)	ELL2 (1.9)	IKZF1 (1.8)	TCF3 (1.8)	MEF2BNB (1.8)	COG7 (1.8)	GGA2 (1.6)
MP:0008135	small Peyer's patches	0.01	>=0.20	TNFRSF13B (4.5)	IRF1 (3.7)	HIVEP2 (3.5)	SPINK4 (3.2)	IKZF1 (2.8)	RUNX3 (2.8)	IKZF3 (2.5)	FAM55A (2.0)	VPREB3 (2.0)	B4GALT1 (2.0)
ENSG00000141968	VAV1 PPI subnetwork	0.01	>=0.20	IKZF1 (4.5)	TNFRSF13B (2.7)	IKZF3 (2.2)	RUNX3 (2.2)	ST6GAL1 (1.9)	DAGLB (1.8)	VPREB3 (1.8)	PLEKHM1 (1.7)	TBX21 (1.7)	NFX1 (1.6)
GO:0002573	myeloid leukocyte differentiation	0.01	>=0.20	MIR142 (3.1)	FAM55A (2.6)	FUT8 (2.2)	IL3 (2.2)	ENSG00000233006 (2.2)	TBKBP1 (2.2)	ELL2 (2.1)	PDLIM4 (2.0)	KIAA1267 (1.9)	CSF2 (1.9)
GO:0016568	chromatin modification	0.01	>=0.20	KIAA1267 (4.0)	TCF3 (2.4)	MIR142 (2.3)	SMARCB1 (2.1)	NPEPPS (1.9)	FUT8 (1.8)	C17orf56 (1.7)	TAB1 (1.6)	AZI1 (1.6)	AFF3 (1.5)
MP:0002444	abnormal T cell physiology	0.01	>=0.20	IRF1 (4.6)	IKZF3 (4.3)	IKZF1 (4.0)	HIVEP2 (3.7)	TBX21 (3.5)	CSF2 (3.3)	RUNX3 (3.2)	IL3 (2.8)	TNFRSF13B (2.5)	ST6GAL1 (1.9)
ENSG00000101255	TRIB3 PPI subnetwork	0.01	>=0.20	ELL2 (2.5)	WNT3 (2.4)	ENSG00000227953 (2.3)	TAB1 (2.3)	TCF3 (1.9)	AFF3 (1.8)	ARHGAP27 (1.8)	TBKBP1 (1.8)	NFX1 (1.6)	NFIA (1.6)
GO:0072332	signal transduction by p53 class mediator resulting in induction of apoptosis	0.01	>=0.20	BAG1 (2.5)	STH (2.1)	ELL2 (1.8)	RUNX1 (1.7)	ORMDL3 (1.7)	ZNF217 (1.5)	SMARCB1 (1.5)	C20orf72 (1.4)	ENSG00000214401 (1.4)	C22orf15 (1.3)
ENSG00000170260	ZNF212 PPI subnetwork	0.01	>=0.20	ELL2 (3.4)	HIVEP2 (3.1)	IRF1 (2.9)	AZI1 (2.5)	C17orf56 (2.2)	DERL3 (2.0)	TNFRSF13B (2.0)	CSF2 (2.0)	KIAA1267 (2.0)	SLC38A10 (1.6)
MP:0005018	decreased T cell number	0.01	>=0.20	IKZF1 (5.5)	HIVEP2 (4.3)	TNFRSF13B (4.3)	VPREB3 (3.6)	IKZF3 (2.9)	RUNX3 (2.9)	MIR142 (2.6)	IRF1 (2.2)	ARHGAP27 (1.8)	FAM55A (1.8)
ENSG00000102882	MAPK3 PPI subnetwork	0.01	>=0.20	SYNGR1 (2.8)	STH (2.3)	MAPT (2.2)	RUNX1 (2.0)	NSF (1.9)	ARHGAP27 (1.9)	B4GALT1 (1.8)	NPEPPS (1.7)	CHCHD10 (1.5)	DAGLB (1.4)
ENSG00000118515	SGK1 PPI subnetwork	0.01	>=0.20	KPNB1 (3.6)	UBFD1 (3.0)	SMARCB1 (2.7)	NFIA (2.5)	ARL17A (2.4)	FUT6 (2.3)	DERL3 (2.3)	B4GALT1 (2.2)	KIAA1267 (1.7)	CHCHD10 (1.6)
MP:0008470	abnormal spleen B cell follicle morphology	0.01	>=0.20	IKZF3 (5.2)	VPREB3 (3.4)	ARL17A (3.2)	TNFRSF13B (3.0)	MIR142 (2.6)	GGA2 (2.2)	SLC22A5 (2.1)	IRF1 (2.1)	RUNX3 (2.1)	FUT6 (1.8)
GO:2000106	regulation of leukocyte apoptotic process	0.01	>=0.20	MIR142 (4.5)	TNFRSF13B (2.7)	VPREB3 (2.6)	TBC1D27 (2.4)	RUNX3 (2.2)	ARL17A (2.1)	ELL2 (1.8)	IKZF3 (1.8)	TMEM121 (1.6)	TBX21 (1.3)
ENSG00000132964	CDK8 PPI subnetwork	0.01	>=0.20	KIAA1267 (4.2)	SMARCB1 (3.3)	NPEPPS (2.5)	TCF3 (2.4)	ENSG00000249707 (2.1)	PLEKHM1 (1.9)	EARS2 (1.7)	KPNB1 (1.6)	CHMP5 (1.6)	C17orf57 (1.5)
ENSG00000117322	CR2 PPI subnetwork	0.01	>=0.20	VPREB3 (5.6)	GGA2 (4.4)	TNFRSF13B (4.0)	IKZF3 (3.4)	TBC1D27 (3.2)	SLC22A4 (2.5)	PDLIM4 (2.2)	ST6GAL1 (2.1)	TCF3 (1.8)	SMARCD3 (1.3)
REACTOME_TRAF3:DEPENDENT_IRF_ACTIVATION_PATHWAY	REACTOME_TRAF3:DEPENDENT_IRF_ACTIVATION_PATHWAY	0.01	>=0.20	CHMP5 (3.9)	ZNF217 (3.8)	IRF1 (2.6)	ARHGAP27 (2.5)	C17orf56 (2.2)	UBFD1 (1.9)	ENSG00000204650 (1.9)	C20orf72 (1.8)	HIVEP2 (1.7)	B4GALT1 (1.5)
ENSG00000136485	DCAF7 PPI subnetwork	0.01	>=0.20	KIAA1267 (2.3)	SLC22A5 (2.3)	GSDMB (2.1)	ZNF217 (2.1)	ST6GAL1 (2.0)	NRTN (1.9)	NPEPPS (1.8)	IKZF3 (1.4)	C17orf57 (1.3)	VPREB3 (1.3)
ENSG00000143799	PARP1 PPI subnetwork	0.01	>=0.20	C20orf72 (3.1)	VPREB3 (2.7)	TCF3 (2.4)	ZNF217 (2.0)	IRF1 (1.9)	GGA2 (1.9)	B4GALT1 (1.9)	NFX1 (1.8)	RUNX3 (1.5)	SMARCB1 (1.4)
ENSG00000125970	RALY PPI subnetwork	0.01	>=0.20	TCF3 (3.4)	SMARCB1 (2.1)	KPNB1 (1.9)	AZI1 (1.9)	ENSG00000227953 (1.8)	MIR142 (1.7)	SLC22A4 (1.6)	ENSG00000249707 (1.5)	KDELR2 (1.4)	ACSL6 (1.3)
MP:0003135	increased erythroid progenitor cell number	0.01	>=0.20	IKZF1 (2.5)	ACSL6 (2.3)	ELL2 (2.3)	FUT8 (2.1)	TBX21 (2.0)	NRTN (1.9)	IKZF3 (1.5)	RUNX3 (1.4)	TBKBP1 (1.4)	ENSG00000249707 (1.3)
ENSG00000198824	CHAMP1 PPI subnetwork	0.01	>=0.20	KPNB1 (2.4)	UBFD1 (2.4)	RUNX1 (2.4)	KIAA1267 (2.2)	SMARCB1 (1.9)	ABCF2 (1.9)	ORMDL3 (1.8)	EARS2 (1.7)	TCF3 (1.7)	NPEPPS (1.7)
GO:0003713	transcription coactivator activity	0.01	>=0.20	KIAA1267 (4.4)	SMARCB1 (3.2)	TCF3 (2.6)	UBFD1 (2.4)	RUNX1 (1.8)	DERL3 (1.8)	NPEPPS (1.8)	PLEKHM1 (1.7)	ZNF217 (1.6)	IKZF3 (1.4)
ENSG00000162407	PPAP2B PPI subnetwork	0.01	>=0.20	WNT3 (3.1)	ELL2 (2.7)	ENSG00000227953 (2.5)	AFF3 (2.3)	TCF3 (2.1)	NFX1 (1.9)	TMEM121 (1.8)	ZNF217 (1.8)	BZRAP1 (1.8)	ARHGAP27 (1.7)
ENSG00000169375	SIN3A PPI subnetwork	0.01	>=0.20	TCF3 (4.8)	KIAA1267 (2.9)	SMARCB1 (2.5)	RUNX3 (2.2)	NFIA (2.1)	NPEPPS (2.0)	UBFD1 (1.5)	MIR142 (1.3)	HIVEP2 (1.3)	IRF1 (1.2)
MP:0000876	Purkinje cell degeneration	0.01	>=0.20	FNIP1 (3.7)	SLC38A10 (3.2)	SYNGR1 (2.9)	SCCPDH (2.2)	CRHR1 (1.7)	ZPBP2 (1.6)	ACSL6 (1.5)	MAPT (1.4)	TAB1 (1.3)	SMARCD3 (1.3)
MP:0000222	decreased neutrophil cell number	0.01	>=0.20	VPREB3 (4.3)	IKZF1 (4.3)	TNFRSF13B (3.0)	SLC22A4 (2.8)	TBC1D27 (2.2)	DAGLB (1.9)	MIR142 (1.9)	ARHGAP27 (1.9)	ZNF217 (1.9)	CSF2 (1.7)
ENSG00000100393	EP300 PPI subnetwork	0.01	>=0.20	RUNX1 (3.2)	KIAA1267 (3.1)	HIVEP2 (2.6)	NFIA (2.5)	TCF3 (2.4)	SMARCB1 (2.0)	ZNF217 (1.9)	GSDMB (1.8)	B4GALT1 (1.8)	NPEPPS (1.7)
MP:0005011	increased eosinophil cell number	0.01	>=0.20	CSF2 (5.0)	IL3 (4.6)	IKZF1 (3.8)	RUNX1 (3.0)	RUNX3 (2.2)	IRF1 (2.2)	FAM55D (2.2)	SLC22A4 (1.9)	PDLIM4 (1.8)	ARHGAP27 (1.8)
KEGG_CHRONIC_MYELOID_LEUKEMIA	KEGG_CHRONIC_MYELOID_LEUKEMIA	0.01	>=0.20	RUNX1 (3.0)	IKZF1 (2.9)	B4GALT1 (2.8)	ST6GAL1 (2.3)	KIAA1267 (2.3)	TCF3 (2.2)	ZNF217 (1.9)	HIVEP2 (1.7)	CSF2 (1.6)	PDLIM4 (1.4)
ENSG00000215301	DDX3X PPI subnetwork	0.01	>=0.20	ABCF2 (3.1)	KPNB1 (2.7)	SMARCB1 (2.7)	UBFD1 (1.9)	NFX1 (1.8)	EARS2 (1.7)	KIAA1267 (1.7)	GGA2 (1.6)	IRF1 (1.5)	NPEPPS (1.5)
MP:0005466	abnormal T-helper 2 physiology	0.01	>=0.20	IL3 (5.6)	CSF2 (4.2)	IKZF1 (3.4)	RUNX1 (3.3)	IRF1 (2.9)	ST6GAL1 (2.8)	HIVEP2 (2.2)	TBX21 (2.1)	ELL2 (2.0)	IKZF3 (2.0)
ENSG00000103510	KAT8 PPI subnetwork	0.01	>=0.20	KIAA1267 (3.9)	FUT8 (2.2)	C17orf56 (2.2)	C17orf69 (2.0)	ABCF2 (1.7)	TBKBP1 (1.7)	C17orf89 (1.6)	EARS2 (1.6)	ARL17A (1.5)	DAGLB (1.5)
MP:0001823	thymus hypoplasia	0.01	>=0.20	IKZF1 (5.1)	IKZF3 (3.8)	HIVEP2 (3.0)	RUNX1 (2.7)	VPREB3 (2.6)	MIR142 (2.4)	TNFRSF13B (2.2)	TBX21 (2.1)	MMP11 (2.0)	KIAA1267 (2.0)
REACTOME_O:LINKED_GLYCOSYLATION_OF_MUCINS	REACTOME_O:LINKED_GLYCOSYLATION_OF_MUCINS	0.01	>=0.20	FUT6 (7.4)	FUT3 (7.2)	SPINK4 (6.4)	FAM55A (4.2)	MGAT3 (4.0)	FUT8 (3.3)	GSDMB (2.9)	BAG1 (2.3)	KDELR2 (2.0)	ST6GAL1 (1.6)
REACTOME_P75NTR_SIGNALS_VIA_NF:KB	REACTOME_P75NTR_SIGNALS_VIA_NF:KB	0.01	>=0.20	IRF1 (4.8)	RUNX1 (3.1)	CSF2 (2.9)	PDLIM4 (2.8)	HIVEP2 (2.5)	ELL2 (1.7)	STH (1.6)	B4GALT1 (1.4)	MEF2BNB (1.3)	C5orf56 (1.3)
KEGG_NEUROTROPHIN_SIGNALING_PATHWAY	KEGG_NEUROTROPHIN_SIGNALING_PATHWAY	0.01	>=0.20	IKZF1 (2.7)	HIVEP2 (2.6)	IKZF3 (2.5)	FAM55D (1.9)	DAGLB (1.8)	CSF2 (1.8)	IRF1 (1.8)	RUNX1 (1.8)	B4GALT1 (1.7)	DERL3 (1.5)
ENSG00000189403	HMGB1 PPI subnetwork	0.01	>=0.20	RUNX1 (2.6)	MMP11 (2.5)	TCF3 (2.1)	NFIA (2.1)	TMEM121 (2.0)	PDLIM4 (1.6)	SMARCB1 (1.3)	TNFRSF13B (1.3)	ZNF217 (1.2)	ZPBP2 (1.2)
GO:0043021	ribonucleoprotein complex binding	0.01	>=0.20	ABCF2 (2.5)	UBFD1 (2.2)	NFX1 (1.9)	MEF2BNB (1.8)	ENSG00000230393 (1.8)	BAG1 (1.6)	COG7 (1.6)	SLC38A10 (1.5)	ENSG00000214401 (1.5)	ENSG00000185294 (1.5)
MP:0005597	decreased susceptibility to type I hypersensitivity reaction	0.01	>=0.20	VPREB3 (2.6)	TNFRSF13B (2.5)	IKZF1 (2.2)	ORMDL3 (2.1)	DAGLB (2.0)	RUNX1 (1.6)	SPINK4 (1.6)	FUT8 (1.5)	IL3 (1.4)	C22orf15 (1.3)
ENSG00000056558	TRAF1 PPI subnetwork	0.01	>=0.20	IRF1 (4.2)	RUNX3 (2.8)	CSF2 (2.7)	IKZF1 (2.2)	ORMDL3 (2.1)	KPNB1 (2.0)	TNFRSF13B (2.0)	ELL2 (1.9)	DERL3 (1.9)	ZNF217 (1.7)
ENSG00000206279	DAXX PPI subnetwork	0.01	>=0.20	RUNX1 (2.7)	IKZF1 (2.6)	TBX21 (2.3)	IKZF3 (2.2)	HIVEP2 (2.0)	ZNF217 (2.0)	UBFD1 (1.8)	TCF3 (1.7)	CHMP5 (1.6)	ENSG00000197670 (1.6)
ENSG00000206206	DAXX PPI subnetwork	0.01	>=0.20	RUNX1 (2.7)	IKZF1 (2.6)	TBX21 (2.3)	IKZF3 (2.2)	HIVEP2 (2.0)	ZNF217 (2.0)	UBFD1 (1.8)	TCF3 (1.7)	CHMP5 (1.6)	ENSG00000197670 (1.6)
ENSG00000204209	DAXX PPI subnetwork	0.01	>=0.20	RUNX1 (2.7)	IKZF1 (2.6)	TBX21 (2.3)	IKZF3 (2.2)	HIVEP2 (2.0)	ZNF217 (2.0)	UBFD1 (1.8)	TCF3 (1.7)	CHMP5 (1.6)	ENSG00000197670 (1.6)
MP:0005465	abnormal T-helper 1 physiology	0.01	>=0.20	TBX21 (3.5)	CSF2 (3.5)	IKZF1 (3.4)	IRF1 (3.4)	RUNX3 (2.8)	IKZF3 (2.3)	RUNX1 (2.0)	NRTN (1.9)	SLC22A4 (1.9)	IL3 (1.5)
ENSG00000145781	COMMD10 PPI subnetwork	0.01	>=0.20	C17orf89 (2.6)	BAG1 (2.4)	COG7 (2.3)	IRF1 (2.3)	CSF2 (2.2)	HIVEP2 (2.0)	KDELR2 (1.8)	MIR142 (1.5)	ARL17A (1.4)	ELL2 (1.2)
ENSG00000184216	IRAK1 PPI subnetwork	0.01	>=0.20	HIVEP2 (2.5)	ZNF217 (2.5)	IRF1 (2.0)	PDLIM4 (1.9)	TBC1D27 (1.8)	NFIA (1.7)	TNFRSF13B (1.7)	RUNX1 (1.7)	ST6GAL1 (1.7)	IKZF1 (1.7)
ENSG00000119535	CSF3R PPI subnetwork	0.01	>=0.20	CSF2 (8.1)	IL3 (7.7)	TBX21 (3.7)	IRF1 (3.0)	IKZF1 (2.7)	RUNX3 (2.2)	ELL2 (1.7)	RUNX1 (1.6)	C17orf57 (1.6)	P4HA2 (1.6)
MP:0001858	intestinal inflammation	0.01	>=0.20	IRF1 (3.4)	ZPBP2 (3.0)	IKZF3 (2.8)	RUNX3 (2.3)	TNFRSF13B (2.2)	CSF2 (2.2)	VPREB3 (2.2)	IL3 (2.1)	IKZF1 (2.0)	C17orf57 (1.9)
GO:0002684	positive regulation of immune system process	0.01	>=0.20	TNFRSF13B (3.1)	IKZF3 (3.0)	IKZF1 (2.6)	VPREB3 (2.3)	HIVEP2 (2.3)	ENSG00000204650 (2.3)	ST6GAL1 (2.1)	RUNX3 (2.0)	DERL3 (1.8)	IRF1 (1.8)
ENSG00000115641	FHL2 PPI subnetwork	0.01	>=0.20	TXLNB (4.0)	KIAA1267 (3.3)	C17orf56 (3.1)	PLEKHM1 (1.8)	SLC22A5 (1.6)	AZI1 (1.6)	ENSG00000230393 (1.6)	ENSG00000197670 (1.5)	B4GALT1 (1.5)	ST6GAL1 (1.5)
ENSG00000187555	USP7 PPI subnetwork	0.01	>=0.20	GGA2 (3.2)	COG7 (3.2)	SMARCB1 (2.7)	UBFD1 (2.3)	IKZF3 (2.3)	VPREB3 (2.2)	EARS2 (2.1)	ABCF2 (2.0)	ST6GAL1 (2.0)	AFF3 (1.9)
ENSG00000164683	HEY1 PPI subnetwork	0.01	>=0.20	TNFRSF13B (3.7)	PDLIM4 (3.2)	B4GALT1 (2.6)	RUNX1 (2.5)	HIVEP2 (2.2)	ELL2 (2.2)	KIAA1267 (2.0)	GGA2 (1.6)	MGAT3 (1.6)	C5orf56 (1.5)
ENSG00000116678	LEPR PPI subnetwork	0.01	>=0.20	CSF2 (8.1)	IL3 (7.9)	TBX21 (3.7)	IRF1 (2.8)	IKZF1 (2.5)	C17orf57 (1.8)	ENSG00000204650 (1.7)	FUT8 (1.7)	RUNX3 (1.7)	ELL2 (1.6)
ENSG00000092201	SUPT16H PPI subnetwork	0.01	>=0.20	AZI1 (3.2)	SMARCB1 (2.0)	KPNB1 (1.9)	CHMP5 (1.8)	TCF3 (1.8)	ABCF2 (1.7)	ENSG00000197670 (1.6)	TNFRSF13B (1.6)	UBFD1 (1.4)	ORMDL3 (1.3)
KEGG_GLIOMA	KEGG_GLIOMA	0.01	>=0.20	TCF3 (2.5)	IKZF1 (2.3)	TMEM121 (2.1)	RUNX1 (1.6)	UBFD1 (1.6)	SYNGR1 (1.5)	ODF1 (1.5)	TNFRSF13B (1.4)	ELL2 (1.4)	DAGLB (1.4)
ENSG00000123374	CDK2 PPI subnetwork	0.01	>=0.20	C20orf72 (3.8)	TCF3 (2.6)	KPNB1 (2.4)	ABCF2 (1.7)	SMARCB1 (1.6)	ARL17A (1.6)	GGA2 (1.6)	BZRAP1 (1.5)	AZI1 (1.5)	ACSL6 (1.2)
KEGG_GLYCOSAMINOGLYCAN_BIOSYNTHESIS_KERATAN_SULFATE	KEGG_GLYCOSAMINOGLYCAN_BIOSYNTHESIS_KERATAN_SULFATE	0.02	>=0.20	MGAT3 (3.4)	FUT8 (3.2)	TMEM121 (3.0)	ST6GAL1 (3.0)	B4GALT1 (2.7)	C17orf57 (2.2)	TNFRSF13B (2.2)	ORMDL3 (2.0)	KDELR2 (1.8)	BAG1 (1.8)
MP:0010763	abnormal hematopoietic stem cell physiology	0.02	>=0.20	FAM55A (3.0)	TNFRSF13B (2.0)	KIAA1267 (2.0)	TCF3 (2.0)	FAM55D (2.0)	RUNX1 (1.6)	KDELR2 (1.3)	SCCPDH (1.3)	COG7 (1.3)	MEF2BNB (1.2)
ENSG00000002745	WNT16 PPI subnetwork	0.02	>=0.20	AFF3 (3.2)	ZNF217 (2.9)	TCF3 (2.5)	NFIA (2.2)	TMEM121 (2.0)	BZRAP1 (1.9)	KIAA1267 (1.8)	NRTN (1.5)	RUNX3 (1.3)	IKZF1 (1.3)
ENSG00000100906	NFKBIA PPI subnetwork	0.02	>=0.20	IRF1 (3.2)	RUNX3 (1.9)	KPNB1 (1.9)	UBFD1 (1.9)	NPEPPS (1.7)	CSF2 (1.4)	SLC22A5 (1.4)	SMARCB1 (1.3)	ENSG00000230393 (1.3)	B4GALT1 (1.3)
REACTOME_NF:KB_ACTIVATION_THROUGH_FADDRIP:1_PATHWAY_MEDIATED_BY_CASPASE:8_AND_:10	REACTOME_NF:KB_ACTIVATION_THROUGH_FADDRIP:1_PATHWAY_MEDIATED_BY_CASPASE:8_AND_:10	0.02	>=0.20	ZNF217 (3.2)	CHMP5 (3.0)	C20orf72 (2.7)	C17orf56 (2.2)	PLEKHM1 (2.2)	IRF1 (2.0)	IKZF1 (1.9)	C5orf56 (1.9)	SLC22A4 (1.7)	ARHGAP27 (1.6)
GO:0003682	chromatin binding	0.02	>=0.20	TCF3 (4.3)	KIAA1267 (3.4)	SMARCB1 (2.6)	KPNB1 (2.3)	ZNF217 (2.2)	AFF3 (1.9)	AZI1 (1.6)	NFIA (1.5)	NRTN (1.5)	TAB1 (1.5)
ENSG00000142273	CBLC PPI subnetwork	0.02	>=0.20	RUNX3 (3.2)	IKZF1 (2.4)	ST6GAL1 (2.3)	TBX21 (1.9)	B4GALT1 (1.9)	HIVEP2 (1.9)	BZRAP1 (1.8)	SLC22A4 (1.6)	STH (1.6)	ENSG00000249707 (1.5)
ENSG00000164244	PRRC1 PPI subnetwork	0.02	>=0.20	KPNB1 (2.5)	RUNX1 (2.2)	KIAA1267 (2.2)	ABCF2 (2.1)	SMARCB1 (2.0)	UBFD1 (1.9)	RUNX3 (1.8)	NPEPPS (1.6)	ORMDL3 (1.5)	TCF3 (1.5)
ENSG00000105193	RPS16 PPI subnetwork	0.02	>=0.20	ENSG00000230393 (3.1)	ENSG00000249707 (1.9)	KPNB1 (1.6)	ABCF2 (1.5)	NFX1 (1.3)	P4HA2 (1.3)	UBFD1 (1.1)	ENSG00000214401 (1.1)	C17orf89 (1.0)	MEF2BNB (0.9)
ENSG00000142166	IFNAR1 PPI subnetwork	0.02	>=0.20	CSF2 (7.8)	IL3 (7.5)	TBX21 (4.3)	IRF1 (3.5)	IKZF1 (2.8)	RUNX3 (2.2)	HIVEP2 (2.1)	TMEM121 (1.7)	ENSG00000204650 (1.6)	IKZF3 (1.5)
REACTOME_REGULATION_OF_LIPID_METABOLISM_BY_PEROXISOME_PROLIFERATOR:ACTIVATED_RECEPTOR_ALPHA_PPARALPHA	REACTOME_REGULATION_OF_LIPID_METABOLISM_BY_PEROXISOME_PROLIFERATOR:ACTIVATED_RECEPTOR_ALPHA_PPARALPHA	0.02	>=0.20	CHCHD10 (2.4)	SMARCB1 (2.2)	ZNF217 (2.2)	ORMDL3 (2.0)	PLEKHM1 (1.9)	ARHGAP27 (1.8)	NPEPPS (1.7)	NFIA (1.6)	FNIP1 (1.5)	B4GALT1 (1.5)
MP:0008098	decreased plasma cell number	0.02	>=0.20	TNFRSF13B (5.8)	DERL3 (4.7)	SPINK4 (3.4)	RUNX3 (3.1)	VPREB3 (2.5)	FAM55A (2.3)	ELL2 (2.2)	FAM55D (2.0)	IKZF3 (2.0)	ACSL6 (1.6)
ENSG00000064547	LPAR2 PPI subnetwork	0.02	>=0.20	AFF3 (2.5)	ENSG00000227953 (2.5)	WNT3 (2.4)	NFX1 (2.4)	ELL2 (2.2)	NFIA (2.1)	TMEM121 (2.0)	TBKBP1 (1.9)	FAM55D (1.8)	TCF3 (1.8)
GO:0006338	chromatin remodeling	0.02	>=0.20	AZI1 (2.6)	KIAA1267 (2.5)	ODF1 (2.4)	ARL17A (2.1)	C17orf56 (1.7)	BZRAP1 (1.7)	TCF3 (1.6)	FNIP1 (1.6)	KPNB1 (1.5)	FUT8 (1.4)
ENSG00000170145	SIK2 PPI subnetwork	0.02	>=0.20	PLEKHM1 (2.6)	BZRAP1 (2.5)	BAG1 (2.4)	NPEPPS (2.4)	SLC22A4 (2.1)	RUNX1 (2.0)	ENSG00000233006 (2.0)	COG7 (1.9)	C22orf15 (1.8)	ELL2 (1.7)
MP:0002356	abnormal spleen red pulp morphology	0.02	>=0.20	CSF2 (3.9)	IL3 (3.7)	RUNX3 (3.1)	IKZF1 (2.9)	TBX21 (2.6)	ST6GAL1 (2.6)	ELL2 (2.4)	MEF2BNB (2.0)	TBKBP1 (1.7)	IKZF3 (1.6)
ENSG00000103942	HOMER2 PPI subnetwork	0.02	>=0.20	EARS2 (3.1)	MEF2BNB (2.6)	C17orf89 (2.4)	UBFD1 (2.1)	COG7 (2.1)	NDUFAB1 (2.0)	TCF3 (1.8)	ST6GAL1 (1.7)	ARHGAP27 (1.5)	TAB1 (1.4)
ENSG00000073584	SMARCE1 PPI subnetwork	0.02	>=0.20	TCF3 (3.7)	VPREB3 (3.2)	SMARCB1 (3.0)	NFIA (2.5)	RUNX1 (2.4)	KIAA1267 (2.3)	ZNF217 (2.3)	IKZF1 (1.7)	BAG1 (1.7)	MMP11 (1.6)
GO:0048384	retinoic acid receptor signaling pathway	0.02	>=0.20	ENSG00000227953 (2.6)	AFF3 (2.1)	SCCPDH (2.0)	MMP11 (1.9)	C5orf56 (1.6)	MGAT3 (1.5)	ENSG00000230393 (1.5)	TBKBP1 (1.5)	ENSG00000185294 (1.4)	MIR142 (1.3)
ENSG00000101412	E2F1 PPI subnetwork	0.02	>=0.20	TCF3 (3.1)	KIAA1267 (3.1)	ZNF217 (2.4)	VPREB3 (2.1)	COG7 (2.1)	HIVEP2 (1.8)	GGA2 (1.7)	FAM55D (1.6)	IKZF3 (1.6)	C20orf72 (1.6)
ENSG00000122140	MRPS2 PPI subnetwork	0.02	>=0.20	EARS2 (4.1)	UBFD1 (3.0)	C17orf89 (3.0)	NDUFAB1 (2.9)	COG7 (2.7)	KPNB1 (2.5)	ABCF2 (2.4)	CHCHD10 (1.8)	ODF1 (1.6)	NPEPPS (1.5)
MP:0004939	abnormal B cell morphology	0.02	>=0.20	VPREB3 (5.9)	TNFRSF13B (3.8)	HIVEP2 (2.7)	IRF1 (2.6)	C5orf56 (2.5)	IKZF1 (2.4)	DERL3 (2.2)	ST6GAL1 (2.1)	C22orf15 (2.1)	GGA2 (2.0)
ENSG00000116030	SUMO1 PPI subnetwork	0.02	>=0.20	EARS2 (3.2)	ZNF217 (3.1)	KPNB1 (2.9)	NFX1 (2.6)	SMARCB1 (2.5)	TAB1 (1.7)	UBFD1 (1.7)	COG7 (1.7)	ABCF2 (1.3)	AZI1 (1.3)
KEGG_PRIMARY_IMMUNODEFICIENCY	KEGG_PRIMARY_IMMUNODEFICIENCY	0.02	>=0.20	VPREB3 (6.7)	TNFRSF13B (4.8)	IKZF1 (3.9)	IKZF3 (3.9)	TBX21 (3.5)	MIR142 (3.3)	IRF1 (3.1)	C5orf56 (3.1)	RUNX3 (2.3)	GSDMB (2.2)
ENSG00000136518	ACTL6A PPI subnetwork	0.02	>=0.20	TCF3 (4.3)	KIAA1267 (4.3)	SMARCB1 (3.7)	VPREB3 (2.4)	RUNX1 (2.0)	CHMP5 (1.9)	TAB1 (1.9)	TBC1D27 (1.9)	COG7 (1.6)	AZI1 (1.6)
ENSG00000178409	BEND3 PPI subnetwork	0.02	>=0.20	KIAA1267 (3.5)	COG7 (3.3)	TAB1 (2.2)	NFIA (2.1)	C5orf56 (1.8)	ARL17A (1.8)	PLEKHM1 (1.7)	HIVEP2 (1.7)	MIR142 (1.6)	RUNX1 (1.5)
ENSG00000126261	UBA2 PPI subnetwork	0.02	>=0.20	TBC1D27 (3.0)	ENSG00000230393 (2.1)	ORMDL3 (2.0)	NDUFAB1 (1.9)	ST6GAL1 (1.9)	GGA2 (1.5)	ABCF2 (1.4)	C17orf89 (1.3)	TNFRSF13B (1.3)	SCCPDH (1.3)
ENSG00000101109	STK4 PPI subnetwork	0.02	>=0.20	IRF1 (2.9)	C17orf56 (2.2)	IKZF3 (2.1)	FAM55A (2.0)	ST6GAL1 (1.8)	ARL17A (1.7)	C5orf56 (1.7)	ENSG00000214401 (1.5)	C17orf89 (1.5)	FNIP1 (1.4)
MP:0002123	abnormal hematopoiesis	0.02	>=0.20	RUNX1 (4.7)	IKZF1 (3.1)	ARHGAP27 (2.9)	ZNF217 (2.7)	TBX21 (2.4)	B4GALT1 (2.4)	RUNX3 (2.2)	KIAA1267 (2.2)	FNIP1 (2.1)	TCF3 (1.9)
ENSG00000100811	YY1 PPI subnetwork	0.02	>=0.20	ENSG00000227953 (2.7)	TCF3 (2.5)	IKZF1 (2.3)	ELL2 (2.2)	AFF3 (2.1)	ZNF217 (1.9)	NFIA (1.9)	C20orf72 (1.7)	FNIP1 (1.5)	KIAA1267 (1.3)
ENSG00000113494	PRLR PPI subnetwork	0.02	>=0.20	CSF2 (8.6)	IL3 (7.8)	TBX21 (3.9)	IKZF1 (2.7)	IRF1 (2.7)	RUNX3 (2.3)	C17orf57 (1.7)	FUT8 (1.7)	HIVEP2 (1.6)	ENSG00000185294 (1.6)
MP:0008537	increased susceptibility to induced colitis	0.02	>=0.20	SPINK4 (9.0)	CSF2 (4.0)	FAM55A (3.3)	FUT3 (2.5)	FUT8 (2.4)	FUT6 (2.3)	RUNX3 (2.0)	TNFRSF13B (2.0)	IRF1 (1.9)	BAG1 (1.3)
ENSG00000162692	VCAM1 PPI subnetwork	0.02	>=0.20	CSF2 (3.1)	BZRAP1 (2.9)	IL3 (2.5)	RUNX3 (2.5)	VPREB3 (2.3)	SLC38A10 (2.2)	ENSG00000185294 (1.9)	TCF3 (1.8)	TNFRSF13B (1.7)	IKZF1 (1.6)
MP:0002145	abnormal T cell differentiation	0.02	>=0.20	IKZF1 (5.9)	IKZF3 (4.0)	MIR142 (3.6)	IL3 (3.1)	TNFRSF13B (3.1)	RUNX1 (3.0)	RUNX3 (3.0)	TBX21 (2.8)	HIVEP2 (2.7)	VPREB3 (2.5)
MP:0000221	decreased leukocyte cell number	0.02	>=0.20	CSF2 (4.0)	IRF1 (3.6)	IKZF1 (3.1)	ELL2 (2.1)	RUNX1 (2.1)	TCF3 (2.1)	HIVEP2 (1.9)	VPREB3 (1.9)	ZNF217 (1.8)	C5orf56 (1.7)
MP:0002362	abnormal spleen marginal zone morphology	0.02	>=0.20	TMEM121 (3.3)	GGA2 (2.8)	TNFRSF13B (2.5)	CSF2 (2.2)	MIR142 (2.1)	IKZF1 (2.0)	IKZF3 (2.0)	VPREB3 (1.9)	RUNX3 (1.9)	DERL3 (1.9)
MP:0005092	decreased double-positive T cell number	0.02	>=0.20	IKZF1 (5.2)	IL3 (3.8)	VPREB3 (3.4)	HIVEP2 (3.3)	RUNX3 (3.3)	TNFRSF13B (2.8)	IKZF3 (2.8)	TBX21 (2.6)	MIR142 (2.6)	RUNX1 (2.3)
ENSG00000196591	HDAC2 PPI subnetwork	0.02	>=0.20	TCF3 (4.3)	KPNB1 (2.4)	KIAA1267 (2.4)	SMARCB1 (2.2)	NPEPPS (2.1)	AZI1 (2.1)	NFIA (1.8)	AFF3 (1.6)	RUNX3 (1.5)	ZNF217 (1.5)
MP:0003957	abnormal nitric oxide homeostasis	0.02	>=0.20	IRF1 (4.1)	IL3 (2.8)	CSF2 (2.7)	BZRAP1 (2.6)	TBX21 (2.4)	B4GALT1 (2.3)	P4HA2 (2.0)	TXLNB (2.0)	ENSG00000227953 (1.9)	FUT6 (1.8)
GO:0042035	regulation of cytokine biosynthetic process	0.02	>=0.20	IKZF3 (2.7)	ENSG00000249707 (2.5)	TBX21 (2.3)	IL3 (2.3)	ARHGAP27 (2.2)	ZPBP2 (1.9)	TNFRSF13B (1.9)	RUNX1 (1.9)	ENSG00000233006 (1.8)	IKZF1 (1.8)
REACTOME_ASSOCIATION_OF_LICENSING_FACTORS_WITH_THE_PRE:REPLICATIVE_COMPLEX	REACTOME_ASSOCIATION_OF_LICENSING_FACTORS_WITH_THE_PRE:REPLICATIVE_COMPLEX	0.02	>=0.20	C20orf72 (2.8)	NFX1 (2.5)	AZI1 (2.2)	ARHGAP27 (2.2)	KPNB1 (1.9)	GSDMB (1.9)	SLC22A4 (1.7)	DERL3 (1.6)	C17orf56 (1.5)	ENSG00000204650 (1.3)
MP:0000689	abnormal spleen morphology	0.02	>=0.20	IKZF1 (5.0)	IL3 (4.2)	RUNX3 (3.3)	CSF2 (3.1)	IRF1 (2.9)	RUNX1 (2.6)	ELL2 (2.5)	HIVEP2 (2.4)	IKZF3 (2.2)	B4GALT1 (1.8)
GO:0008373	sialyltransferase activity	0.02	>=0.20	FAM55A (3.1)	ACSL6 (2.3)	GGA2 (2.1)	MGAT3 (2.0)	TAB1 (1.7)	PDLIM4 (1.7)	FAM55D (1.7)	ST6GAL1 (1.7)	NFX1 (1.5)	IKZF3 (1.5)
MP:0006262	testis tumor	0.02	>=0.20	MMP11 (3.3)	NFIA (2.7)	TCF3 (2.6)	ODF1 (1.8)	C20orf72 (1.8)	SLC22A5 (1.7)	P4HA2 (1.5)	MAPT (1.5)	SMARCD3 (1.4)	TMEM121 (1.4)
MP:0002418	increased susceptibility to viral infection	0.02	>=0.20	TBX21 (5.0)	IRF1 (4.5)	IKZF3 (3.5)	IKZF1 (3.1)	CSF2 (3.0)	C5orf56 (2.6)	RUNX3 (2.1)	ARHGAP27 (2.0)	IL3 (2.0)	CHMP5 (1.9)
ENSG00000113318	MSH3 PPI subnetwork	0.02	>=0.20	C20orf72 (3.3)	ENSG00000204650 (2.3)	AZI1 (2.0)	KPNB1 (1.9)	P4HA2 (1.8)	SCCPDH (1.7)	FUT8 (1.7)	GGA2 (1.5)	SLC38A10 (1.5)	ARL17A (1.4)
ENSG00000109320	NFKB1 PPI subnetwork	0.02	>=0.20	IRF1 (3.9)	CSF2 (3.8)	HIVEP2 (2.8)	EARS2 (2.7)	KIAA1267 (2.0)	RUNX3 (2.0)	NFIA (1.7)	RUNX1 (1.6)	IKZF1 (1.6)	SMARCB1 (1.5)
ENSG00000166508	MCM7 PPI subnetwork	0.02	>=0.20	C20orf72 (4.3)	GGA2 (2.2)	NFX1 (2.0)	KPNB1 (1.7)	FUT8 (1.7)	CHMP5 (1.4)	ACSL6 (1.3)	TCF3 (1.3)	ARHGAP27 (1.2)	ENSG00000230393 (1.1)
ENSG00000175899	A2M PPI subnetwork	0.02	>=0.20	ZPBP2 (2.8)	ST6GAL1 (2.4)	ODF1 (2.2)	RUNX3 (1.9)	PDLIM4 (1.9)	WNT3 (1.7)	TBC1D27 (1.7)	ORMDL3 (1.6)	SLC22A4 (1.5)	C17orf57 (1.4)
GO:0007249	I-kappaB kinase/NF-kappaB cascade	0.02	>=0.20	C5orf56 (3.0)	ENSG00000230393 (2.1)	IRF1 (1.9)	TNFRSF13B (1.8)	ENSG00000204650 (1.6)	PDLIM4 (1.5)	FUT6 (1.5)	HIVEP2 (1.3)	PLEKHM1 (1.3)	WNT3 (1.3)
GO:0001558	regulation of cell growth	0.02	>=0.20	SLC22A5 (3.2)	PDLIM4 (2.8)	ENSG00000185294 (2.1)	B4GALT1 (1.9)	FAM55A (1.9)	P4HA2 (1.8)	TBKBP1 (1.7)	NFIA (1.6)	DAGLB (1.4)	AFF3 (1.3)
ENSG00000163283	ALPP PPI subnetwork	0.02	>=0.20	COG7 (4.0)	KIAA1267 (3.2)	NFIA (2.2)	TAB1 (2.0)	PLEKHM1 (1.9)	HIVEP2 (1.9)	GGA2 (1.3)	RUNX1 (1.3)	C5orf56 (1.3)	SLC38A10 (1.2)
ENSG00000005844	ITGAL PPI subnetwork	0.02	>=0.20	MIR142 (3.4)	IKZF1 (2.7)	ST6GAL1 (2.3)	TBKBP1 (2.2)	HIVEP2 (1.9)	TNFRSF13B (1.9)	DAGLB (1.8)	RUNX3 (1.8)	IRF1 (1.8)	CSF2 (1.8)
ENSG00000114126	TFDP2 PPI subnetwork	0.02	>=0.20	ACSL6 (2.1)	ENSG00000214401 (1.7)	BAG1 (1.7)	TCF3 (1.6)	TXLNB (1.5)	VPREB3 (1.4)	IKZF3 (1.4)	SMARCB1 (1.3)	MGAT3 (1.2)	GGA2 (1.2)
ENSG00000119383	PPP2R4 PPI subnetwork	0.02	>=0.20	CHMP5 (2.7)	FNIP1 (2.2)	MEF2BNB (2.2)	SLC22A5 (2.2)	AFF3 (2.1)	ENSG00000230393 (1.4)	UBFD1 (1.3)	NPEPPS (1.3)	HIVEP2 (1.3)	ORMDL3 (1.3)
ENSG00000151247	EIF4E PPI subnetwork	0.02	>=0.20	ABCF2 (3.1)	KPNB1 (2.8)	UBFD1 (2.4)	NPEPPS (2.3)	ENSG00000230393 (2.0)	ENSG00000197670 (2.0)	MEF2BNB (1.9)	NDUFAB1 (1.7)	EARS2 (1.4)	NFIA (1.3)
ENSG00000186716	BCR PPI subnetwork	0.02	>=0.20	TBC1D27 (3.0)	DAGLB (2.6)	ARHGAP27 (2.5)	SMARCB1 (2.4)	C17orf57 (2.3)	B4GALT1 (2.1)	ZNF217 (2.1)	STH (1.9)	TNFRSF13B (1.8)	RUNX1 (1.7)
REACTOME_PPARA_ACTIVATES_GENE_EXPRESSION	REACTOME_PPARA_ACTIVATES_GENE_EXPRESSION	0.02	>=0.20	CHCHD10 (2.6)	ZNF217 (2.1)	ORMDL3 (2.1)	SMARCB1 (2.1)	ARHGAP27 (1.9)	PLEKHM1 (1.9)	NPEPPS (1.5)	FNIP1 (1.5)	B4GALT1 (1.5)	C5orf56 (1.4)
ENSG00000075415	SLC25A3 PPI subnetwork	0.02	>=0.20	KDELR2 (2.1)	SLC22A5 (2.1)	ENSG00000230393 (2.0)	AZI1 (1.9)	KPNB1 (1.8)	ZNF217 (1.8)	UBFD1 (1.8)	SLC38A10 (1.7)	ABCF2 (1.5)	ENSG00000227953 (1.5)
GO:0042089	cytokine biosynthetic process	0.02	>=0.20	ENSG00000249707 (2.6)	IKZF3 (2.4)	TBX21 (2.1)	ZPBP2 (1.9)	IL3 (1.9)	ARHGAP27 (1.9)	BZRAP1 (1.8)	TNFRSF13B (1.8)	IKZF1 (1.8)	RUNX1 (1.8)
ENSG00000212645	ENSG00000212645 PPI subnetwork	0.02	>=0.20	DERL3 (4.9)	SLC38A10 (2.8)	KPNB1 (2.5)	C22orf15 (2.3)	ODF1 (2.3)	C17orf56 (2.3)	IKZF3 (1.9)	FUT3 (1.5)	ENSG00000185294 (1.4)	FUT8 (1.3)
GO:0050851	antigen receptor-mediated signaling pathway	0.02	>=0.20	TNFRSF13B (4.8)	VPREB3 (3.6)	IKZF3 (3.2)	HIVEP2 (3.0)	MIR142 (2.9)	IKZF1 (2.6)	RUNX3 (2.4)	GSDMB (2.0)	GGA2 (1.8)	ST6GAL1 (1.7)
GO:0016444	somatic cell DNA recombination	0.02	>=0.20	IKZF3 (3.4)	VPREB3 (3.3)	IL3 (2.6)	ST6GAL1 (2.3)	TMEM121 (2.0)	TBX21 (2.0)	C17orf57 (1.6)	IKZF1 (1.6)	HIVEP2 (1.5)	ENSG00000204650 (1.4)
GO:0002562	somatic diversification of immune receptors via germline recombination within a single locus	0.02	>=0.20	IKZF3 (3.4)	VPREB3 (3.3)	IL3 (2.6)	ST6GAL1 (2.3)	TMEM121 (2.0)	TBX21 (2.0)	C17orf57 (1.6)	IKZF1 (1.6)	HIVEP2 (1.5)	ENSG00000204650 (1.4)
REACTOME_NONSENSE:MEDIATED_DECAY	REACTOME_NONSENSE:MEDIATED_DECAY	0.02	>=0.20	KPNB1 (2.3)	ENSG00000230393 (2.3)	NPEPPS (2.3)	BAG1 (2.0)	ORMDL3 (1.9)	ZNF217 (1.7)	C17orf89 (1.7)	ENSG00000249707 (1.7)	MEF2BNB (1.6)	NDUFAB1 (1.3)
REACTOME_NONSENSE_MEDIATED_DECAY_ENHANCED_BY_THE_EXON_JUNCTION_COMPLEX	REACTOME_NONSENSE_MEDIATED_DECAY_ENHANCED_BY_THE_EXON_JUNCTION_COMPLEX	0.02	>=0.20	KPNB1 (2.3)	ENSG00000230393 (2.3)	NPEPPS (2.3)	BAG1 (2.0)	ORMDL3 (1.9)	ZNF217 (1.7)	C17orf89 (1.7)	ENSG00000249707 (1.7)	MEF2BNB (1.6)	NDUFAB1 (1.3)
GO:0050777	negative regulation of immune response	0.02	>=0.20	ENSG00000204650 (2.5)	ENSG00000185294 (2.3)	RUNX1 (2.2)	ENSG00000214401 (2.1)	IKZF1 (2.0)	ST6GAL1 (1.9)	ARL17A (1.8)	C22orf15 (1.8)	TNFRSF13B (1.7)	ZPBP2 (1.4)
ENSG00000147168	IL2RG PPI subnetwork	0.02	>=0.20	CSF2 (8.5)	IL3 (7.3)	TBX21 (4.0)	IRF1 (3.7)	IKZF1 (2.8)	RUNX3 (2.2)	ELL2 (1.8)	HIVEP2 (1.8)	C17orf57 (1.8)	ENSG00000185294 (1.6)
ENSG00000173120	KDM2A PPI subnetwork	0.02	>=0.20	ELL2 (3.2)	ENSG00000227953 (2.4)	TMEM121 (2.4)	AFF3 (2.3)	WNT3 (2.3)	FNIP1 (2.1)	VPREB3 (2.1)	BZRAP1 (2.0)	IKZF1 (1.9)	PLEKHM1 (1.8)
MP:0008049	increased memory T cell number	0.02	>=0.20	IKZF1 (4.8)	CSF2 (4.0)	IRF1 (3.2)	IKZF3 (3.1)	MIR142 (3.0)	ELL2 (2.9)	RUNX3 (2.7)	IL3 (2.5)	TBX21 (2.4)	HIVEP2 (2.2)
ENSG00000168610	STAT3 PPI subnetwork	0.02	>=0.20	RUNX1 (4.5)	IRF1 (3.5)	IKZF1 (3.2)	HIVEP2 (3.1)	RUNX3 (2.2)	TNFRSF13B (1.8)	GSDMB (1.7)	NFIA (1.6)	STH (1.5)	KIAA1267 (1.4)
ENSG00000108654	DDX5 PPI subnetwork	0.02	>=0.20	KPNB1 (2.7)	ABCF2 (2.2)	EARS2 (2.1)	UBFD1 (2.0)	SMARCB1 (1.7)	AZI1 (1.5)	RUNX1 (1.5)	ENSG00000197670 (1.4)	KDELR2 (1.4)	P4HA2 (1.4)
ENSG00000187840	EIF4EBP1 PPI subnetwork	0.02	>=0.20	UBFD1 (3.2)	COG7 (2.9)	GGA2 (2.3)	BAG1 (2.0)	FUT8 (1.9)	EARS2 (1.9)	TAB1 (1.9)	FAM55D (1.9)	ABCF2 (1.8)	TMEM121 (1.6)
GO:0004896	cytokine receptor activity	0.02	>=0.20	RUNX3 (3.7)	IKZF1 (3.1)	TNFRSF13B (2.7)	SLC22A4 (2.0)	AFF3 (1.9)	IKZF3 (1.8)	DERL3 (1.8)	ST6GAL1 (1.8)	SLC22A5 (1.6)	ARHGAP27 (1.4)
ENSG00000134470	IL15RA PPI subnetwork	0.02	>=0.20	CSF2 (8.6)	IL3 (7.5)	TBX21 (4.3)	IRF1 (3.1)	IKZF1 (2.6)	RUNX3 (2.6)	ENSG00000204650 (1.6)	C17orf57 (1.6)	ELL2 (1.5)	HIVEP2 (1.5)
ENSG00000172379	ARNT2 PPI subnetwork	0.02	>=0.20	TMEM121 (2.8)	ELL2 (2.7)	ENSG00000227953 (2.7)	WNT3 (2.6)	AFF3 (2.6)	ARHGAP27 (2.0)	NFIA (1.8)	NFX1 (1.8)	TCF3 (1.8)	IKZF1 (1.7)
GO:0019318	hexose metabolic process	0.02	>=0.20	P4HA2 (2.7)	CHCHD10 (2.1)	ZPBP2 (1.9)	ELL2 (1.7)	FUT6 (1.6)	SLC38A10 (1.6)	NPEPPS (1.3)	ODF1 (1.3)	ENSG00000233006 (1.3)	FUT3 (1.3)
GO:0016447	somatic recombination of immunoglobulin gene segments	0.02	>=0.20	IKZF3 (3.8)	IL3 (3.2)	ST6GAL1 (2.8)	TBX21 (2.3)	ZPBP2 (2.0)	C17orf57 (2.0)	ENSG00000204650 (1.7)	CSF2 (1.6)	VPREB3 (1.5)	IKZF1 (1.3)
GO:0002252	immune effector process	0.02	>=0.20	IKZF3 (3.1)	MIR142 (2.5)	IKZF1 (2.5)	TBX21 (2.4)	ENSG00000204650 (2.1)	RUNX3 (2.0)	ST6GAL1 (1.9)	TNFRSF13B (1.8)	VPREB3 (1.8)	IRF1 (1.6)
ENSG00000101057	MYBL2 PPI subnetwork	0.02	>=0.20	TCF3 (2.8)	ZNF217 (2.4)	ACSL6 (2.0)	BAG1 (1.8)	NRTN (1.7)	TXLNB (1.6)	GGA2 (1.6)	ODF1 (1.5)	VPREB3 (1.4)	SMARCD3 (1.3)
MP:0008664	decreased interleukin-12 secretion	0.02	>=0.20	IRF1 (4.1)	CSF2 (3.6)	IL3 (2.9)	IKZF3 (2.6)	ELL2 (2.4)	ST6GAL1 (2.4)	STH (2.2)	ZNF217 (1.8)	RUNX1 (1.7)	ARHGAP27 (1.6)
ENSG00000177600	RPLP2 PPI subnetwork	0.02	>=0.20	KPNB1 (2.8)	ABCF2 (2.5)	ENSG00000249707 (2.2)	UBFD1 (2.1)	C17orf89 (1.6)	ENSG00000230393 (1.5)	EARS2 (1.4)	IKZF3 (1.4)	NFX1 (1.3)	C17orf56 (1.2)
ENSG00000108528	SLC25A11 PPI subnetwork	0.02	>=0.20	ENSG00000233006 (2.5)	SLC22A5 (2.5)	TBC1D27 (2.2)	P4HA2 (2.0)	TNFRSF13B (2.0)	CHCHD10 (1.9)	KDELR2 (1.9)	NSF (1.8)	SCCPDH (1.7)	SYNGR1 (1.4)
ENSG00000160691	SHC1 PPI subnetwork	0.02	>=0.20	TBX21 (3.3)	IKZF1 (2.6)	VPREB3 (2.5)	GSDMB (2.4)	IKZF3 (2.2)	RUNX3 (2.0)	HIVEP2 (2.0)	ARHGAP27 (1.8)	C17orf57 (1.7)	ORMDL3 (1.7)
ENSG00000108518	PFN1 PPI subnetwork	0.02	>=0.20	SPINK4 (2.3)	GSDMB (1.8)	NPEPPS (1.8)	KIAA1267 (1.8)	ARHGAP27 (1.7)	B4GALT1 (1.6)	C17orf56 (1.5)	C17orf57 (1.5)	NSF (1.4)	DAGLB (1.3)
REACTOME_TOLL_LIKE_RECEPTOR_2_TLR2_CASCADE	REACTOME_TOLL_LIKE_RECEPTOR_2_TLR2_CASCADE	0.02	>=0.20	IRF1 (3.2)	ARHGAP27 (3.1)	HIVEP2 (2.7)	CSF2 (2.6)	DERL3 (1.9)	PLEKHM1 (1.9)	ZPBP2 (1.8)	IKZF1 (1.5)	ST6GAL1 (1.3)	NRTN (1.3)
REACTOME_TOLL_LIKE_RECEPTOR_TLR6TLR2_CASCADE	REACTOME_TOLL_LIKE_RECEPTOR_TLR6TLR2_CASCADE	0.02	>=0.20	IRF1 (3.2)	ARHGAP27 (3.1)	HIVEP2 (2.7)	CSF2 (2.6)	DERL3 (1.9)	PLEKHM1 (1.9)	ZPBP2 (1.8)	IKZF1 (1.5)	ST6GAL1 (1.3)	NRTN (1.3)
REACTOME_MYD88MAL_CASCADE_INITIATED_ON_PLASMA_MEMBRANE	REACTOME_MYD88MAL_CASCADE_INITIATED_ON_PLASMA_MEMBRANE	0.02	>=0.20	IRF1 (3.2)	ARHGAP27 (3.1)	HIVEP2 (2.7)	CSF2 (2.6)	DERL3 (1.9)	PLEKHM1 (1.9)	ZPBP2 (1.8)	IKZF1 (1.5)	ST6GAL1 (1.3)	NRTN (1.3)
REACTOME_TOLL_LIKE_RECEPTOR_TLR1TLR2_CASCADE	REACTOME_TOLL_LIKE_RECEPTOR_TLR1TLR2_CASCADE	0.02	>=0.20	IRF1 (3.2)	ARHGAP27 (3.1)	HIVEP2 (2.7)	CSF2 (2.6)	DERL3 (1.9)	PLEKHM1 (1.9)	ZPBP2 (1.8)	IKZF1 (1.5)	ST6GAL1 (1.3)	NRTN (1.3)
REACTOME_RIG:IMDA5_MEDIATED_INDUCTION_OF_IFN:ALPHABETA_PATHWAYS	REACTOME_RIG:IMDA5_MEDIATED_INDUCTION_OF_IFN:ALPHABETA_PATHWAYS	0.02	>=0.20	IRF1 (4.5)	C5orf56 (3.6)	HIVEP2 (2.6)	CHMP5 (2.6)	CSF2 (2.1)	ZNF217 (2.0)	ARHGAP27 (2.0)	C17orf56 (1.9)	MIR142 (1.2)	PLEKHM1 (1.1)
GO:0030374	ligand-dependent nuclear receptor transcription coactivator activity	0.02	>=0.20	NPEPPS (3.1)	KIAA1267 (2.7)	GSDMB (2.5)	ORMDL3 (2.3)	SMARCB1 (2.1)	TAB1 (2.1)	IKZF3 (2.1)	TCF3 (2.0)	PLEKHM1 (1.9)	COG7 (1.7)
MP:0008699	increased interleukin-4 secretion	0.02	>=0.20	IL3 (4.8)	TBX21 (4.5)	CSF2 (4.4)	RUNX3 (3.9)	IKZF3 (3.7)	IKZF1 (3.4)	GSDMB (2.7)	IRF1 (2.1)	RUNX1 (1.5)	C17orf57 (1.4)
ENSG00000107562	CXCL12 PPI subnetwork	0.02	>=0.20	IKZF1 (2.5)	BZRAP1 (2.3)	SLC22A4 (2.1)	ZPBP2 (2.0)	TNFRSF13B (1.5)	MEF2BNB (1.4)	AFF3 (1.4)	HIVEP2 (1.3)	ARL17A (1.3)	ACSL6 (1.3)
KEGG_PATHWAYS_IN_CANCER	KEGG_PATHWAYS_IN_CANCER	0.02	>=0.20	B4GALT1 (2.7)	HIVEP2 (2.4)	NPEPPS (2.4)	CSF2 (2.4)	TCF3 (2.3)	RUNX3 (2.2)	PDLIM4 (2.1)	IRF1 (2.1)	ZNF217 (2.0)	RUNX1 (1.9)
MP:0009339	decreased splenocyte number	0.02	>=0.20	IKZF1 (3.7)	VPREB3 (3.4)	DAGLB (2.5)	ST6GAL1 (2.3)	RUNX1 (2.2)	C5orf56 (2.0)	TNFRSF13B (1.9)	IKZF3 (1.9)	TCF3 (1.7)	ZPBP2 (1.6)
ENSG00000104814	MAP4K1 PPI subnetwork	0.02	>=0.20	FAM55A (2.7)	MIR142 (2.5)	STH (2.3)	IRF1 (2.2)	ENSG00000214401 (2.2)	ST6GAL1 (2.1)	IKZF1 (2.1)	IKZF3 (2.1)	TNFRSF13B (2.0)	RUNX1 (2.0)
MP:0005166	decreased susceptibility to injury	0.02	>=0.20	CSF2 (7.4)	IL3 (4.7)	TBX21 (4.0)	IRF1 (2.5)	C17orf57 (2.4)	FUT6 (2.2)	PDLIM4 (2.2)	IKZF3 (1.8)	P4HA2 (1.7)	SPINK4 (1.6)
ENSG00000091831	ESR1 PPI subnetwork	0.02	>=0.20	NFIA (3.7)	KIAA1267 (2.4)	TCF3 (2.1)	NFX1 (2.0)	IRF1 (2.0)	RUNX1 (2.0)	B4GALT1 (1.9)	ELL2 (1.9)	SMARCB1 (1.9)	GSDMB (1.7)
ENSG00000100353	EIF3D PPI subnetwork	0.02	>=0.20	ENSG00000230393 (2.5)	UBFD1 (1.8)	KPNB1 (1.7)	PDLIM4 (1.4)	FAM55D (1.4)	FUT6 (1.1)	GGA2 (1.1)	ENSG00000249707 (1.1)	FAM55A (1.1)	MEF2BNB (1.1)
ENSG00000092098	RNF31 PPI subnetwork	0.02	>=0.20	IRF1 (3.9)	TBX21 (3.5)	RUNX1 (2.6)	IL3 (2.5)	NFIA (2.5)	RUNX3 (2.1)	GSDMB (2.1)	IKZF1 (2.1)	ORMDL3 (2.0)	C5orf56 (1.9)
ENSG00000170677	SOCS6 PPI subnetwork	0.02	>=0.20	RUNX3 (3.5)	IKZF1 (2.7)	SLC22A4 (2.1)	ST6GAL1 (2.0)	NFIA (1.9)	IRF1 (1.7)	BZRAP1 (1.7)	RUNX1 (1.6)	B4GALT1 (1.6)	SLC38A10 (1.5)
ENSG00000105663	ENSG00000105663 PPI subnetwork	0.02	>=0.20	ENSG00000227953 (2.8)	AFF3 (2.6)	ELL2 (2.5)	WNT3 (2.2)	PLEKHM1 (2.2)	BZRAP1 (2.1)	IKZF3 (2.0)	NFX1 (1.9)	ARHGAP27 (1.9)	TMEM121 (1.9)
ENSG00000171720	HDAC3 PPI subnetwork	0.02	>=0.20	TCF3 (3.1)	NPEPPS (1.9)	KIAA1267 (1.9)	IRF1 (1.8)	AFF3 (1.8)	SMARCB1 (1.7)	ELL2 (1.7)	NFIA (1.2)	RUNX3 (1.2)	ZNF217 (1.2)
ENSG00000114030	KPNA1 PPI subnetwork	0.02	>=0.20	VPREB3 (4.0)	TCF3 (3.7)	IRF1 (2.9)	NPEPPS (2.4)	HIVEP2 (2.3)	ENSG00000230393 (2.3)	IKZF1 (2.0)	KPNB1 (2.0)	NFX1 (1.9)	C5orf56 (1.8)
MP:0008075	decreased CD4-positive T cell number	0.02	>=0.20	IKZF1 (5.8)	IKZF3 (5.2)	TBX21 (3.5)	MIR142 (3.4)	TNFRSF13B (3.3)	RUNX3 (3.2)	IRF1 (3.0)	VPREB3 (2.3)	HIVEP2 (2.3)	IL3 (2.2)
MP:0008024	absent lymph nodes	0.02	>=0.20	RUNX3 (3.4)	ST6GAL1 (2.3)	ARHGAP27 (2.2)	IKZF3 (2.2)	GGA2 (2.1)	FUT3 (2.1)	TBX21 (1.9)	VPREB3 (1.8)	IRF1 (1.7)	MMP11 (1.7)
REACTOME_TRANSCRIPTIONAL_REGULATION_OF_WHITE_ADIPOCYTE_DIFFERENTIATION	REACTOME_TRANSCRIPTIONAL_REGULATION_OF_WHITE_ADIPOCYTE_DIFFERENTIATION	0.02	>=0.20	SMARCB1 (2.7)	COG7 (2.3)	ZNF217 (2.3)	FNIP1 (2.1)	KIAA1267 (2.0)	NFIA (1.7)	B4GALT1 (1.7)	RUNX3 (1.7)	TCF3 (1.5)	ORMDL3 (1.4)
MP:0006269	abnormal mammary gland growth during pregnancy	0.02	>=0.20	PDLIM4 (3.7)	CSF2 (3.2)	P4HA2 (2.2)	ARHGAP27 (2.0)	FNIP1 (1.9)	ENSG00000230393 (1.7)	TBKBP1 (1.7)	MAPT (1.7)	SPINK4 (1.7)	BAG1 (1.7)
MP:0005095	decreased T cell proliferation	0.02	>=0.20	IKZF1 (5.7)	TBX21 (4.9)	IRF1 (4.1)	RUNX3 (4.1)	IL3 (4.0)	CSF2 (3.9)	HIVEP2 (3.8)	IKZF3 (3.7)	TNFRSF13B (3.1)	MIR142 (3.1)
ENSG00000119866	BCL11A PPI subnetwork	0.02	>=0.20	ENSG00000227953 (3.0)	TMEM121 (2.4)	TCF3 (2.1)	NFX1 (2.1)	AFF3 (2.1)	ARHGAP27 (1.9)	NFIA (1.8)	WNT3 (1.7)	ELL2 (1.6)	BZRAP1 (1.6)
GO:0031301	integral to organelle membrane	0.02	>=0.20	ORMDL3 (4.0)	SLC38A10 (3.4)	KDELR2 (3.4)	DERL3 (2.3)	FAM55A (2.0)	FUT8 (2.0)	DAGLB (2.0)	C5orf56 (1.8)	TAB1 (1.7)	SYNGR1 (1.6)
REACTOME_TRANSLATION_INITIATION_COMPLEX_FORMATION	REACTOME_TRANSLATION_INITIATION_COMPLEX_FORMATION	0.02	>=0.20	ENSG00000230393 (2.6)	MEF2BNB (2.0)	KPNB1 (1.6)	ABCF2 (1.4)	UBFD1 (1.4)	ENSG00000249707 (1.3)	FAM55D (1.3)	SMARCB1 (1.2)	PDLIM4 (1.2)	NFX1 (1.2)
GO:0051092	positive regulation of NF-kappaB transcription factor activity	0.02	>=0.20	HIVEP2 (2.5)	ELL2 (1.8)	B4GALT1 (1.7)	FUT6 (1.5)	RUNX1 (1.5)	MIR142 (1.4)	C17orf56 (1.4)	STH (1.4)	DERL3 (1.3)	C5orf56 (1.3)
ENSG00000183765	CHEK2 PPI subnetwork	0.02	>=0.20	AZI1 (2.8)	C20orf72 (2.7)	TCF3 (2.0)	KPNB1 (1.8)	NPEPPS (1.7)	GGA2 (1.7)	SMARCB1 (1.6)	C17orf56 (1.4)	IKZF3 (1.3)	NFX1 (1.2)
ENSG00000135597	REPS1 PPI subnetwork	0.02	>=0.20	SPINK4 (5.3)	FAM55A (2.9)	RUNX1 (2.6)	ARHGAP27 (2.3)	FAM55D (2.3)	FUT6 (2.2)	PLEKHM1 (1.9)	ENSG00000230393 (1.8)	C17orf89 (1.8)	AZI1 (1.7)
GO:0035601	protein deacylation	0.02	>=0.20	C17orf56 (3.2)	FNIP1 (2.7)	BZRAP1 (2.3)	ENSG00000230393 (2.2)	ENSG00000185294 (2.2)	PLEKHM1 (2.2)	STH (2.0)	C17orf57 (2.0)	KIAA1267 (1.9)	SMARCB1 (1.8)
REACTOME_GROWTH_HORMONE_RECEPTOR_SIGNALING	REACTOME_GROWTH_HORMONE_RECEPTOR_SIGNALING	0.02	>=0.20	IRF1 (4.3)	IKZF1 (3.8)	ORMDL3 (2.5)	RUNX1 (2.4)	NRTN (2.2)	IL3 (2.2)	NPEPPS (1.9)	B4GALT1 (1.7)	RUNX3 (1.5)	FUT8 (1.4)
ENSG00000109471	IL2 PPI subnetwork	0.02	>=0.20	RUNX3 (3.8)	IL3 (3.0)	IKZF1 (2.7)	ST6GAL1 (2.5)	SLC22A4 (2.1)	TBX21 (1.9)	CSF2 (1.6)	STH (1.6)	ENSG00000249707 (1.5)	SLC22A5 (1.4)
MP:0002455	abnormal dendritic cell antigen presentation	0.02	>=0.20	IL3 (5.5)	CSF2 (5.2)	TBX21 (4.1)	RUNX3 (3.6)	IKZF1 (3.4)	IRF1 (2.2)	AFF3 (1.9)	C5orf56 (1.9)	DAGLB (1.9)	ELL2 (1.7)
ENSG00000027697	IFNGR1 PPI subnetwork	0.02	>=0.20	CSF2 (8.5)	IL3 (7.7)	TBX21 (3.7)	IRF1 (3.3)	IKZF1 (2.2)	RUNX3 (2.0)	P4HA2 (1.9)	C17orf57 (1.7)	ELL2 (1.6)	HIVEP2 (1.5)
ENSG00000121774	KHDRBS1 PPI subnetwork	0.02	>=0.20	IKZF1 (4.2)	TNFRSF13B (3.7)	HIVEP2 (2.9)	IKZF3 (2.4)	GGA2 (2.3)	MIR142 (2.3)	RUNX1 (2.2)	KIAA1267 (2.1)	EARS2 (1.9)	AZI1 (1.7)
ENSG00000163050	ADCK3 PPI subnetwork	0.02	>=0.20	ARHGAP27 (2.1)	PLEKHM1 (2.1)	DAGLB (1.9)	RUNX1 (1.9)	C22orf15 (1.8)	SLC22A4 (1.7)	BAG1 (1.7)	ENSG00000204650 (1.6)	NPEPPS (1.5)	GGA2 (1.4)
ENSG00000134352	IL6ST PPI subnetwork	0.02	>=0.20	CSF2 (7.8)	IL3 (7.4)	TBX21 (3.5)	IRF1 (2.8)	IKZF1 (2.6)	ELL2 (2.1)	P4HA2 (2.0)	HIVEP2 (1.8)	TMEM121 (1.8)	RUNX3 (1.7)
ENSG00000113916	BCL6 PPI subnetwork	0.02	>=0.20	ELL2 (3.2)	ZNF217 (2.6)	AFF3 (2.4)	TCF3 (2.3)	IKZF3 (2.0)	IKZF1 (2.0)	KIAA1267 (1.9)	ARHGAP27 (1.8)	NFX1 (1.8)	BZRAP1 (1.8)
ENSG00000108688	CCL7 PPI subnetwork	0.02	>=0.20	MMP11 (3.5)	DERL3 (3.4)	CSF2 (2.6)	FUT8 (2.3)	IKZF3 (2.3)	SPINK4 (2.1)	TBX21 (1.9)	TNFRSF13B (1.7)	ACSL6 (1.5)	SLC22A4 (1.3)
ENSG00000007312	CD79B PPI subnetwork	0.02	>=0.20	VPREB3 (6.9)	TNFRSF13B (4.7)	TBX21 (3.7)	IKZF3 (3.5)	TBC1D27 (3.1)	GGA2 (3.0)	IKZF1 (2.7)	AFF3 (2.5)	HIVEP2 (2.1)	TCF3 (2.1)
ENSG00000180628	PCGF5 PPI subnetwork	0.02	>=0.20	SMARCB1 (3.2)	TCF3 (3.1)	TMEM121 (2.5)	NFIA (1.9)	KIAA1267 (1.7)	RUNX3 (1.6)	NRTN (1.4)	FUT8 (1.3)	SLC22A5 (1.3)	ABCF2 (1.2)
ENSG00000137815	RTF1 PPI subnetwork	0.02	>=0.20	UBFD1 (2.6)	ABCF2 (1.8)	TNFRSF13B (1.8)	TBC1D27 (1.5)	SMARCB1 (1.2)	MIR142 (1.2)	GGA2 (1.2)	COG7 (1.1)	B4GALT1 (1.1)	ZNF217 (1.1)
ENSG00000198265	HELZ PPI subnetwork	0.02	>=0.20	C5orf56 (2.2)	PLEKHM1 (2.2)	HIVEP2 (2.2)	COG7 (1.9)	P4HA2 (1.7)	SLC38A10 (1.6)	DAGLB (1.6)	RUNX1 (1.5)	KPNB1 (1.5)	MIR142 (1.4)
ENSG00000126457	PRMT1 PPI subnetwork	0.02	>=0.20	SMARCB1 (2.4)	TCF3 (2.4)	TMEM121 (2.2)	KIAA1267 (1.8)	RUNX1 (1.8)	NFIA (1.7)	MMP11 (1.5)	IKZF1 (1.2)	ENSG00000197670 (1.1)	ZNF217 (1.1)
KEGG_FC_GAMMA_R_MEDIATED_PHAGOCYTOSIS	KEGG_FC_GAMMA_R_MEDIATED_PHAGOCYTOSIS	0.02	>=0.20	ARHGAP27 (2.7)	FUT8 (2.6)	VPREB3 (2.3)	IKZF1 (2.1)	DAGLB (2.0)	TNFRSF13B (1.9)	ZNF217 (1.9)	PLEKHM1 (1.8)	TCF3 (1.7)	ENSG00000197670 (1.5)
MP:0008476	increased spleen red pulp amount	0.02	>=0.20	IL3 (5.0)	IKZF1 (4.0)	CSF2 (3.6)	HIVEP2 (3.3)	TBX21 (3.1)	IRF1 (2.6)	FNIP1 (2.3)	RUNX3 (1.8)	IKZF3 (1.8)	ORMDL3 (1.6)
ENSG00000122884	P4HA1 PPI subnetwork	0.02	>=0.20	ABCF2 (2.5)	COG7 (2.2)	SLC38A10 (1.8)	CHCHD10 (1.8)	ZNF217 (1.7)	AZI1 (1.7)	EARS2 (1.7)	TAB1 (1.6)	NFX1 (1.6)	KPNB1 (1.6)
ENSG00000131652	THOC6 PPI subnetwork	0.02	>=0.20	TCF3 (3.1)	SMARCB1 (2.8)	TMEM121 (2.3)	NFIA (2.2)	KIAA1267 (1.8)	RUNX3 (1.8)	NRTN (1.4)	FUT8 (1.3)	C5orf56 (1.3)	ABCF2 (1.1)
MP:0002957	intestinal adenocarcinoma	0.02	>=0.20	SPINK4 (5.2)	FAM55A (2.6)	B4GALT1 (2.5)	CSF2 (2.1)	FAM55D (2.0)	C20orf72 (1.9)	ELL2 (1.9)	AZI1 (1.8)	KPNB1 (1.6)	AFF3 (1.6)
ENSG00000188846	RPL14 PPI subnetwork	0.02	>=0.20	UBFD1 (2.2)	TMEM121 (1.8)	ENSG00000249707 (1.8)	ENSG00000230393 (1.7)	ZNF217 (1.7)	ABCF2 (1.6)	SLC22A5 (1.5)	KPNB1 (1.5)	NFX1 (1.4)	RUNX1 (1.4)
GO:0003712	transcription cofactor activity	0.02	>=0.20	KIAA1267 (4.3)	TCF3 (3.5)	SMARCB1 (3.5)	NFIA (2.8)	UBFD1 (1.8)	RUNX1 (1.7)	KPNB1 (1.7)	NPEPPS (1.7)	RUNX3 (1.5)	ZNF217 (1.5)
GO:0002366	leukocyte activation involved in immune response	0.02	>=0.20	ARHGAP27 (2.8)	MIR142 (2.4)	IKZF3 (2.3)	IKZF1 (2.2)	C17orf57 (2.2)	TNFRSF13B (2.1)	TBX21 (2.1)	RUNX3 (2.1)	ENSG00000204650 (1.9)	ZPBP2 (1.5)
GO:0002263	cell activation involved in immune response	0.02	>=0.20	ARHGAP27 (2.8)	MIR142 (2.4)	IKZF3 (2.3)	IKZF1 (2.2)	C17orf57 (2.2)	TNFRSF13B (2.1)	TBX21 (2.1)	RUNX3 (2.1)	ENSG00000204650 (1.9)	ZPBP2 (1.5)
ENSG00000162367	TAL1 PPI subnetwork	0.02	>=0.20	TCF3 (2.7)	ZNF217 (2.5)	MMP11 (2.5)	SYNGR1 (2.4)	SMARCB1 (2.4)	FUT8 (2.0)	SMARCD3 (1.8)	RUNX1 (1.7)	SPINK4 (1.5)	IKZF1 (1.4)
GO:0071902	positive regulation of protein serine/threonine kinase activity	0.02	>=0.20	BZRAP1 (3.0)	ENSG00000227953 (2.9)	DAGLB (2.6)	SYNGR1 (2.5)	ENSG00000197670 (2.5)	ARHGAP27 (2.3)	FUT3 (2.0)	NRTN (1.9)	PLEKHM1 (1.9)	TMEM121 (1.6)
MP:0008484	decreased spleen germinal center size	0.02	>=0.20	TNFRSF13B (3.4)	GGA2 (2.9)	FUT3 (2.9)	ST6GAL1 (2.8)	VPREB3 (2.7)	GSDMB (2.5)	FUT6 (2.4)	MIR142 (2.4)	RUNX3 (2.2)	IKZF1 (2.2)
ENSG00000100294	MCAT PPI subnetwork	0.02	>=0.20	PLEKHM1 (2.7)	SLC38A10 (2.2)	HIVEP2 (2.1)	KIAA1267 (1.9)	KPNB1 (1.7)	MIR142 (1.6)	C5orf56 (1.6)	NSF (1.6)	C17orf56 (1.6)	COG7 (1.5)
REACTOME_ACTIVATION_OF_THE_MRNA_UPON_BINDING_OF_THE_CAP:BINDING_COMPLEX_AND_EIFS_AND_SUBSEQUENT_BINDING_TO_43S	REACTOME_ACTIVATION_OF_THE_MRNA_UPON_BINDING_OF_THE_CAP:BINDING_COMPLEX_AND_EIFS_AND_SUBSEQUENT_BINDING_TO_43S	0.02	>=0.20	ENSG00000230393 (2.6)	MEF2BNB (2.2)	KPNB1 (1.7)	ABCF2 (1.4)	NFX1 (1.3)	ENSG00000249707 (1.3)	FAM55D (1.3)	UBFD1 (1.3)	SMARCB1 (1.3)	FAM55A (1.2)
ENSG00000124762	CDKN1A PPI subnetwork	0.02	>=0.20	C20orf72 (3.0)	ELL2 (1.7)	ORMDL3 (1.6)	SMARCD3 (1.6)	RUNX1 (1.4)	ABCF2 (1.2)	KPNB1 (1.2)	SMARCB1 (1.1)	COG7 (1.1)	IRF1 (1.0)
GO:0005741	mitochondrial outer membrane	0.02	>=0.20	TAB1 (3.1)	CHCHD10 (2.8)	NDUFAB1 (2.6)	NPEPPS (2.3)	ORMDL3 (2.2)	BAG1 (2.0)	SYNGR1 (2.0)	C17orf69 (1.9)	FUT6 (1.6)	ODF1 (1.6)
ENSG00000136573	BLK PPI subnetwork	0.02	>=0.20	VPREB3 (3.8)	ST6GAL1 (2.7)	TNFRSF13B (2.6)	SYNGR1 (2.4)	IKZF3 (2.4)	GGA2 (2.3)	MGAT3 (2.1)	TCF3 (2.1)	ZNF217 (2.0)	PLEKHM1 (1.7)
GO:0017136	NAD-dependent histone deacetylase activity	0.02	>=0.20	TCF3 (2.8)	STH (2.6)	TBKBP1 (2.3)	SMARCB1 (1.9)	BZRAP1 (1.7)	TNFRSF13B (1.7)	C22orf15 (1.7)	ENSG00000230393 (1.5)	ENSG00000185294 (1.5)	C17orf69 (1.5)
GO:0034979	NAD-dependent protein deacetylase activity	0.02	>=0.20	TCF3 (2.8)	STH (2.6)	TBKBP1 (2.3)	SMARCB1 (1.9)	BZRAP1 (1.7)	TNFRSF13B (1.7)	C22orf15 (1.7)	ENSG00000230393 (1.5)	ENSG00000185294 (1.5)	C17orf69 (1.5)
ENSG00000180008	SOCS4 PPI subnetwork	0.02	>=0.20	RUNX3 (3.6)	IKZF1 (2.8)	SLC22A4 (2.0)	ST6GAL1 (1.9)	IRF1 (1.9)	STH (1.7)	TBX21 (1.4)	B4GALT1 (1.3)	BZRAP1 (1.3)	ZPBP2 (1.3)
GO:0030217	T cell differentiation	0.02	>=0.20	IKZF1 (3.2)	MIR142 (3.1)	RUNX3 (2.9)	IKZF3 (2.9)	ARL17A (2.7)	VPREB3 (2.5)	HIVEP2 (2.5)	TBX21 (2.3)	GSDMB (2.0)	TNFRSF13B (1.9)
GO:0002697	regulation of immune effector process	0.02	>=0.20	IL3 (3.0)	TBX21 (2.8)	IKZF3 (2.7)	ENSG00000204650 (2.6)	IKZF1 (2.5)	CSF2 (2.4)	C22orf15 (2.2)	RUNX3 (2.1)	HIVEP2 (1.9)	C17orf69 (1.8)
MP:0002682	decreased mature ovarian follicle number	0.02	>=0.20	ZPBP2 (4.3)	NFIA (2.8)	C5orf56 (2.8)	RUNX1 (2.8)	FNIP1 (1.8)	B4GALT1 (1.7)	KDELR2 (1.7)	C17orf57 (1.5)	MIR142 (1.4)	SCCPDH (1.3)
GO:0042826	histone deacetylase binding	0.02	>=0.20	ARHGAP27 (3.6)	BZRAP1 (3.2)	KIAA1267 (3.1)	SMARCB1 (2.8)	NRTN (2.7)	NPEPPS (2.4)	PLEKHM1 (2.2)	TBKBP1 (2.0)	C5orf56 (1.9)	FNIP1 (1.9)
ENSG00000102878	HSF4 PPI subnetwork	0.02	>=0.20	TMEM121 (2.5)	AFF3 (2.5)	ENSG00000227953 (2.4)	WNT3 (2.1)	NFX1 (1.9)	IKZF1 (1.9)	ELL2 (1.9)	TCF3 (1.8)	ARHGAP27 (1.7)	NFIA (1.7)
ENSG00000100368	CSF2RB PPI subnetwork	0.02	>=0.20	IL3 (7.6)	CSF2 (7.6)	IKZF1 (3.7)	TBX21 (3.2)	IRF1 (2.9)	RUNX3 (2.7)	SLC38A10 (1.7)	RUNX1 (1.6)	ENSG00000204650 (1.5)	NRTN (1.3)
GO:0005035	death receptor activity	0.02	>=0.20	DERL3 (3.6)	IL3 (3.1)	FAM55D (2.7)	RUNX3 (2.5)	CSF2 (2.4)	ENSG00000185294 (2.1)	PDLIM4 (2.0)	GSDMB (1.9)	ZPBP2 (1.9)	MIR142 (1.8)
GO:0008094	DNA-dependent ATPase activity	0.02	>=0.20	C20orf72 (3.3)	AZI1 (2.9)	KPNB1 (2.8)	TAB1 (2.1)	FUT8 (2.0)	NFX1 (1.9)	COG7 (1.9)	GGA2 (1.7)	TMEM121 (1.6)	TCF3 (1.4)
ENSG00000091181	IL5RA PPI subnetwork	0.02	>=0.20	CSF2 (8.6)	IL3 (7.8)	TBX21 (3.6)	IRF1 (2.8)	IKZF1 (2.4)	RUNX3 (2.1)	ELL2 (1.7)	ENSG00000185294 (1.6)	TMEM121 (1.6)	ENSG00000204650 (1.5)
GO:0046651	lymphocyte proliferation	0.02	>=0.20	IKZF3 (3.2)	TBX21 (3.0)	IL3 (2.8)	IKZF1 (2.7)	RUNX3 (2.7)	VPREB3 (2.5)	TNFRSF13B (2.4)	ST6GAL1 (2.3)	C5orf56 (2.2)	ENSG00000204650 (2.1)
ENSG00000087088	BAX PPI subnetwork	0.02	>=0.20	IKZF3 (2.8)	BAG1 (2.5)	TNFRSF13B (2.3)	IRF1 (2.2)	C5orf56 (2.1)	CSF2 (2.1)	TBX21 (2.1)	ST6GAL1 (1.8)	TBC1D27 (1.7)	FUT8 (1.6)
MP:0005090	increased double-negative T cell number	0.02	>=0.20	IKZF1 (6.3)	IL3 (3.7)	HIVEP2 (3.7)	TBX21 (2.6)	VPREB3 (2.6)	CSF2 (2.5)	RUNX1 (2.2)	IKZF3 (2.2)	MIR142 (2.2)	TNFRSF13B (1.9)
ENSG00000089094	KDM2B PPI subnetwork	0.02	>=0.20	SMARCB1 (3.2)	TCF3 (3.0)	TMEM121 (2.5)	NFIA (2.2)	RUNX3 (1.7)	KIAA1267 (1.7)	FUT8 (1.4)	ABCF2 (1.3)	SLC22A5 (1.2)	NRTN (1.2)
GO:0051250	negative regulation of lymphocyte activation	0.02	>=0.20	FAM55D (2.9)	IKZF3 (2.7)	TBX21 (2.7)	ARL17A (2.6)	IL3 (2.5)	ST6GAL1 (2.5)	ENSG00000204650 (2.4)	RUNX3 (2.3)	TBKBP1 (1.5)	DERL3 (1.3)
MP:0002413	abnormal megakaryocyte progenitor cell morphology	0.02	>=0.20	RUNX1 (2.5)	IKZF1 (2.1)	SLC38A10 (2.1)	TBKBP1 (2.0)	FUT8 (1.8)	TNFRSF13B (1.8)	FAM55A (1.6)	MIR142 (1.6)	FNIP1 (1.5)	SPINK4 (1.5)
ENSG00000160999	SH2B2 PPI subnetwork	0.02	>=0.20	GSDMB (3.1)	ORMDL3 (2.8)	C17orf57 (2.7)	TCF3 (2.4)	NRTN (2.1)	TBC1D27 (2.1)	IKZF1 (2.1)	RUNX1 (1.7)	ARHGAP27 (1.6)	VPREB3 (1.6)
REACTOME_TOLL_LIKE_RECEPTOR_4_TLR4_CASCADE	REACTOME_TOLL_LIKE_RECEPTOR_4_TLR4_CASCADE	0.02	>=0.20	ARHGAP27 (3.3)	IRF1 (3.3)	HIVEP2 (2.3)	CSF2 (2.2)	PLEKHM1 (2.0)	ST6GAL1 (1.8)	DERL3 (1.8)	ZPBP2 (1.7)	IKZF1 (1.6)	NSF (1.3)
MP:0008560	increased tumor necrosis factor secretion	0.02	>=0.20	CSF2 (2.9)	IRF1 (2.8)	RUNX3 (2.2)	B4GALT1 (2.2)	IKZF3 (2.2)	IKZF1 (2.1)	TNFRSF13B (2.0)	FUT8 (1.8)	TBC1D27 (1.6)	MIR142 (1.5)
ENSG00000120235	IFNA6 PPI subnetwork	0.02	>=0.20	RUNX3 (3.7)	SLC22A4 (2.2)	IKZF1 (2.2)	ST6GAL1 (2.1)	STH (1.6)	SLC22A5 (1.6)	IRF1 (1.5)	ORMDL3 (1.5)	B4GALT1 (1.5)	IL3 (1.3)
ENSG00000126561	STAT5A PPI subnetwork	0.02	>=0.20	IKZF1 (3.7)	IRF1 (2.8)	NFIA (2.8)	TCF3 (2.1)	C5orf56 (2.0)	B4GALT1 (1.9)	TBX21 (1.9)	RUNX1 (1.7)	KIAA1267 (1.6)	STH (1.6)
GO:0002753	cytoplasmic pattern recognition receptor signaling pathway	0.02	>=0.20	ENSG00000230393 (2.9)	C5orf56 (2.3)	STH (2.0)	HIVEP2 (1.8)	B4GALT1 (1.6)	NFX1 (1.6)	SLC22A4 (1.6)	PLEKHM1 (1.5)	ENSG00000185294 (1.5)	C17orf56 (1.4)
GO:0035872	nucleotide-binding domain, leucine rich repeat containing receptor signaling pathway	0.02	>=0.20	ENSG00000230393 (2.9)	C5orf56 (2.3)	STH (2.0)	HIVEP2 (1.8)	B4GALT1 (1.6)	NFX1 (1.6)	SLC22A4 (1.6)	PLEKHM1 (1.5)	ENSG00000185294 (1.5)	C17orf56 (1.4)
GO:0070423	nucleotide-binding oligomerization domain containing signaling pathway	0.02	>=0.20	ENSG00000230393 (2.9)	C5orf56 (2.3)	STH (2.0)	HIVEP2 (1.8)	B4GALT1 (1.6)	NFX1 (1.6)	SLC22A4 (1.6)	PLEKHM1 (1.5)	ENSG00000185294 (1.5)	C17orf56 (1.4)
ENSG00000128602	SMO PPI subnetwork	0.02	>=0.20	ENSG00000227953 (2.6)	ELL2 (2.4)	AFF3 (2.4)	BZRAP1 (2.3)	TMEM121 (2.1)	TCF3 (2.0)	WNT3 (1.9)	ZNF217 (1.6)	ARHGAP27 (1.6)	VPREB3 (1.6)
ENSG00000198730	CTR9 PPI subnetwork	0.02	>=0.20	IKZF3 (2.6)	ABCF2 (2.4)	AFF3 (2.3)	SMARCB1 (2.1)	GGA2 (2.1)	TBX21 (1.9)	KPNB1 (1.7)	UBFD1 (1.7)	ENSG00000197670 (1.6)	NPEPPS (1.4)
ENSG00000196084	ENSG00000196084 PPI subnetwork	0.02	>=0.20	UBFD1 (2.5)	NPEPPS (2.1)	FAM55D (2.0)	CHMP5 (2.0)	ABCF2 (2.0)	KPNB1 (2.0)	ENSG00000230393 (1.8)	AZI1 (1.6)	NDUFAB1 (1.2)	IRF1 (1.2)
GO:0046969	NAD-dependent histone deacetylase activity (H3-K9 specific)	0.02	>=0.20	TCF3 (3.2)	STH (2.2)	TBKBP1 (1.9)	SMARCB1 (1.8)	TNFRSF13B (1.8)	ST6GAL1 (1.7)	ENSG00000230393 (1.7)	MIR142 (1.7)	C17orf69 (1.6)	TAB1 (1.6)
GO:0032129	histone deacetylase activity (H3-K9 specific)	0.02	>=0.20	TCF3 (3.2)	STH (2.2)	TBKBP1 (1.9)	SMARCB1 (1.8)	TNFRSF13B (1.8)	ST6GAL1 (1.7)	ENSG00000230393 (1.7)	MIR142 (1.7)	C17orf69 (1.6)	TAB1 (1.6)
KEGG_INSULIN_SIGNALING_PATHWAY	KEGG_INSULIN_SIGNALING_PATHWAY	0.02	>=0.20	ORMDL3 (1.8)	B4GALT1 (1.7)	NPEPPS (1.6)	SMARCD3 (1.5)	ARHGAP27 (1.5)	ENSG00000185294 (1.5)	CHCHD10 (1.5)	IKZF1 (1.5)	PLEKHM1 (1.5)	TXLNB (1.5)
ENSG00000139083	ETV6 PPI subnetwork	0.02	>=0.20	TXLNB (2.8)	AZI1 (2.4)	UBFD1 (2.1)	PLEKHM1 (2.1)	RUNX1 (2.0)	COG7 (1.6)	FUT8 (1.6)	SMARCB1 (1.5)	FUT6 (1.5)	ZNF217 (1.5)
GO:0012507	ER to Golgi transport vesicle membrane	0.02	>=0.20	KDELR2 (5.5)	SLC38A10 (2.8)	UBFD1 (2.3)	COG7 (2.1)	IRF1 (2.0)	DERL3 (1.7)	C22orf15 (1.5)	C5orf56 (1.4)	TMEM121 (1.3)	NPEPPS (1.2)
REACTOME_REGULATION_OF_SIGNALING_BY_CBL	REACTOME_REGULATION_OF_SIGNALING_BY_CBL	0.02	>=0.20	TNFRSF13B (4.4)	TBC1D27 (3.6)	DAGLB (3.2)	PLEKHM1 (3.2)	IKZF1 (2.7)	IKZF3 (2.1)	RUNX3 (1.8)	FUT3 (1.7)	VPREB3 (1.6)	GGA2 (1.6)
MP:0002447	abnormal erythrocyte morphology	0.02	>=0.20	ACSL6 (3.8)	SLC22A4 (2.9)	IKZF1 (2.7)	TCF3 (2.2)	FAM55D (2.1)	ELL2 (2.1)	SYNGR1 (1.7)	P4HA2 (1.3)	RUNX1 (1.3)	MEF2BNB (1.1)
REACTOME_NONSENSE_MEDIATED_DECAY_INDEPENDENT_OF_THE_EXON_JUNCTION_COMPLEX	REACTOME_NONSENSE_MEDIATED_DECAY_INDEPENDENT_OF_THE_EXON_JUNCTION_COMPLEX	0.02	>=0.20	ENSG00000230393 (2.7)	MEF2BNB (2.6)	BAG1 (2.4)	C17orf89 (2.2)	UBFD1 (1.7)	ZNF217 (1.5)	ORMDL3 (1.5)	ENSG00000249707 (1.4)	NDUFAB1 (1.3)	FUT3 (1.3)
MP:0002724	enhanced wound healing	0.02	>=0.20	B4GALT1 (2.3)	PDLIM4 (2.2)	SCCPDH (2.2)	IKZF3 (2.1)	TBC1D27 (2.1)	RUNX1 (1.9)	ELL2 (1.8)	HIVEP2 (1.7)	MMP11 (1.6)	ENSG00000227953 (1.5)
ENSG00000145901	TNIP1 PPI subnetwork	0.02	>=0.20	HIVEP2 (3.4)	IRF1 (3.4)	CSF2 (2.7)	ACSL6 (2.5)	RUNX3 (2.1)	ARL17A (1.8)	STH (1.7)	NPEPPS (1.7)	COG7 (1.5)	TNFRSF13B (1.2)
ENSG00000134686	PHC2 PPI subnetwork	0.02	>=0.20	TCF3 (3.2)	KIAA1267 (2.5)	ORMDL3 (2.3)	SMARCB1 (2.2)	FUT8 (1.7)	RUNX3 (1.6)	VPREB3 (1.6)	TMEM121 (1.5)	RUNX1 (1.4)	NFIA (1.3)
ENSG00000103507	BCKDK PPI subnetwork	0.02	>=0.20	NFIA (2.2)	KIAA1267 (2.1)	TAB1 (1.8)	MGAT3 (1.7)	ZNF217 (1.6)	SLC22A5 (1.5)	SCCPDH (1.4)	NDUFAB1 (1.3)	HIVEP2 (1.2)	TBKBP1 (1.2)
MP:0000511	abnormal intestinal mucosa morphology	0.02	>=0.20	SPINK4 (5.0)	TNFRSF13B (2.4)	MGAT3 (2.2)	C5orf56 (2.2)	FUT8 (2.2)	FUT3 (2.2)	ZPBP2 (1.8)	IKZF1 (1.8)	GSDMB (1.7)	ENSG00000249707 (1.7)
MP:0002875	decreased erythrocyte cell number	0.02	>=0.20	ELL2 (3.1)	NFIA (2.0)	IKZF1 (1.7)	ACSL6 (1.6)	RUNX1 (1.6)	SLC22A4 (1.5)	ARHGAP27 (1.5)	FNIP1 (1.4)	FUT8 (1.4)	ORMDL3 (1.3)
ENSG00000180353	HCLS1 PPI subnetwork	0.03	>=0.20	SPINK4 (5.7)	FAM55A (3.5)	FUT6 (2.6)	RUNX3 (2.6)	ARHGAP27 (2.5)	FAM55D (2.5)	VPREB3 (2.3)	TXLNB (2.2)	TNFRSF13B (2.1)	IKZF3 (2.0)
ENSG00000136810	TXN PPI subnetwork	0.03	>=0.20	ZNF217 (2.7)	IRF1 (2.5)	HIVEP2 (2.4)	RUNX1 (1.7)	FUT6 (1.7)	IKZF1 (1.6)	ST6GAL1 (1.6)	FUT3 (1.5)	STH (1.4)	ACSL6 (1.3)
ENSG00000111348	ARHGDIB PPI subnetwork	0.03	>=0.20	BAG1 (2.0)	TNFRSF13B (1.8)	WNT3 (1.7)	ARHGAP27 (1.6)	RUNX3 (1.6)	SCCPDH (1.3)	AFF3 (1.3)	ORMDL3 (1.1)	GSDMB (1.0)	NRTN (1.0)
ENSG00000175505	CLCF1 PPI subnetwork	0.03	>=0.20	RUNX3 (3.8)	SLC22A4 (2.9)	IKZF1 (2.5)	ST6GAL1 (2.0)	B4GALT1 (1.7)	MIR142 (1.4)	SLC22A5 (1.4)	ZPBP2 (1.3)	STH (1.3)	IL3 (1.3)
GO:0042107	cytokine metabolic process	0.03	>=0.20	ENSG00000249707 (2.5)	IKZF3 (2.4)	TBX21 (2.0)	ZPBP2 (2.0)	ARHGAP27 (1.9)	IL3 (1.9)	TNFRSF13B (1.8)	BZRAP1 (1.8)	RUNX1 (1.8)	IKZF1 (1.7)
ENSG00000107566	ERLIN1 PPI subnetwork	0.03	>=0.20	IRF1 (4.9)	HIVEP2 (3.2)	B4GALT1 (3.1)	CSF2 (3.0)	RUNX3 (2.9)	IKZF3 (1.8)	IKZF1 (1.7)	ARHGAP27 (1.7)	SLC38A10 (1.5)	ELL2 (1.4)
REACTOME_GAB1_SIGNALOSOME	REACTOME_GAB1_SIGNALOSOME	0.03	>=0.20	HIVEP2 (2.3)	ARHGAP27 (2.0)	NFIA (1.9)	B4GALT1 (1.9)	TCF3 (1.7)	C17orf89 (1.4)	UBFD1 (1.3)	MIR142 (1.3)	RUNX1 (1.2)	EARS2 (1.1)
ENSG00000102145	GATA1 PPI subnetwork	0.03	>=0.20	TCF3 (3.8)	KIAA1267 (3.5)	VPREB3 (2.6)	GSDMB (2.3)	TBKBP1 (2.2)	ORMDL3 (2.1)	TAB1 (2.0)	IKZF1 (1.6)	TNFRSF13B (1.6)	AZI1 (1.5)
ENSG00000102554	KLF5 PPI subnetwork	0.03	>=0.20	ZNF217 (2.8)	B4GALT1 (2.4)	HIVEP2 (2.3)	ELL2 (2.3)	RUNX3 (2.0)	COG7 (1.9)	SMARCB1 (1.8)	TCF3 (1.7)	RUNX1 (1.5)	TBKBP1 (1.5)
ENSG00000136634	IL10 PPI subnetwork	0.03	>=0.20	RUNX3 (3.8)	IKZF1 (2.5)	ST6GAL1 (2.4)	SLC22A4 (2.3)	ZPBP2 (1.6)	TNFRSF13B (1.6)	B4GALT1 (1.5)	IRF1 (1.5)	IL3 (1.4)	ENSG00000249707 (1.3)
ENSG00000164399	IL3 PPI subnetwork	0.03	>=0.20	RUNX3 (3.8)	IKZF1 (3.0)	SLC22A4 (2.2)	ST6GAL1 (2.1)	MIR142 (1.9)	CSF2 (1.7)	IRF1 (1.5)	IL3 (1.4)	TBX21 (1.4)	SLC22A5 (1.3)
GO:0030291	protein serine/threonine kinase inhibitor activity	0.03	>=0.20	MIR142 (2.6)	NPEPPS (1.9)	ENSG00000230393 (1.8)	CHMP5 (1.8)	C5orf56 (1.7)	ENSG00000204650 (1.5)	RUNX1 (1.5)	GSDMB (1.4)	C17orf69 (1.4)	BAG1 (1.4)
ENSG00000005156	LIG3 PPI subnetwork	0.03	>=0.20	GGA2 (3.7)	AZI1 (3.6)	STH (2.6)	VPREB3 (2.6)	ST6GAL1 (2.0)	TAB1 (1.8)	C17orf56 (1.8)	ZPBP2 (1.8)	SMARCB1 (1.7)	C20orf72 (1.6)
ENSG00000147677	EIF3H PPI subnetwork	0.03	>=0.20	ENSG00000230393 (2.2)	FAM55D (2.2)	UBFD1 (2.1)	FAM55A (2.0)	ABCF2 (1.9)	NFX1 (1.6)	KPNB1 (1.4)	ENSG00000249707 (1.4)	TMEM121 (1.2)	NFIA (1.2)
ENSG00000117400	MPL PPI subnetwork	0.03	>=0.20	CSF2 (8.5)	IL3 (7.7)	TBX21 (3.7)	IRF1 (2.7)	IKZF1 (2.3)	RUNX3 (2.0)	C17orf57 (1.8)	ELL2 (1.7)	ENSG00000185294 (1.7)	TMEM121 (1.6)
MP:0005036	diarrhea	0.03	>=0.20	SPINK4 (6.9)	IL3 (6.0)	CSF2 (4.4)	FAM55D (4.2)	FAM55A (3.6)	IKZF1 (2.9)	IRF1 (2.8)	HIVEP2 (2.7)	TBX21 (2.2)	FUT3 (2.2)
ENSG00000077238	IL4R PPI subnetwork	0.03	>=0.20	CSF2 (8.4)	IL3 (7.8)	TBX21 (3.8)	IRF1 (3.1)	IKZF1 (2.7)	RUNX3 (2.1)	C17orf57 (1.6)	ENSG00000185294 (1.6)	ELL2 (1.5)	ENSG00000204650 (1.5)
ENSG00000113520	IL4 PPI subnetwork	0.03	>=0.20	RUNX3 (3.9)	IKZF1 (2.9)	SLC22A4 (2.5)	ST6GAL1 (2.4)	MIR142 (1.5)	IRF1 (1.5)	B4GALT1 (1.4)	AFF3 (1.4)	STH (1.4)	IL3 (1.3)
KEGG_NICOTINATE_AND_NICOTINAMIDE_METABOLISM	KEGG_NICOTINATE_AND_NICOTINAMIDE_METABOLISM	0.03	>=0.20	SLC22A4 (3.5)	FAM55A (1.8)	PLEKHM1 (1.6)	SCCPDH (1.5)	VPREB3 (1.5)	MGAT3 (1.5)	ENSG00000233006 (1.4)	ST6GAL1 (1.3)	C17orf89 (1.3)	EARS2 (1.3)
ENSG00000149554	CHEK1 PPI subnetwork	0.03	>=0.20	C20orf72 (2.6)	FAM55D (2.2)	GGA2 (2.1)	NFX1 (2.1)	TCF3 (1.7)	KPNB1 (1.6)	IKZF3 (1.6)	NSF (1.4)	VPREB3 (1.3)	ORMDL3 (1.2)
ENSG00000127445	PIN1 PPI subnetwork	0.03	>=0.20	UBFD1 (3.3)	AFF3 (2.0)	KDELR2 (2.0)	SMARCB1 (1.8)	MIR142 (1.8)	GGA2 (1.7)	EARS2 (1.6)	ENSG00000204650 (1.5)	P4HA2 (1.5)	ABCF2 (1.3)
ENSG00000184634	MED12 PPI subnetwork	0.03	>=0.20	FUT8 (2.3)	TCF3 (2.3)	C17orf56 (2.1)	KIAA1267 (1.9)	ENSG00000249707 (1.8)	CHMP5 (1.7)	PLEKHM1 (1.7)	SMARCB1 (1.6)	ENSG00000204650 (1.5)	C5orf56 (1.5)
ENSG00000130479	MAP1S PPI subnetwork	0.03	>=0.20	KPNB1 (2.5)	UBFD1 (2.5)	ORMDL3 (2.1)	KIAA1267 (1.9)	RUNX1 (1.9)	ABCF2 (1.8)	EARS2 (1.7)	RUNX3 (1.7)	SMARCB1 (1.6)	GSDMB (1.5)
ENSG00000172613	RAD9A PPI subnetwork	0.03	>=0.20	C20orf72 (5.2)	GGA2 (2.0)	KPNB1 (1.7)	AFF3 (1.5)	C5orf56 (1.3)	AZI1 (1.3)	FAM55D (1.3)	ORMDL3 (1.1)	BZRAP1 (1.0)	FNIP1 (1.0)
GO:0004693	cyclin-dependent protein kinase activity	0.03	>=0.20	SMARCD3 (1.9)	TCF3 (1.9)	NFIA (1.8)	GSDMB (1.7)	TBC1D27 (1.7)	DERL3 (1.7)	RUNX1 (1.6)	C17orf56 (1.5)	NPEPPS (1.5)	ZNF217 (1.4)
ENSG00000117020	AKT3 PPI subnetwork	0.03	>=0.20	HIVEP2 (2.8)	NFIA (2.4)	ZNF217 (2.2)	MIR142 (2.0)	COG7 (1.7)	B4GALT1 (1.6)	GSDMB (1.5)	IKZF1 (1.5)	ENSG00000214401 (1.5)	BZRAP1 (1.4)
ENSG00000102054	RBBP7 PPI subnetwork	0.03	>=0.20	TCF3 (4.0)	FUT8 (1.8)	ZNF217 (1.7)	SMARCB1 (1.5)	UBFD1 (1.5)	ABCF2 (1.3)	BAG1 (1.3)	CHMP5 (1.1)	TBX21 (1.1)	ENSG00000197670 (1.1)
REACTOME_P75NTR_RECRUITS_SIGNALLING_COMPLEXES	REACTOME_P75NTR_RECRUITS_SIGNALLING_COMPLEXES	0.03	>=0.20	PDLIM4 (3.4)	IRF1 (3.3)	RUNX1 (3.1)	C5orf56 (1.8)	MEF2BNB (1.6)	PLEKHM1 (1.6)	STH (1.5)	CSF2 (1.4)	ZNF217 (1.3)	BAG1 (1.3)
ENSG00000172809	RPL38 PPI subnetwork	0.03	>=0.20	BAG1 (3.6)	NFX1 (2.6)	RUNX1 (2.3)	ENSG00000249707 (2.2)	ENSG00000230393 (2.1)	UBFD1 (1.9)	ORMDL3 (1.5)	C17orf89 (1.5)	NDUFAB1 (1.4)	PDLIM4 (1.2)
ENSG00000123975	CKS2 PPI subnetwork	0.03	>=0.20	ORMDL3 (3.6)	KPNB1 (3.1)	SMARCB1 (2.9)	GSDMB (2.2)	NFX1 (2.1)	PLEKHM1 (1.9)	ACSL6 (1.8)	ENSG00000227953 (1.8)	ABCF2 (1.8)	NPEPPS (1.7)
ENSG00000147010	SH3KBP1 PPI subnetwork	0.03	>=0.20	PLEKHM1 (2.9)	C17orf57 (2.6)	ENSG00000214401 (2.2)	C17orf56 (2.2)	NPEPPS (2.0)	MIR142 (1.9)	RUNX1 (1.8)	TBC1D27 (1.8)	NSF (1.7)	HIVEP2 (1.7)
MP:0003436	decreased susceptibility to induced arthritis	0.03	>=0.20	MIR142 (3.2)	RUNX3 (3.1)	BZRAP1 (2.7)	RUNX1 (2.7)	TNFRSF13B (2.6)	IKZF1 (2.5)	TBC1D27 (2.4)	SLC22A4 (2.4)	C17orf56 (2.4)	ARHGAP27 (2.0)
GO:0033044	regulation of chromosome organization	0.03	>=0.20	ARHGAP27 (2.4)	FUT8 (2.2)	KIAA1267 (1.6)	MIR142 (1.6)	ZNF217 (1.5)	C20orf72 (1.5)	FAM55D (1.5)	PLEKHM1 (1.5)	TBC1D27 (1.3)	SPINK4 (1.3)
GO:0032943	mononuclear cell proliferation	0.03	>=0.20	IKZF3 (3.1)	TBX21 (3.0)	IL3 (2.8)	IKZF1 (2.7)	RUNX3 (2.5)	VPREB3 (2.5)	TNFRSF13B (2.4)	ST6GAL1 (2.3)	C5orf56 (2.2)	DERL3 (2.0)
ENSG00000134460	IL2RA PPI subnetwork	0.03	>=0.20	CSF2 (8.6)	IL3 (7.7)	TBX21 (4.1)	IRF1 (3.2)	IKZF1 (3.1)	RUNX3 (2.4)	HIVEP2 (2.0)	ELL2 (1.8)	ENSG00000204650 (1.7)	C17orf57 (1.5)
ENSG00000181090	EHMT1 PPI subnetwork	0.03	>=0.20	TMEM121 (3.5)	BZRAP1 (3.1)	SMARCB1 (2.5)	FNIP1 (2.4)	TCF3 (2.1)	IKZF1 (2.1)	NFIA (1.9)	ENSG00000227953 (1.9)	KIAA1267 (1.6)	NRTN (1.6)
GO:0051251	positive regulation of lymphocyte activation	0.03	>=0.20	RUNX3 (3.2)	IKZF3 (2.8)	IKZF1 (2.7)	TNFRSF13B (2.7)	IL3 (2.3)	TBX21 (2.3)	C22orf15 (2.1)	HIVEP2 (2.1)	ENSG00000204650 (2.0)	VPREB3 (1.8)
GO:0007229	integrin-mediated signaling pathway	0.03	>=0.20	ENSG00000230393 (3.5)	ENSG00000214401 (2.6)	ENSG00000227953 (2.4)	FUT8 (2.4)	ZPBP2 (2.2)	MIR142 (1.9)	TNFRSF13B (1.8)	TAB1 (1.7)	AFF3 (1.6)	MGAT3 (1.5)
REACTOME_ACTIVATED_TLR4_SIGNALLING	REACTOME_ACTIVATED_TLR4_SIGNALLING	0.03	>=0.20	IRF1 (3.7)	ARHGAP27 (3.4)	HIVEP2 (2.6)	CSF2 (2.5)	PLEKHM1 (1.9)	DERL3 (1.8)	ZPBP2 (1.7)	IKZF1 (1.4)	STH (1.3)	ST6GAL1 (1.3)
ENSG00000011405	PIK3C2A PPI subnetwork	0.03	>=0.20	GSDMB (2.9)	TXLNB (2.2)	MGAT3 (1.7)	IRF1 (1.7)	NRTN (1.6)	ENSG00000249707 (1.5)	TCF3 (1.4)	TBX21 (1.4)	ORMDL3 (1.3)	ENSG00000227953 (1.3)
MP:0004808	abnormal hematopoietic stem cell morphology	0.03	>=0.20	IKZF1 (2.4)	VPREB3 (2.1)	ZNF217 (2.0)	ENSG00000214401 (2.0)	FAM55A (1.9)	FNIP1 (1.9)	IKZF3 (1.7)	ST6GAL1 (1.6)	NFX1 (1.6)	TCF3 (1.6)
ENSG00000105141	CASP14 PPI subnetwork	0.03	>=0.20	TBC1D27 (2.8)	HIVEP2 (2.5)	ARHGAP27 (2.1)	MEF2BNB (2.0)	IKZF1 (1.8)	ZNF217 (1.8)	ENSG00000227953 (1.6)	IKZF3 (1.6)	RUNX3 (1.6)	B4GALT1 (1.5)
ENSG00000117222	RBBP5 PPI subnetwork	0.03	>=0.20	KIAA1267 (3.2)	ZNF217 (2.5)	ENSG00000214401 (2.2)	UBFD1 (2.0)	TCF3 (1.8)	SMARCB1 (1.7)	HIVEP2 (1.5)	NPEPPS (1.4)	C20orf72 (1.4)	COG7 (1.3)
GO:0002757	immune response-activating signal transduction	0.03	>=0.20	TNFRSF13B (4.5)	IKZF3 (3.2)	TBC1D27 (2.9)	ARHGAP27 (2.7)	MIR142 (2.7)	HIVEP2 (2.6)	IKZF1 (2.4)	VPREB3 (2.3)	ST6GAL1 (2.1)	GGA2 (1.8)
GO:0002286	T cell activation involved in immune response	0.03	>=0.20	RUNX3 (2.8)	ZPBP2 (2.5)	MIR142 (2.4)	ZNF217 (2.2)	ENSG00000233006 (2.1)	TBX21 (2.0)	IKZF1 (1.9)	HIVEP2 (1.8)	ENSG00000185294 (1.7)	CSF2 (1.7)
ENSG00000131724	IL13RA1 PPI subnetwork	0.03	>=0.20	CSF2 (8.7)	IL3 (7.9)	TBX21 (3.7)	IRF1 (2.7)	IKZF1 (2.3)	RUNX3 (2.0)	C17orf57 (1.8)	P4HA2 (1.7)	ENSG00000204650 (1.6)	TMEM121 (1.6)
ENSG00000182866	LCK PPI subnetwork	0.03	>=0.20	TBX21 (4.7)	IKZF3 (4.5)	IKZF1 (3.5)	RUNX3 (2.9)	TNFRSF13B (2.8)	IRF1 (2.5)	MIR142 (2.0)	VPREB3 (1.5)	IL3 (1.5)	NPEPPS (1.4)
ENSG00000178607	ERN1 PPI subnetwork	0.03	>=0.20	DERL3 (4.4)	C17orf56 (2.8)	SLC38A10 (2.7)	KPNB1 (2.4)	C22orf15 (2.3)	ZNF217 (2.2)	ODF1 (1.9)	MGAT3 (1.8)	IKZF3 (1.8)	TAB1 (1.4)
MP:0010375	increased kidney iron level	0.03	>=0.20	SLC22A4 (3.2)	ACSL6 (3.0)	ELL2 (2.5)	TXLNB (2.4)	IKZF1 (2.2)	ST6GAL1 (1.7)	SYNGR1 (1.6)	C17orf69 (1.4)	GGA2 (1.4)	ODF1 (1.4)
ENSG00000196498	NCOR2 PPI subnetwork	0.03	>=0.20	NFIA (2.9)	KIAA1267 (2.8)	ELL2 (2.5)	HIVEP2 (2.2)	NPEPPS (1.9)	STH (1.8)	FNIP1 (1.8)	IKZF1 (1.7)	MAPT (1.3)	ST6GAL1 (1.3)
ENSG00000198223	CSF2RA PPI subnetwork	0.03	>=0.20	CSF2 (8.5)	IL3 (7.8)	TBX21 (3.4)	IKZF1 (2.7)	IRF1 (2.6)	RUNX3 (2.4)	ENSG00000185294 (1.7)	C17orf57 (1.6)	ELL2 (1.6)	ENSG00000204650 (1.5)
ENSG00000159131	GART PPI subnetwork	0.03	>=0.20	C20orf72 (2.2)	TBC1D27 (1.9)	NDUFAB1 (1.8)	MEF2BNB (1.7)	KPNB1 (1.7)	ENSG00000230393 (1.7)	ABCF2 (1.5)	EARS2 (1.5)	IKZF3 (1.3)	SMARCB1 (1.2)
GO:0031968	organelle outer membrane	0.03	>=0.20	CHCHD10 (2.4)	ORMDL3 (2.3)	BAG1 (2.3)	TAB1 (2.2)	NDUFAB1 (2.1)	NPEPPS (1.8)	SYNGR1 (1.8)	FUT6 (1.6)	SLC22A5 (1.6)	TMEM121 (1.5)
ENSG00000140396	NCOA2 PPI subnetwork	0.03	>=0.20	KIAA1267 (3.1)	B4GALT1 (2.8)	P4HA2 (2.0)	NFX1 (1.7)	GSDMB (1.7)	NPEPPS (1.6)	FNIP1 (1.4)	ELL2 (1.4)	MMP11 (1.3)	HIVEP2 (1.3)
ENSG00000174697	LEP PPI subnetwork	0.03	>=0.20	RUNX3 (3.2)	ST6GAL1 (2.4)	IKZF1 (2.2)	SLC22A4 (2.0)	NFIA (1.7)	STH (1.6)	IRF1 (1.5)	ENSG00000249707 (1.5)	B4GALT1 (1.4)	MIR142 (1.4)
ENSG00000030110	BAK1 PPI subnetwork	0.03	>=0.20	IKZF3 (3.9)	TBC1D27 (2.8)	ENSG00000230393 (2.3)	TNFRSF13B (2.2)	HIVEP2 (2.2)	ZNF217 (2.1)	KPNB1 (1.5)	TBX21 (1.5)	IRF1 (1.5)	ST6GAL1 (1.5)
ENSG00000118785	SPP1 PPI subnetwork	0.03	>=0.20	MMP11 (4.2)	RUNX1 (2.6)	ENSG00000227953 (2.3)	PDLIM4 (2.1)	C17orf57 (1.9)	MEF2BNB (1.7)	TMEM121 (1.2)	GSDMB (1.2)	MIR142 (1.2)	ENSG00000230393 (1.0)
ENSG00000163902	RPN1 PPI subnetwork	0.03	>=0.20	KDELR2 (4.7)	UBFD1 (3.6)	EARS2 (2.7)	ENSG00000197670 (2.2)	NSF (2.2)	SLC38A10 (2.0)	ST6GAL1 (1.7)	NDUFAB1 (1.7)	HIVEP2 (1.6)	COG7 (1.6)
ENSG00000185436	IL28RA PPI subnetwork	0.03	>=0.20	CSF2 (8.7)	IL3 (7.8)	TBX21 (3.8)	IRF1 (2.8)	IKZF1 (2.4)	RUNX3 (2.1)	ENSG00000204650 (1.6)	P4HA2 (1.6)	ENSG00000185294 (1.6)	ELL2 (1.6)
ENSG00000168685	IL7R PPI subnetwork	0.03	>=0.20	CSF2 (8.1)	IL3 (7.7)	TBX21 (4.2)	IKZF1 (3.1)	IRF1 (3.0)	RUNX3 (2.4)	ENSG00000204650 (1.9)	HIVEP2 (1.8)	C17orf57 (1.7)	ELL2 (1.7)
MP:0008578	decreased circulating interferon-gamma level	0.03	>=0.20	C5orf56 (4.9)	TBX21 (4.1)	RUNX3 (3.0)	IRF1 (2.9)	HIVEP2 (2.1)	IKZF1 (2.1)	IKZF3 (2.0)	ENSG00000227953 (1.8)	CSF2 (1.8)	ENSG00000204650 (1.6)
KEGG_MELANOMA	KEGG_MELANOMA	0.03	>=0.20	RUNX1 (2.5)	TCF3 (2.4)	SYNGR1 (2.0)	WNT3 (1.7)	NPEPPS (1.6)	PDLIM4 (1.6)	B4GALT1 (1.5)	UBFD1 (1.4)	MGAT3 (1.4)	ZNF217 (1.3)
ENSG00000143119	CD53 PPI subnetwork	0.03	>=0.20	IL3 (7.1)	TBX21 (4.4)	VPREB3 (3.8)	IKZF1 (3.3)	CSF2 (3.1)	IKZF3 (3.1)	ORMDL3 (2.3)	ST6GAL1 (1.9)	KDELR2 (1.9)	ELL2 (1.7)
REACTOME_PI3KAKT_ACTIVATION	REACTOME_PI3KAKT_ACTIVATION	0.03	>=0.20	RUNX1 (2.4)	TCF3 (2.2)	NFIA (1.7)	MEF2BNB (1.6)	HIVEP2 (1.6)	DAGLB (1.5)	ELL2 (1.4)	B4GALT1 (1.3)	ORMDL3 (1.1)	PLEKHM1 (1.0)
ENSG00000146587	RBAK PPI subnetwork	0.03	>=0.20	TAB1 (2.9)	KIAA1267 (2.7)	COG7 (2.4)	ZNF217 (2.2)	NFIA (1.8)	EARS2 (1.7)	DAGLB (1.7)	TBKBP1 (1.4)	PLEKHM1 (1.3)	NRTN (1.2)
GO:0002718	regulation of cytokine production involved in immune response	0.03	>=0.20	ENSG00000249707 (3.6)	TNFRSF13B (2.8)	TBC1D27 (2.4)	ODF1 (1.7)	IKZF3 (1.7)	ENSG00000214401 (1.6)	STH (1.6)	ENSG00000204650 (1.6)	ZPBP2 (1.5)	IL3 (1.4)
ENSG00000100084	HIRA PPI subnetwork	0.03	>=0.20	CHMP5 (2.3)	VPREB3 (2.1)	ENSG00000227953 (2.0)	FUT8 (2.0)	AZI1 (1.9)	C20orf72 (1.9)	SYNGR1 (1.9)	ARL17A (1.5)	RUNX1 (1.4)	PLEKHM1 (1.4)
MP:0008713	abnormal cytokine level	0.03	>=0.20	IRF1 (4.2)	CSF2 (2.9)	TBX21 (2.7)	IL3 (2.4)	C5orf56 (2.3)	SPINK4 (2.1)	RUNX3 (1.9)	BZRAP1 (1.9)	TBKBP1 (1.7)	RUNX1 (1.7)
GO:0070085	glycosylation	0.03	>=0.20	SLC38A10 (4.6)	KDELR2 (4.2)	DERL3 (3.9)	FUT8 (3.7)	FUT3 (3.2)	SPINK4 (2.9)	FUT6 (2.7)	MGAT3 (2.4)	GSDMB (2.2)	ST6GAL1 (1.9)
GO:0035145	exon-exon junction complex	0.03	>=0.20	GSDMB (3.1)	ORMDL3 (3.0)	TAB1 (2.5)	C22orf15 (2.0)	TCF3 (1.8)	KPNB1 (1.7)	WNT3 (1.5)	BAG1 (1.4)	B4GALT1 (1.3)	DAGLB (1.3)
GO:0033077	T cell differentiation in thymus	0.03	>=0.20	MIR142 (3.4)	GSDMB (2.6)	VPREB3 (2.3)	TNFRSF13B (2.2)	C22orf15 (1.8)	IKZF1 (1.8)	IKZF3 (1.8)	KIAA1267 (1.7)	MMP11 (1.7)	ORMDL3 (1.6)
ENSG00000108840	HDAC5 PPI subnetwork	0.03	>=0.20	ELL2 (3.8)	AFF3 (2.7)	IKZF1 (2.6)	FNIP1 (2.5)	BZRAP1 (2.4)	IKZF3 (2.0)	TNFRSF13B (2.0)	WNT3 (1.9)	ENSG00000227953 (1.7)	RUNX3 (1.5)
KEGG_RENAL_CELL_CARCINOMA	KEGG_RENAL_CELL_CARCINOMA	0.03	>=0.20	P4HA2 (3.0)	NPEPPS (3.0)	PLEKHM1 (2.1)	FUT8 (2.0)	IKZF1 (2.0)	B4GALT1 (1.9)	ST6GAL1 (1.9)	ARHGAP27 (1.8)	GGA2 (1.8)	NFIA (1.8)
ENSG00000124614	RPS10 PPI subnetwork	0.03	>=0.20	ENSG00000230393 (3.4)	UBFD1 (2.0)	KPNB1 (2.0)	NDUFAB1 (1.4)	ENSG00000249707 (1.3)	PDLIM4 (1.0)	SLC22A5 (1.0)	NPEPPS (0.9)	FAM55D (0.8)	KDELR2 (0.8)
ENSG00000146232	NFKBIE PPI subnetwork	0.03	>=0.20	HIVEP2 (4.1)	IRF1 (3.2)	CSF2 (3.0)	KPNB1 (2.7)	ENSG00000230393 (2.4)	P4HA2 (1.8)	NPEPPS (1.7)	SLC22A5 (1.7)	EARS2 (1.6)	ENSG00000233006 (1.4)
ENSG00000180182	MED14 PPI subnetwork	0.03	>=0.20	C17orf56 (3.4)	KIAA1267 (2.5)	ENSG00000249707 (2.2)	GSDMB (2.1)	ORMDL3 (1.9)	C17orf57 (1.9)	TCF3 (1.9)	PLEKHM1 (1.9)	C5orf56 (1.7)	ARHGAP27 (1.6)
ENSG00000185291	IL3RA PPI subnetwork	0.03	>=0.20	CSF2 (7.9)	IL3 (7.6)	IKZF1 (3.4)	TBX21 (3.3)	IRF1 (2.6)	RUNX3 (2.5)	FUT8 (1.9)	ENSG00000204650 (1.6)	SLC38A10 (1.6)	ELL2 (1.5)
ENSG00000092203	TOX4 PPI subnetwork	0.03	>=0.20	TCF3 (2.9)	TMEM121 (2.6)	SMARCB1 (2.3)	KIAA1267 (2.3)	NFIA (2.1)	RUNX1 (1.5)	ZNF217 (1.5)	RUNX3 (1.5)	EARS2 (1.4)	BZRAP1 (1.3)
GO:0031060	regulation of histone methylation	0.03	>=0.20	NFX1 (2.1)	ENSG00000185294 (2.1)	VPREB3 (2.0)	FUT8 (1.9)	TCF3 (1.8)	ZNF217 (1.7)	ENSG00000204650 (1.7)	C17orf56 (1.5)	STH (1.5)	ENSG00000233006 (1.4)
MP:0000715	decreased thymocyte number	0.03	>=0.20	IKZF1 (6.1)	RUNX1 (3.2)	IKZF3 (3.2)	IRF1 (2.9)	TNFRSF13B (2.9)	RUNX3 (2.8)	HIVEP2 (2.8)	C5orf56 (2.4)	MIR142 (2.1)	TCF3 (1.6)
GO:0007589	body fluid secretion	0.03	>=0.20	GSDMB (3.4)	ARL17A (2.7)	C17orf69 (2.6)	ORMDL3 (2.4)	BAG1 (2.0)	P4HA2 (1.9)	FUT6 (1.6)	SLC22A5 (1.6)	ENSG00000185294 (1.5)	MIR142 (1.5)
GO:0006916	anti-apoptosis	0.03	>=0.20	ENSG00000230393 (4.2)	B4GALT1 (3.3)	ELL2 (3.0)	DERL3 (2.3)	SLC22A4 (2.1)	STH (2.1)	RUNX1 (1.9)	ORMDL3 (1.8)	KIAA1267 (1.4)	P4HA2 (1.3)
ENSG00000198641	ENSG00000198641 PPI subnetwork	0.03	>=0.20	KDELR2 (4.0)	SLC38A10 (2.1)	ORMDL3 (1.8)	ARHGAP27 (1.6)	EARS2 (1.6)	UBFD1 (1.5)	NDUFAB1 (1.4)	ZNF217 (1.4)	P4HA2 (1.3)	C20orf72 (1.3)
GO:0043413	macromolecule glycosylation	0.03	>=0.20	SLC38A10 (4.7)	KDELR2 (4.2)	DERL3 (3.9)	FUT8 (3.7)	FUT3 (3.2)	FUT6 (2.4)	SPINK4 (2.3)	MGAT3 (2.3)	GSDMB (2.2)	ST6GAL1 (1.9)
GO:0006486	protein glycosylation	0.03	>=0.20	SLC38A10 (4.7)	KDELR2 (4.2)	DERL3 (3.9)	FUT8 (3.7)	FUT3 (3.2)	FUT6 (2.4)	SPINK4 (2.3)	MGAT3 (2.3)	GSDMB (2.2)	ST6GAL1 (1.9)
MP:0008083	decreased single-positive T cell number	0.03	>=0.20	IRF1 (4.2)	IKZF1 (3.9)	HIVEP2 (3.8)	MIR142 (3.1)	TNFRSF13B (3.0)	C5orf56 (2.9)	IKZF3 (2.3)	RUNX1 (2.0)	GSDMB (1.7)	RUNX3 (1.5)
GO:0030134	ER to Golgi transport vesicle	0.03	>=0.20	KDELR2 (5.7)	SLC38A10 (3.0)	UBFD1 (3.0)	COG7 (2.7)	DERL3 (2.0)	IRF1 (1.8)	TMEM121 (1.6)	C5orf56 (1.5)	ORMDL3 (1.5)	C22orf15 (1.5)
MP:0000688	lymphoid hyperplasia	0.03	>=0.20	IL3 (5.7)	TBX21 (4.6)	CSF2 (2.9)	C5orf56 (2.6)	IKZF3 (2.5)	IRF1 (2.4)	ELL2 (2.2)	TMEM121 (2.2)	RUNX3 (1.7)	IKZF1 (1.6)
ENSG00000109339	MAPK10 PPI subnetwork	0.03	>=0.20	NSF (2.1)	STH (2.0)	IRF1 (1.8)	TMEM121 (1.7)	WNT3 (1.7)	SYNGR1 (1.7)	MAPT (1.7)	MGAT3 (1.5)	PLEKHM1 (1.5)	KIAA1267 (1.4)
ENSG00000112964	GHR PPI subnetwork	0.03	>=0.20	IL3 (7.7)	CSF2 (7.7)	TBX21 (3.6)	IRF1 (2.7)	IKZF1 (2.6)	C17orf57 (2.0)	P4HA2 (1.8)	HIVEP2 (1.8)	ELL2 (1.7)	RUNX3 (1.7)
ENSG00000102753	KPNA3 PPI subnetwork	0.03	>=0.20	KPNB1 (2.6)	TAB1 (1.9)	KIAA1267 (1.9)	EARS2 (1.5)	ACSL6 (1.4)	NPEPPS (1.3)	TNFRSF13B (1.3)	ENSG00000230393 (1.3)	IRF1 (1.2)	C20orf72 (1.2)
ENSG00000114391	RPL24 PPI subnetwork	0.03	>=0.20	ENSG00000230393 (2.8)	ENSG00000249707 (2.0)	KPNB1 (1.5)	ABCF2 (1.5)	NFX1 (1.4)	FNIP1 (1.4)	BAG1 (1.2)	ZNF217 (1.2)	C17orf89 (1.2)	GGA2 (1.1)
ENSG00000159128	IFNGR2 PPI subnetwork	0.03	>=0.20	CSF2 (8.6)	IL3 (7.7)	TBX21 (3.7)	IRF1 (2.8)	IKZF1 (2.3)	RUNX3 (2.0)	P4HA2 (1.9)	ELL2 (1.8)	C17orf57 (1.7)	HIVEP2 (1.6)
ENSG00000185619	PCGF3 PPI subnetwork	0.03	>=0.20	SMARCB1 (3.2)	TCF3 (3.0)	TMEM121 (2.8)	NFIA (2.1)	KIAA1267 (2.0)	RUNX3 (1.9)	FUT8 (1.4)	NRTN (1.3)	ABCF2 (1.2)	GGA2 (1.0)
ENSG00000139613	SMARCC2 PPI subnetwork	0.03	>=0.20	TCF3 (3.2)	SMARCB1 (2.6)	ABCF2 (2.2)	KPNB1 (2.1)	BAG1 (1.8)	UBFD1 (1.7)	TMEM121 (1.6)	KIAA1267 (1.4)	GGA2 (1.3)	IKZF3 (1.2)
REACTOME_TRAF6_MEDIATED_INDUCTION_OF_NFKB_AND_MAP_KINASES_UPON_TLR78_OR_9_ACTIVATION	REACTOME_TRAF6_MEDIATED_INDUCTION_OF_NFKB_AND_MAP_KINASES_UPON_TLR78_OR_9_ACTIVATION	0.03	>=0.20	IRF1 (3.5)	ARHGAP27 (2.9)	HIVEP2 (2.7)	CSF2 (2.6)	PLEKHM1 (1.8)	BAG1 (1.7)	DERL3 (1.7)	ENSG00000204650 (1.5)	ZPBP2 (1.5)	IKZF1 (1.4)
GO:0002695	negative regulation of leukocyte activation	0.03	>=0.20	FAM55D (3.3)	ARL17A (2.8)	IKZF3 (2.6)	ENSG00000204650 (2.6)	TBX21 (2.6)	ST6GAL1 (2.3)	IL3 (2.2)	RUNX3 (1.9)	AFF3 (1.4)	IKZF1 (1.2)
ENSG00000156374	PCGF6 PPI subnetwork	0.03	>=0.20	SMARCB1 (3.1)	TCF3 (2.9)	TMEM121 (2.3)	NFIA (2.2)	KIAA1267 (2.1)	NRTN (1.7)	RUNX3 (1.6)	FUT8 (1.3)	ABCF2 (1.3)	RUNX1 (1.2)
GO:0070661	leukocyte proliferation	0.03	>=0.20	TBX21 (2.8)	IKZF3 (2.8)	RUNX3 (2.8)	IL3 (2.8)	IKZF1 (2.6)	C5orf56 (2.3)	TNFRSF13B (2.2)	VPREB3 (2.2)	ST6GAL1 (2.2)	DERL3 (2.1)
REACTOME_FORMATION_OF_THE_TERNARY_COMPLEX_AND_SUBSEQUENTLY_THE_43S_COMPLEX	REACTOME_FORMATION_OF_THE_TERNARY_COMPLEX_AND_SUBSEQUENTLY_THE_43S_COMPLEX	0.03	>=0.20	MEF2BNB (3.0)	ENSG00000230393 (2.1)	KPNB1 (1.9)	SMARCB1 (1.7)	BAG1 (1.4)	UBFD1 (1.3)	FAM55D (1.2)	PDLIM4 (1.2)	ENSG00000249707 (1.2)	ABCF2 (1.2)
MP:0008101	lymph node hypoplasia	0.03	>=0.20	IKZF1 (3.9)	IRF1 (3.0)	IL3 (2.6)	IKZF3 (2.5)	HIVEP2 (2.4)	TNFRSF13B (1.9)	RUNX3 (1.9)	C5orf56 (1.8)	FAM55D (1.7)	GSDMB (1.6)
ENSG00000137080	IFNA21 PPI subnetwork	0.03	>=0.20	RUNX3 (3.7)	IKZF1 (2.4)	SLC22A4 (2.3)	ST6GAL1 (1.9)	SLC22A5 (1.6)	IRF1 (1.6)	STH (1.5)	IL3 (1.3)	ZPBP2 (1.3)	MIR142 (1.3)
ENSG00000120247	ENSG00000120247 PPI subnetwork	0.03	>=0.20	RUNX3 (3.7)	IKZF1 (2.4)	SLC22A4 (2.3)	ST6GAL1 (1.9)	SLC22A5 (1.6)	IRF1 (1.6)	STH (1.5)	IL3 (1.3)	ZPBP2 (1.3)	MIR142 (1.3)
ENSG00000186809	ENSG00000186809 PPI subnetwork	0.03	>=0.20	RUNX3 (3.7)	IKZF1 (2.4)	SLC22A4 (2.3)	ST6GAL1 (1.9)	SLC22A5 (1.6)	IRF1 (1.6)	STH (1.5)	IL3 (1.3)	ZPBP2 (1.3)	MIR142 (1.3)
ENSG00000120242	IFNA8 PPI subnetwork	0.03	>=0.20	RUNX3 (3.7)	IKZF1 (2.4)	SLC22A4 (2.3)	ST6GAL1 (1.9)	SLC22A5 (1.6)	IRF1 (1.6)	STH (1.5)	IL3 (1.3)	ZPBP2 (1.3)	MIR142 (1.3)
ENSG00000147885	IFNA16 PPI subnetwork	0.03	>=0.20	RUNX3 (3.7)	IKZF1 (2.4)	SLC22A4 (2.3)	ST6GAL1 (1.9)	SLC22A5 (1.6)	IRF1 (1.6)	STH (1.5)	IL3 (1.3)	ZPBP2 (1.3)	MIR142 (1.3)
ENSG00000147877	ENSG00000147877 PPI subnetwork	0.03	>=0.20	RUNX3 (3.7)	IKZF1 (2.4)	SLC22A4 (2.3)	ST6GAL1 (1.9)	SLC22A5 (1.6)	IRF1 (1.6)	STH (1.5)	IL3 (1.3)	ZPBP2 (1.3)	MIR142 (1.3)
ENSG00000186803	IFNA10 PPI subnetwork	0.03	>=0.20	RUNX3 (3.7)	IKZF1 (2.4)	SLC22A4 (2.3)	ST6GAL1 (1.9)	SLC22A5 (1.6)	IRF1 (1.6)	STH (1.5)	IL3 (1.3)	ZPBP2 (1.3)	MIR142 (1.3)
ENSG00000147873	IFNA5 PPI subnetwork	0.03	>=0.20	RUNX3 (3.7)	IKZF1 (2.4)	SLC22A4 (2.3)	ST6GAL1 (1.9)	SLC22A5 (1.6)	IRF1 (1.6)	STH (1.5)	IL3 (1.3)	ZPBP2 (1.3)	MIR142 (1.3)
ENSG00000188379	IFNA2 PPI subnetwork	0.03	>=0.20	RUNX3 (3.7)	IKZF1 (2.4)	SLC22A4 (2.3)	ST6GAL1 (1.9)	SLC22A5 (1.6)	IRF1 (1.6)	STH (1.5)	IL3 (1.3)	ZPBP2 (1.3)	MIR142 (1.3)
ENSG00000084754	HADHA PPI subnetwork	0.03	>=0.20	TXLNB (6.7)	CHCHD10 (3.0)	IKZF3 (2.7)	NDUFAB1 (2.3)	SMARCD3 (2.1)	SLC22A4 (2.0)	SCCPDH (2.0)	C17orf56 (2.0)	ST6GAL1 (1.7)	IRF1 (1.5)
ENSG00000100239	PPP6R2 PPI subnetwork	0.03	>=0.20	HIVEP2 (4.8)	MIR142 (3.5)	IRF1 (3.1)	RUNX3 (2.7)	FNIP1 (2.1)	CSF2 (1.9)	IKZF3 (1.8)	ELL2 (1.7)	SYNGR1 (1.7)	C5orf56 (1.7)
ENSG00000110321	EIF4G2 PPI subnetwork	0.03	>=0.20	ENSG00000214401 (2.3)	MIR142 (2.2)	ELL2 (2.1)	FAM55A (2.1)	NFX1 (2.0)	CHMP5 (1.9)	FNIP1 (1.9)	FAM55D (1.7)	ORMDL3 (1.7)	DERL3 (1.6)
GO:0016757	transferase activity, transferring glycosyl groups	0.03	>=0.20	SLC38A10 (4.3)	FUT8 (3.4)	KDELR2 (2.7)	SPINK4 (2.6)	FUT6 (2.6)	B4GALT1 (2.4)	FUT3 (2.3)	P4HA2 (2.3)	FAM55A (2.1)	MGAT3 (2.0)
ENSG00000120688	WBP4 PPI subnetwork	0.03	>=0.20	SMARCB1 (3.8)	KPNB1 (2.8)	KIAA1267 (2.4)	ABCF2 (2.3)	MIR142 (2.0)	TAB1 (2.0)	GGA2 (1.8)	TCF3 (1.8)	AZI1 (1.7)	ENSG00000249707 (1.7)
ENSG00000121741	ZMYM2 PPI subnetwork	0.03	>=0.20	TCF3 (4.5)	ZNF217 (2.4)	RUNX1 (2.3)	COG7 (2.0)	AZI1 (1.9)	B4GALT1 (1.5)	ORMDL3 (1.5)	MIR142 (1.4)	SMARCB1 (1.3)	KIAA1267 (1.2)
ENSG00000007237	GAS7 PPI subnetwork	0.03	>=0.20	IKZF1 (2.9)	WNT3 (2.6)	TXLNB (2.3)	TCF3 (2.2)	PLEKHM1 (2.0)	ZNF217 (2.0)	ENSG00000233006 (1.8)	VPREB3 (1.8)	RUNX1 (1.6)	TBC1D27 (1.6)
ENSG00000170345	FOS PPI subnetwork	0.03	>=0.20	HIVEP2 (3.5)	IRF1 (2.9)	RUNX1 (2.8)	RUNX3 (2.5)	CSF2 (2.4)	B4GALT1 (2.1)	TCF3 (1.8)	NFIA (1.7)	ZPBP2 (1.5)	C5orf56 (1.5)
ENSG00000113525	IL5 PPI subnetwork	0.03	>=0.20	RUNX3 (3.8)	IKZF1 (2.8)	IL3 (2.7)	SLC22A4 (2.4)	ST6GAL1 (2.0)	CSF2 (2.0)	SLC22A5 (1.7)	STH (1.4)	MIR142 (1.4)	IRF1 (1.4)
GO:0031300	intrinsic to organelle membrane	0.03	>=0.20	ORMDL3 (4.4)	SLC38A10 (3.3)	KDELR2 (3.0)	GSDMB (2.3)	FAM55A (2.3)	DAGLB (2.2)	FUT8 (2.1)	DERL3 (2.1)	TAB1 (1.6)	FUT3 (1.5)
MP:0002810	microcytic anemia	0.03	>=0.20	SLC22A4 (2.9)	ELL2 (2.4)	ENSG00000185294 (2.1)	ACSL6 (1.9)	ST6GAL1 (1.5)	IKZF1 (1.5)	BZRAP1 (1.5)	SYNGR1 (1.5)	TXLNB (1.4)	P4HA2 (1.3)
GO:0032480	negative regulation of type I interferon production	0.03	>=0.20	C5orf56 (4.0)	C17orf56 (3.4)	CHMP5 (3.1)	ENSG00000214401 (2.8)	MIR142 (1.9)	MEF2BNB (1.6)	NFX1 (1.5)	ENSG00000204650 (1.5)	ENSG00000230393 (1.4)	ORMDL3 (1.4)
ENSG00000108342	CSF3 PPI subnetwork	0.03	>=0.20	RUNX3 (3.6)	SLC22A4 (3.2)	IKZF1 (2.4)	BZRAP1 (2.0)	ST6GAL1 (1.9)	SLC22A5 (1.4)	B4GALT1 (1.4)	STH (1.3)	IRF1 (1.3)	P4HA2 (1.3)
ENSG00000133101	CCNA1 PPI subnetwork	0.03	>=0.20	GGA2 (3.2)	KPNB1 (2.6)	C20orf72 (2.6)	TCF3 (2.5)	NFX1 (2.0)	B4GALT1 (1.9)	COG7 (1.9)	UBFD1 (1.9)	AZI1 (1.7)	P4HA2 (1.6)
GO:0050776	regulation of immune response	0.03	>=0.20	IKZF3 (3.4)	TNFRSF13B (3.0)	IKZF1 (2.6)	TBX21 (2.5)	RUNX3 (2.5)	ENSG00000204650 (2.3)	C5orf56 (2.2)	ST6GAL1 (1.9)	MIR142 (1.8)	HIVEP2 (1.8)
ENSG00000140368	PSTPIP1 PPI subnetwork	0.03	>=0.20	TBX21 (3.3)	AFF3 (2.3)	ENSG00000230393 (2.1)	ORMDL3 (1.9)	ENSG00000249707 (1.7)	TBC1D27 (1.7)	DERL3 (1.7)	KPNB1 (1.7)	UBFD1 (1.6)	IKZF1 (1.5)
MP:0000334	decreased granulocyte number	0.03	>=0.20	MIR142 (4.3)	SYNGR1 (3.3)	TBX21 (3.3)	SLC22A4 (2.9)	BZRAP1 (2.8)	RUNX3 (2.6)	IKZF1 (2.6)	DAGLB (2.3)	VPREB3 (2.1)	ARHGAP27 (2.0)
ENSG00000211653	ENSG00000211653 PPI subnetwork	0.03	>=0.20	ST6GAL1 (2.1)	DERL3 (1.9)	MMP11 (1.9)	AFF3 (1.7)	ENSG00000204650 (1.6)	FUT8 (1.3)	TBC1D27 (1.2)	FAM55A (1.1)	RUNX1 (1.0)	ENSG00000233006 (0.9)
ENSG00000211660	ENSG00000211660 PPI subnetwork	0.03	>=0.20	ST6GAL1 (2.1)	DERL3 (1.9)	MMP11 (1.9)	AFF3 (1.7)	ENSG00000204650 (1.6)	FUT8 (1.3)	TBC1D27 (1.2)	FAM55A (1.1)	RUNX1 (1.0)	ENSG00000233006 (0.9)
GO:0016569	covalent chromatin modification	0.03	>=0.20	KIAA1267 (3.8)	C17orf56 (2.2)	NPEPPS (2.1)	TCF3 (2.1)	NFX1 (1.8)	ZNF217 (1.8)	AFF3 (1.8)	SMARCB1 (1.8)	FUT8 (1.7)	TBC1D27 (1.6)
GO:0002764	immune response-regulating signaling pathway	0.03	>=0.20	TNFRSF13B (4.6)	IKZF3 (3.3)	TBC1D27 (2.8)	ARHGAP27 (2.7)	HIVEP2 (2.6)	MIR142 (2.5)	VPREB3 (2.3)	IKZF1 (2.3)	ST6GAL1 (2.1)	GGA2 (2.0)
ENSG00000184787	UBE2G2 PPI subnetwork	0.03	>=0.20	DERL3 (2.8)	SLC38A10 (2.5)	NFX1 (2.4)	TBC1D27 (1.8)	C17orf89 (1.8)	BAG1 (1.7)	B4GALT1 (1.6)	UBFD1 (1.6)	ENSG00000230393 (1.6)	ENSG00000197670 (1.5)
ENSG00000123358	NR4A1 PPI subnetwork	0.03	>=0.20	ZNF217 (2.6)	GSDMB (2.1)	NFIA (1.8)	SMARCB1 (1.8)	IKZF3 (1.7)	HIVEP2 (1.7)	FAM55D (1.7)	TMEM121 (1.7)	C17orf57 (1.6)	RUNX3 (1.6)
ENSG00000172179	PRL PPI subnetwork	0.03	>=0.20	RUNX3 (3.6)	SLC22A4 (2.4)	IKZF1 (2.3)	ST6GAL1 (2.0)	DERL3 (1.5)	B4GALT1 (1.5)	STH (1.4)	BZRAP1 (1.4)	SLC22A5 (1.4)	IRF1 (1.3)
GO:0034637	cellular carbohydrate biosynthetic process	0.03	>=0.20	BAG1 (2.4)	SLC38A10 (2.1)	P4HA2 (2.0)	ORMDL3 (1.4)	FAM55A (1.4)	TBC1D27 (1.4)	ENSG00000249707 (1.4)	CHCHD10 (1.4)	NPEPPS (1.3)	ELL2 (1.3)
ENSG00000100644	HIF1A PPI subnetwork	0.03	>=0.20	NPEPPS (2.8)	ZNF217 (2.7)	P4HA2 (2.2)	KIAA1267 (2.1)	SMARCD3 (2.1)	TXLNB (2.1)	TCF3 (2.0)	ENSG00000249707 (1.9)	TBKBP1 (1.6)	B4GALT1 (1.4)
GO:0050866	negative regulation of cell activation	0.03	>=0.20	FAM55D (3.2)	ARL17A (3.1)	IKZF3 (2.6)	TBX21 (2.4)	ST6GAL1 (2.3)	ENSG00000204650 (2.2)	IL3 (2.2)	RUNX3 (2.0)	C17orf57 (1.6)	DERL3 (1.4)
KEGG_CYTOKINE_CYTOKINE_RECEPTOR_INTERACTION	KEGG_CYTOKINE_CYTOKINE_RECEPTOR_INTERACTION	0.03	>=0.20	CSF2 (8.0)	IL3 (5.6)	IRF1 (3.1)	TBX21 (3.1)	RUNX3 (2.8)	IKZF1 (2.4)	DERL3 (1.8)	P4HA2 (1.6)	PDLIM4 (1.5)	B4GALT1 (1.4)
ENSG00000115053	NCL PPI subnetwork	0.03	>=0.20	KPNB1 (3.3)	ABCF2 (2.5)	ENSG00000230393 (2.1)	AZI1 (2.0)	EARS2 (1.8)	NPEPPS (1.7)	ZNF217 (1.7)	UBFD1 (1.6)	SMARCB1 (1.6)	KIAA1267 (1.5)
ENSG00000110324	IL10RA PPI subnetwork	0.03	>=0.20	CSF2 (8.5)	IL3 (7.8)	TBX21 (3.9)	IRF1 (3.0)	IKZF1 (2.3)	RUNX3 (2.1)	ENSG00000204650 (1.8)	C17orf57 (1.8)	ELL2 (1.7)	P4HA2 (1.6)
ENSG00000121966	CXCR4 PPI subnetwork	0.03	>=0.20	IKZF1 (4.3)	IRF1 (3.1)	RUNX1 (3.0)	B4GALT1 (2.9)	IL3 (2.1)	BZRAP1 (2.1)	NFX1 (1.9)	FNIP1 (1.9)	RUNX3 (1.9)	GGA2 (1.6)
ENSG00000185811	IKZF1 PPI subnetwork	0.03	>=0.20	TCF3 (3.6)	BAG1 (2.0)	FUT8 (1.5)	NPEPPS (1.5)	HIVEP2 (1.5)	BZRAP1 (1.5)	ZPBP2 (1.4)	AZI1 (1.4)	MGAT3 (1.4)	C17orf56 (1.4)
GO:0051347	positive regulation of transferase activity	0.03	>=0.20	ENSG00000197670 (2.1)	DAGLB (2.0)	ARHGAP27 (1.9)	BZRAP1 (1.7)	STH (1.7)	FNIP1 (1.7)	NRTN (1.6)	NFIA (1.5)	BAG1 (1.5)	SYNGR1 (1.5)
MP:0004771	increased anti-single stranded DNA antibody level	0.03	>=0.20	VPREB3 (3.0)	C17orf57 (2.9)	TNFRSF13B (2.8)	HIVEP2 (1.7)	FAM55A (1.7)	TBC1D27 (1.7)	FAM55D (1.6)	SLC22A4 (1.6)	ZPBP2 (1.6)	ORMDL3 (1.4)
MP:0004042	decreased susceptibility to kidney reperfusion injury	0.03	>=0.20	ARHGAP27 (3.0)	ENSG00000197670 (2.4)	B4GALT1 (2.2)	RUNX1 (2.1)	MEF2BNB (2.1)	DAGLB (2.1)	CSF2 (1.8)	SLC22A4 (1.8)	WNT3 (1.5)	ENSG00000249707 (1.5)
ENSG00000164344	KLKB1 PPI subnetwork	0.03	>=0.20	ODF1 (2.4)	C22orf15 (2.1)	NFIA (2.0)	ENSG00000233006 (1.8)	FAM55A (1.7)	FAM55D (1.6)	CHCHD10 (1.5)	EARS2 (1.5)	BZRAP1 (1.5)	PDLIM4 (1.4)
ENSG00000138468	SENP7 PPI subnetwork	0.03	>=0.20	ENSG00000227953 (2.9)	ELL2 (2.8)	AFF3 (2.6)	WNT3 (2.6)	TCF3 (2.4)	ZNF217 (2.0)	BZRAP1 (2.0)	TMEM121 (2.0)	VPREB3 (1.8)	ARHGAP27 (1.7)
GO:0071345	cellular response to cytokine stimulus	0.03	>=0.20	C5orf56 (4.6)	RUNX3 (2.1)	IRF1 (2.0)	GSDMB (2.0)	CHMP5 (1.9)	B4GALT1 (1.8)	ENSG00000204650 (1.7)	ARHGAP27 (1.7)	ORMDL3 (1.6)	IKZF1 (1.6)
ENSG00000142677	IL22RA1 PPI subnetwork	0.03	>=0.20	CSF2 (8.6)	IL3 (7.8)	TBX21 (3.8)	IRF1 (3.2)	IKZF1 (2.3)	RUNX3 (2.1)	C17orf57 (1.6)	ENSG00000204650 (1.6)	ELL2 (1.6)	ENSG00000185294 (1.6)
ENSG00000171564	FGB PPI subnetwork	0.03	>=0.20	FUT6 (2.2)	ZPBP2 (1.8)	BAG1 (1.6)	ST6GAL1 (1.3)	ZNF217 (1.2)	EARS2 (1.2)	FAM55A (1.2)	C17orf56 (1.2)	CHMP5 (1.1)	ORMDL3 (1.0)
GO:0051569	regulation of histone H3-K4 methylation	0.03	>=0.20	NFX1 (2.6)	STH (2.4)	ENSG00000233006 (1.8)	ENSG00000204650 (1.8)	ARHGAP27 (1.7)	ENSG00000214401 (1.7)	C5orf56 (1.7)	FUT8 (1.6)	AZI1 (1.6)	ZNF217 (1.6)
MP:0003449	abnormal intestinal goblet cell morphology	0.03	>=0.20	IL3 (8.4)	SPINK4 (5.7)	CSF2 (5.2)	FUT6 (3.3)	TBX21 (3.1)	GSDMB (2.4)	ENSG00000185294 (2.4)	TBKBP1 (2.3)	NFIA (2.3)	ENSG00000204650 (1.8)
ENSG00000108504	ENSG00000108504 PPI subnetwork	0.03	>=0.20	KPNB1 (3.0)	IKZF3 (2.8)	TBC1D27 (2.3)	TCF3 (1.7)	FUT8 (1.6)	ACSL6 (1.6)	FNIP1 (1.4)	ARHGAP27 (1.4)	ABCF2 (1.3)	ORMDL3 (1.3)
REACTOME_TAK1_ACTIVATES_NFKB_BY_PHOSPHORYLATION_AND_ACTIVATION_OF_IKKS_COMPLEX	REACTOME_TAK1_ACTIVATES_NFKB_BY_PHOSPHORYLATION_AND_ACTIVATION_OF_IKKS_COMPLEX	0.03	>=0.20	IRF1 (4.4)	HIVEP2 (4.2)	CSF2 (3.9)	RUNX3 (1.8)	ENSG00000197670 (1.8)	B4GALT1 (1.7)	TBX21 (1.6)	ELL2 (1.5)	ENSG00000185294 (1.3)	NFIA (1.3)
GO:0070613	regulation of protein processing	0.03	>=0.20	C22orf15 (3.3)	ENSG00000233006 (2.5)	ENSG00000214401 (2.3)	FUT8 (2.1)	CHMP5 (1.8)	NFX1 (1.8)	C17orf69 (1.8)	B4GALT1 (1.5)	C17orf57 (1.5)	TBC1D27 (1.4)
ENSG00000162594	IL23R PPI subnetwork	0.03	>=0.20	CSF2 (8.5)	IL3 (7.7)	TBX21 (4.2)	IRF1 (3.1)	IKZF1 (2.4)	RUNX3 (2.4)	ENSG00000204650 (1.8)	C17orf57 (1.7)	ELL2 (1.6)	ENSG00000185294 (1.6)
GO:0040008	regulation of growth	0.03	>=0.20	NFIA (2.3)	PDLIM4 (1.8)	ELL2 (1.8)	ENSG00000185294 (1.6)	ORMDL3 (1.6)	ZNF217 (1.5)	RUNX1 (1.5)	VPREB3 (1.5)	TMEM121 (1.4)	SLC22A5 (1.4)
ENSG00000081985	IL12RB2 PPI subnetwork	0.03	>=0.20	CSF2 (8.8)	IL3 (8.1)	TBX21 (4.7)	IRF1 (3.0)	RUNX3 (2.9)	IKZF1 (2.6)	ENSG00000185294 (1.7)	C17orf57 (1.7)	P4HA2 (1.6)	ELL2 (1.6)
MP:0001845	abnormal inflammatory response	0.03	>=0.20	CSF2 (4.0)	RUNX3 (3.1)	IKZF3 (2.9)	IKZF1 (2.8)	IRF1 (2.7)	TBX21 (2.6)	RUNX1 (2.0)	TNFRSF13B (2.0)	SLC38A10 (1.7)	SLC22A4 (1.5)
MP:0003009	abnormal cytokine secretion	0.03	>=0.20	IRF1 (5.9)	IL3 (4.7)	CSF2 (4.7)	TBX21 (4.0)	IKZF3 (2.9)	RUNX3 (2.7)	HIVEP2 (2.5)	IKZF1 (2.5)	RUNX1 (1.9)	ST6GAL1 (1.3)
REACTOME_GTP_HYDROLYSIS_AND_JOINING_OF_THE_60S_RIBOSOMAL_SUBUNIT	REACTOME_GTP_HYDROLYSIS_AND_JOINING_OF_THE_60S_RIBOSOMAL_SUBUNIT	0.03	>=0.20	ENSG00000230393 (3.0)	MEF2BNB (1.8)	BAG1 (1.6)	ENSG00000249707 (1.6)	KPNB1 (1.5)	UBFD1 (1.3)	C17orf89 (1.2)	ABCF2 (1.2)	FAM55A (1.2)	ENSG00000214401 (1.1)
ENSG00000113456	RAD1 PPI subnetwork	0.03	>=0.20	C20orf72 (4.0)	ZPBP2 (2.5)	KDELR2 (2.4)	NRTN (2.1)	FNIP1 (2.1)	GGA2 (1.9)	ENSG00000230393 (1.7)	SMARCB1 (1.5)	BZRAP1 (1.5)	ORMDL3 (1.4)
MP:0008034	enhanced lipolysis	0.03	>=0.20	ORMDL3 (2.7)	CHCHD10 (1.6)	NDUFAB1 (1.4)	EARS2 (1.4)	PDLIM4 (1.3)	NFIA (1.2)	UBFD1 (1.2)	TNFRSF13B (1.2)	BZRAP1 (1.2)	ENSG00000185294 (1.2)
MP:0000208	decreased hematocrit	0.03	>=0.20	IKZF1 (2.9)	ELL2 (2.7)	IL3 (2.6)	CSF2 (2.5)	ACSL6 (2.4)	P4HA2 (2.3)	SLC22A4 (1.8)	ENSG00000249707 (1.7)	NFIA (1.6)	B4GALT1 (1.3)
ENSG00000159113	ENSG00000159113 PPI subnetwork	0.03	>=0.20	CSF2 (8.6)	IL3 (7.8)	TBX21 (3.8)	IRF1 (2.8)	RUNX3 (2.4)	IKZF1 (2.3)	ENSG00000204650 (1.7)	C17orf57 (1.6)	ENSG00000185294 (1.6)	TMEM121 (1.5)
GO:0031331	positive regulation of cellular catabolic process	0.03	>=0.20	TBC1D27 (2.8)	ELL2 (2.5)	UBFD1 (1.6)	ORMDL3 (1.6)	BAG1 (1.5)	ST6GAL1 (1.4)	ODF1 (1.3)	NFIA (1.2)	MIR142 (1.2)	CRHR1 (1.1)
KEGG_SMALL_CELL_LUNG_CANCER	KEGG_SMALL_CELL_LUNG_CANCER	0.03	>=0.20	B4GALT1 (3.6)	FUT8 (3.1)	CSF2 (3.0)	ENSG00000230393 (2.2)	NFIA (1.9)	ZNF217 (1.7)	HIVEP2 (1.5)	TCF3 (1.4)	RUNX1 (1.3)	IRF1 (1.3)
REACTOME_NEGATIVE_REGULATORS_OF_RIG:IMDA5_SIGNALING	REACTOME_NEGATIVE_REGULATORS_OF_RIG:IMDA5_SIGNALING	0.03	>=0.20	IRF1 (4.1)	C5orf56 (3.3)	CHMP5 (3.3)	C17orf56 (2.3)	CSF2 (1.6)	MIR142 (1.5)	HIVEP2 (1.5)	ENSG00000214401 (1.5)	TMEM121 (1.3)	FNIP1 (1.3)
MP:0001212	skin lesions	0.03	>=0.20	B4GALT1 (2.6)	ELL2 (2.4)	KIAA1267 (1.6)	FUT3 (1.6)	FNIP1 (1.5)	MMP11 (1.5)	IL3 (1.4)	IKZF1 (1.4)	ARHGAP27 (1.3)	ENSG00000214401 (1.3)
GO:0051019	mitogen-activated protein kinase binding	0.03	>=0.20	PLEKHM1 (2.8)	TBKBP1 (2.2)	FNIP1 (2.1)	CRHR1 (2.1)	KIAA1267 (2.0)	IKZF3 (1.5)	ORMDL3 (1.5)	TAB1 (1.4)	BZRAP1 (1.4)	ARHGAP27 (1.3)
GO:0002429	immune response-activating cell surface receptor signaling pathway	0.03	>=0.20	TNFRSF13B (5.1)	VPREB3 (3.6)	IKZF3 (3.4)	MIR142 (2.9)	HIVEP2 (2.8)	IKZF1 (2.5)	RUNX3 (2.4)	GGA2 (2.1)	GSDMB (2.0)	ST6GAL1 (1.8)
MP:0002407	abnormal double-negative T cell morphology	0.03	>=0.20	IKZF1 (6.6)	MIR142 (4.2)	TBX21 (3.3)	VPREB3 (3.0)	C5orf56 (2.8)	TNFRSF13B (2.4)	HIVEP2 (2.3)	RUNX3 (2.3)	IKZF3 (2.3)	IL3 (2.1)
MP:0004392	abnormal CD8-positive T cell physiology	0.03	>=0.20	C5orf56 (4.5)	TNFRSF13B (4.5)	IRF1 (4.4)	IKZF3 (4.1)	CSF2 (3.1)	IKZF1 (2.9)	TBX21 (2.6)	ENSG00000233006 (2.5)	HIVEP2 (2.4)	MIR142 (2.2)
GO:2001014	regulation of skeletal muscle cell differentiation	0.03	>=0.20	ENSG00000249707 (2.9)	SMARCD3 (2.3)	AFF3 (2.1)	STH (2.0)	TAB1 (1.9)	NRTN (1.8)	C17orf56 (1.5)	C17orf89 (1.5)	PLEKHM1 (1.5)	TNFRSF13B (1.4)
GO:0048538	thymus development	0.03	>=0.20	ARL17A (4.2)	ENSG00000197670 (3.4)	C17orf69 (2.5)	ENSG00000230393 (2.4)	MGAT3 (2.1)	TMEM121 (2.0)	DAGLB (1.6)	DERL3 (1.5)	FUT3 (1.3)	ENSG00000204650 (1.2)
ENSG00000166167	BTRC PPI subnetwork	0.03	>=0.20	HIVEP2 (2.6)	FNIP1 (2.4)	PDLIM4 (2.4)	IRF1 (2.3)	B4GALT1 (2.2)	KIAA1267 (2.1)	COG7 (1.9)	ACSL6 (1.8)	SMARCB1 (1.7)	CSF2 (1.4)
REACTOME_POST:TRANSLATIONAL_PROTEIN_MODIFICATION	REACTOME_POST:TRANSLATIONAL_PROTEIN_MODIFICATION	0.03	>=0.20	KDELR2 (5.9)	SLC38A10 (5.2)	FUT8 (3.9)	FUT3 (3.6)	FUT6 (3.6)	SPINK4 (3.5)	COG7 (2.5)	DERL3 (2.3)	ST6GAL1 (2.3)	GSDMB (2.1)
ENSG00000103522	IL21R PPI subnetwork	0.03	>=0.20	CSF2 (8.7)	IL3 (7.8)	TBX21 (3.8)	IRF1 (2.8)	IKZF1 (2.3)	RUNX3 (2.1)	ENSG00000204650 (1.6)	ELL2 (1.6)	C17orf57 (1.6)	ENSG00000185294 (1.6)
ENSG00000123496	IL13RA2 PPI subnetwork	0.03	>=0.20	CSF2 (8.7)	IL3 (7.8)	TBX21 (3.8)	IRF1 (2.8)	IKZF1 (2.3)	RUNX3 (2.1)	ENSG00000204650 (1.6)	ELL2 (1.6)	C17orf57 (1.6)	ENSG00000185294 (1.6)
ENSG00000164485	IL22RA2 PPI subnetwork	0.03	>=0.20	CSF2 (8.7)	IL3 (7.8)	TBX21 (3.8)	IRF1 (2.8)	IKZF1 (2.3)	RUNX3 (2.1)	ENSG00000204650 (1.6)	ELL2 (1.6)	C17orf57 (1.6)	ENSG00000185294 (1.6)
ENSG00000125968	ID1 PPI subnetwork	0.03	>=0.20	PDLIM4 (3.4)	NFIA (2.7)	MMP11 (2.3)	RUNX1 (1.9)	SMARCD3 (1.8)	MAPT (1.8)	C22orf15 (1.5)	TXLNB (1.5)	TMEM121 (1.5)	TCF3 (1.4)
ENSG00000137070	IL11RA PPI subnetwork	0.03	>=0.20	CSF2 (8.7)	IL3 (7.7)	TBX21 (3.7)	IRF1 (2.9)	IKZF1 (2.4)	RUNX3 (2.0)	C17orf57 (1.7)	ELL2 (1.6)	P4HA2 (1.6)	ENSG00000185294 (1.6)
ENSG00000145623	OSMR PPI subnetwork	0.03	>=0.20	CSF2 (8.7)	IL3 (7.7)	TBX21 (3.7)	IRF1 (2.9)	IKZF1 (2.4)	RUNX3 (2.0)	C17orf57 (1.7)	ELL2 (1.6)	P4HA2 (1.6)	ENSG00000185294 (1.6)
ENSG00000172732	MUS81 PPI subnetwork	0.03	>=0.20	ABCF2 (2.8)	COG7 (2.4)	NFX1 (1.9)	AZI1 (1.9)	EARS2 (1.8)	C17orf56 (1.8)	FAM55D (1.7)	P4HA2 (1.6)	ENSG00000227953 (1.5)	TAB1 (1.4)
MP:0008079	decreased CD8-positive T cell number	0.03	>=0.20	IRF1 (5.1)	IKZF1 (5.0)	IKZF3 (4.9)	TBX21 (4.6)	MIR142 (4.1)	C5orf56 (3.9)	RUNX3 (3.2)	TNFRSF13B (3.0)	HIVEP2 (2.8)	VPREB3 (2.0)
ENSG00000115274	INO80B PPI subnetwork	0.03	>=0.20	KIAA1267 (3.8)	COG7 (3.3)	NFIA (2.4)	ZNF217 (2.1)	SMARCB1 (1.8)	TAB1 (1.7)	VPREB3 (1.6)	DAGLB (1.6)	FUT8 (1.3)	EARS2 (1.3)
MP:0001272	increased metastatic potential	0.03	>=0.20	TBX21 (5.9)	CSF2 (3.0)	IL3 (2.8)	RUNX3 (2.4)	IRF1 (2.4)	IKZF3 (2.3)	C5orf56 (1.7)	ENSG00000227953 (1.6)	ELL2 (1.6)	ENSG00000230393 (1.5)
GO:0032606	type I interferon production	0.03	>=0.20	C5orf56 (3.5)	C17orf56 (2.5)	CHMP5 (2.5)	PLEKHM1 (1.9)	ENSG00000214401 (1.8)	ENSG00000204650 (1.7)	BAG1 (1.5)	MIR142 (1.3)	ARHGAP27 (1.2)	MEF2BNB (1.2)
MP:0000336	decreased mast cell number	0.03	>=0.20	RUNX1 (2.8)	RUNX3 (2.7)	TBC1D27 (2.2)	BZRAP1 (2.2)	IRF1 (1.9)	MIR142 (1.9)	DERL3 (1.8)	C5orf56 (1.5)	CSF2 (1.3)	SPINK4 (1.2)
ENSG00000016402	IL20RA PPI subnetwork	0.03	>=0.20	CSF2 (8.6)	IL3 (7.8)	TBX21 (3.8)	IRF1 (2.8)	IKZF1 (2.3)	RUNX3 (2.1)	ENSG00000204650 (1.6)	ELL2 (1.6)	P4HA2 (1.6)	ENSG00000185294 (1.6)
GO:0033209	tumor necrosis factor-mediated signaling pathway	0.03	>=0.20	ZPBP2 (3.1)	DERL3 (3.1)	ENSG00000214401 (2.2)	C17orf56 (2.1)	FUT6 (1.8)	TNFRSF13B (1.7)	FAM55D (1.6)	RUNX3 (1.6)	FUT3 (1.6)	ELL2 (1.6)
MP:0004151	decreased circulating iron level	0.03	>=0.20	ELL2 (3.1)	P4HA2 (2.6)	ENSG00000227953 (2.2)	IKZF1 (1.7)	ENSG00000185294 (1.6)	FUT8 (1.5)	C17orf57 (1.5)	ZPBP2 (1.4)	SMARCD3 (1.3)	IKZF3 (1.2)
GO:0034061	DNA polymerase activity	0.03	>=0.20	AZI1 (3.2)	TBC1D27 (2.9)	C20orf72 (2.7)	DAGLB (2.6)	ENSG00000230393 (2.6)	NFX1 (2.2)	AFF3 (2.0)	TMEM121 (1.9)	C17orf56 (1.8)	ENSG00000197670 (1.8)
ENSG00000206287	RING1 PPI subnetwork	0.03	>=0.20	SMARCB1 (2.5)	TCF3 (2.3)	FUT8 (2.2)	KIAA1267 (2.2)	ORMDL3 (1.9)	C5orf56 (1.7)	TMEM121 (1.7)	NFIA (1.5)	NRTN (1.4)	RUNX1 (1.2)
ENSG00000206215	ENSG00000206215 PPI subnetwork	0.03	>=0.20	SMARCB1 (2.5)	TCF3 (2.3)	FUT8 (2.2)	KIAA1267 (2.2)	ORMDL3 (1.9)	C5orf56 (1.7)	TMEM121 (1.7)	NFIA (1.5)	NRTN (1.4)	RUNX1 (1.2)
ENSG00000204227	RING1 PPI subnetwork	0.03	>=0.20	SMARCB1 (2.5)	TCF3 (2.3)	FUT8 (2.2)	KIAA1267 (2.2)	ORMDL3 (1.9)	C5orf56 (1.7)	TMEM121 (1.7)	NFIA (1.5)	NRTN (1.4)	RUNX1 (1.2)
MP:0005319	abnormal enzyme/ coenzyme level	0.03	>=0.20	FUT6 (2.7)	P4HA2 (2.5)	SPINK4 (2.1)	CSF2 (2.0)	FUT3 (2.0)	B4GALT1 (1.9)	MMP11 (1.5)	FNIP1 (1.4)	SLC22A4 (1.3)	DERL3 (1.3)
MP:0000603	pale liver	0.03	>=0.20	ARHGAP27 (3.1)	SLC22A4 (2.0)	SLC38A10 (1.9)	TCF3 (1.9)	IKZF1 (1.8)	RUNX1 (1.7)	CHCHD10 (1.7)	TMEM121 (1.6)	ENSG00000197670 (1.6)	KIAA1267 (1.6)
GO:0045621	positive regulation of lymphocyte differentiation	0.03	>=0.20	ENSG00000204650 (3.0)	ARL17A (2.8)	ENSG00000249707 (2.8)	IKZF1 (2.6)	RUNX3 (2.6)	VPREB3 (1.9)	IL3 (1.8)	TNFRSF13B (1.6)	RUNX1 (1.6)	CSF2 (1.5)
KEGG_ASTHMA	KEGG_ASTHMA	0.03	>=0.20	CSF2 (5.0)	IL3 (4.9)	TBX21 (2.1)	IKZF1 (2.0)	VPREB3 (1.9)	IRF1 (1.9)	RUNX3 (1.8)	ST6GAL1 (1.7)	GGA2 (1.7)	AFF3 (1.6)
ENSG00000130640	TUBGCP2 PPI subnetwork	0.03	>=0.20	TAB1 (2.7)	NPEPPS (2.6)	P4HA2 (2.4)	NSF (2.4)	COG7 (2.3)	NFX1 (2.1)	CHCHD10 (2.0)	SCCPDH (2.0)	NDUFAB1 (1.9)	ABCF2 (1.5)
ENSG00000105656	ELL PPI subnetwork	0.03	>=0.20	C17orf89 (2.6)	ELL2 (2.2)	SMARCB1 (1.8)	ABCF2 (1.8)	BAG1 (1.8)	CHMP5 (1.4)	NDUFAB1 (1.3)	UBFD1 (1.3)	TCF3 (1.2)	TNFRSF13B (1.2)
ENSG00000084774	CAD PPI subnetwork	0.03	>=0.20	HIVEP2 (2.6)	IRF1 (2.2)	RUNX3 (2.1)	IKZF1 (1.9)	IKZF3 (1.8)	NPEPPS (1.7)	TCF3 (1.7)	ABCF2 (1.6)	MEF2BNB (1.6)	CSF2 (1.5)
ENSG00000126456	IRF3 PPI subnetwork	0.03	>=0.20	IRF1 (4.7)	C5orf56 (2.8)	RUNX3 (2.4)	CHMP5 (2.1)	IKZF3 (2.0)	SLC22A5 (1.8)	SMARCB1 (1.6)	MIR142 (1.3)	ARHGAP27 (1.3)	UBFD1 (1.2)
ENSG00000198793	MTOR PPI subnetwork	0.03	>=0.20	GSDMB (2.2)	ABCF2 (1.7)	NFX1 (1.7)	DAGLB (1.7)	AZI1 (1.5)	ENSG00000185294 (1.5)	EARS2 (1.4)	KPNB1 (1.4)	IKZF1 (1.4)	UBFD1 (1.3)
REACTOME_TOLL_LIKE_RECEPTOR_3_TLR3_CASCADE	REACTOME_TOLL_LIKE_RECEPTOR_3_TLR3_CASCADE	0.03	>=0.20	IRF1 (4.3)	ARHGAP27 (3.4)	HIVEP2 (2.9)	CSF2 (2.7)	PLEKHM1 (2.1)	DERL3 (1.9)	C5orf56 (1.7)	BAG1 (1.5)	STH (1.3)	SMARCB1 (1.2)
REACTOME_TRIF_MEDIATED_TLR3_SIGNALING	REACTOME_TRIF_MEDIATED_TLR3_SIGNALING	0.03	>=0.20	IRF1 (4.3)	ARHGAP27 (3.4)	HIVEP2 (2.9)	CSF2 (2.7)	PLEKHM1 (2.1)	DERL3 (1.9)	C5orf56 (1.7)	BAG1 (1.5)	STH (1.3)	SMARCB1 (1.2)
MP:0000219	increased neutrophil cell number	0.03	>=0.20	IKZF1 (4.4)	IRF1 (2.9)	RUNX3 (2.8)	CSF2 (2.6)	TBX21 (2.5)	ARHGAP27 (2.5)	MIR142 (2.5)	IKZF3 (2.3)	TBKBP1 (2.2)	IL3 (1.9)
GO:0004713	protein tyrosine kinase activity	0.04	>=0.20	TBKBP1 (2.9)	ARHGAP27 (2.9)	HIVEP2 (2.7)	GSDMB (2.6)	PLEKHM1 (2.4)	BZRAP1 (1.9)	C17orf56 (1.8)	FNIP1 (1.7)	TCF3 (1.7)	ENSG00000185294 (1.7)
ENSG00000125952	MAX PPI subnetwork	0.04	>=0.20	KIAA1267 (3.4)	NPEPPS (2.6)	TMEM121 (2.6)	ZNF217 (2.5)	SMARCB1 (2.2)	FNIP1 (2.1)	ENSG00000204650 (2.1)	TCF3 (2.0)	NFIA (1.8)	FUT8 (1.7)
MP:0001853	heart inflammation	0.04	>=0.20	IL3 (6.0)	IKZF1 (3.6)	ST6GAL1 (2.8)	IRF1 (2.6)	STH (2.5)	CSF2 (2.3)	ENSG00000233006 (1.9)	TBX21 (1.7)	RUNX1 (1.7)	PDLIM4 (1.6)
ENSG00000182979	MTA1 PPI subnetwork	0.04	>=0.20	TCF3 (3.5)	SMARCB1 (2.9)	ORMDL3 (2.1)	MIR142 (2.1)	NFIA (2.1)	NPEPPS (1.8)	KIAA1267 (1.7)	TBKBP1 (1.7)	KDELR2 (1.6)	ABCF2 (1.6)
KEGG_PROTEIN_EXPORT	KEGG_PROTEIN_EXPORT	0.04	>=0.20	DERL3 (6.8)	KDELR2 (5.2)	SLC38A10 (3.8)	ORMDL3 (2.0)	NDUFAB1 (1.8)	P4HA2 (1.7)	ENSG00000230393 (1.7)	FUT8 (1.6)	C17orf89 (1.2)	ARL17A (1.2)
GO:0000988	protein binding transcription factor activity	0.04	>=0.20	KIAA1267 (4.2)	TCF3 (3.6)	SMARCB1 (3.3)	NFIA (2.9)	RUNX1 (1.9)	KPNB1 (1.7)	NPEPPS (1.6)	UBFD1 (1.6)	RUNX3 (1.5)	ZNF217 (1.4)
ENSG00000108256	NUFIP2 PPI subnetwork	0.04	>=0.20	PLEKHM1 (2.9)	HIVEP2 (2.4)	SLC38A10 (2.1)	C5orf56 (2.1)	COG7 (1.9)	KIAA1267 (1.9)	UBFD1 (1.6)	GGA2 (1.5)	KPNB1 (1.4)	NSF (1.4)
GO:0030149	sphingolipid catabolic process	0.04	>=0.20	DAGLB (2.7)	FAM55D (2.3)	TAB1 (2.2)	SLC22A5 (2.0)	SLC38A10 (1.9)	P4HA2 (1.8)	C22orf15 (1.7)	FNIP1 (1.7)	ENSG00000185294 (1.6)	ENSG00000233006 (1.5)
GO:0046466	membrane lipid catabolic process	0.04	>=0.20	DAGLB (2.7)	FAM55D (2.3)	TAB1 (2.2)	SLC22A5 (2.0)	SLC38A10 (1.9)	P4HA2 (1.8)	C22orf15 (1.7)	FNIP1 (1.7)	ENSG00000185294 (1.6)	ENSG00000233006 (1.5)
ENSG00000106123	EPHB6 PPI subnetwork	0.04	>=0.20	ELL2 (2.8)	WNT3 (2.6)	ENSG00000227953 (2.5)	ARHGAP27 (2.4)	TMEM121 (2.3)	PLEKHM1 (2.2)	AFF3 (2.2)	NFIA (2.0)	STH (1.7)	NFX1 (1.6)
ENSG00000145777	TSLP PPI subnetwork	0.04	>=0.20	RUNX3 (3.8)	IKZF1 (2.6)	SLC22A4 (2.2)	ST6GAL1 (2.0)	IRF1 (1.8)	STH (1.7)	B4GALT1 (1.6)	IL3 (1.4)	NFIA (1.4)	SLC22A5 (1.4)
GO:0002768	immune response-regulating cell surface receptor signaling pathway	0.04	>=0.20	TNFRSF13B (5.3)	VPREB3 (3.5)	IKZF3 (3.5)	HIVEP2 (2.8)	MIR142 (2.6)	RUNX3 (2.4)	IKZF1 (2.4)	GGA2 (2.3)	GSDMB (2.0)	FAM55D (1.8)
KEGG_ADIPOCYTOKINE_SIGNALING_PATHWAY	KEGG_ADIPOCYTOKINE_SIGNALING_PATHWAY	0.04	>=0.20	ORMDL3 (3.6)	HIVEP2 (2.5)	IRF1 (2.4)	ELL2 (2.0)	TBX21 (1.9)	CSF2 (1.8)	STH (1.6)	SLC22A5 (1.5)	B4GALT1 (1.4)	RUNX3 (1.4)
MP:0002722	abnormal immune system organ morphology	0.04	>=0.20	IKZF1 (5.5)	IL3 (4.9)	IKZF3 (4.3)	HIVEP2 (4.0)	TBX21 (3.2)	C17orf57 (2.2)	CSF2 (2.2)	RUNX3 (2.1)	B4GALT1 (2.0)	FNIP1 (2.0)
GO:0005319	lipid transporter activity	0.04	>=0.20	SPINK4 (3.1)	SCCPDH (2.1)	PLEKHM1 (1.9)	TMEM121 (1.4)	C5orf56 (1.4)	ARHGAP27 (1.4)	BZRAP1 (1.3)	SYNGR1 (1.2)	SLC38A10 (1.1)	TNFRSF13B (1.1)
ENSG00000071564	TCF3 PPI subnetwork	0.04	>=0.20	FAM55A (2.9)	RUNX1 (2.6)	SMARCD3 (2.4)	TBKBP1 (2.0)	MIR142 (1.9)	TCF3 (1.9)	FAM55D (1.9)	SPINK4 (1.7)	ELL2 (1.5)	MAPT (1.5)
GO:0001817	regulation of cytokine production	0.04	>=0.20	IL3 (2.4)	TBX21 (2.0)	CSF2 (2.0)	IKZF1 (1.9)	IKZF3 (1.8)	RUNX1 (1.8)	RUNX3 (1.8)	ENSG00000204650 (1.7)	B4GALT1 (1.6)	IRF1 (1.6)
GO:0000989	transcription factor binding transcription factor activity	0.04	>=0.20	KIAA1267 (4.2)	TCF3 (3.6)	SMARCB1 (3.4)	NFIA (2.8)	RUNX1 (1.8)	KPNB1 (1.7)	NPEPPS (1.7)	UBFD1 (1.6)	RUNX3 (1.4)	ZNF217 (1.4)
REACTOME_P75_NTR_RECEPTOR:MEDIATED_SIGNALLING	REACTOME_P75_NTR_RECEPTOR:MEDIATED_SIGNALLING	0.04	>=0.20	IRF1 (2.4)	ARHGAP27 (2.3)	RUNX1 (2.3)	HIVEP2 (2.2)	TMEM121 (1.8)	ST6GAL1 (1.7)	DAGLB (1.6)	FAM55D (1.6)	IKZF1 (1.6)	CSF2 (1.5)
ENSG00000115953	ENSG00000115953 PPI subnetwork	0.04	>=0.20	NSF (2.6)	HIVEP2 (2.1)	TBKBP1 (2.0)	ENSG00000185294 (2.0)	ST6GAL1 (1.6)	TBC1D27 (1.5)	TBX21 (1.5)	RUNX3 (1.4)	C17orf57 (1.4)	FUT8 (1.3)
MP:0005089	decreased double-negative T cell number	0.04	>=0.20	IL3 (5.2)	MIR142 (3.6)	ENSG00000230393 (3.3)	IKZF1 (3.2)	CSF2 (3.2)	TBX21 (2.9)	C5orf56 (2.8)	IRF1 (2.8)	FAM55A (1.8)	HIVEP2 (1.7)
ENSG00000171855	IFNB1 PPI subnetwork	0.04	>=0.20	RUNX3 (3.8)	IKZF1 (2.4)	SLC22A4 (2.4)	ST6GAL1 (1.8)	STH (1.6)	SLC22A5 (1.5)	IRF1 (1.5)	B4GALT1 (1.5)	AFF3 (1.4)	ZPBP2 (1.4)
GO:0006325	chromatin organization	0.04	>=0.20	KIAA1267 (3.5)	AZI1 (2.4)	TCF3 (2.2)	SMARCB1 (1.8)	C17orf56 (1.7)	FUT8 (1.7)	ZNF217 (1.5)	VPREB3 (1.5)	BZRAP1 (1.4)	AFF3 (1.3)
ENSG00000131791	PRKAB2 PPI subnetwork	0.04	>=0.20	FUT6 (3.4)	BAG1 (2.9)	FUT3 (2.7)	BZRAP1 (2.5)	ARHGAP27 (2.0)	NSF (1.9)	NDUFAB1 (1.6)	C17orf56 (1.6)	STH (1.3)	SLC22A5 (1.2)
ENSG00000101745	ANKRD12 PPI subnetwork	0.04	>=0.20	FNIP1 (2.2)	CHMP5 (2.2)	ENSG00000197670 (2.0)	NPEPPS (1.9)	ARL17A (1.8)	IKZF3 (1.6)	AZI1 (1.6)	TCF3 (1.4)	ENSG00000230393 (1.4)	KIAA1267 (1.3)
ENSG00000106546	AHR PPI subnetwork	0.04	>=0.20	TMEM121 (2.5)	ZNF217 (2.3)	ODF1 (2.2)	SMARCB1 (2.2)	UBFD1 (2.1)	CHMP5 (2.0)	C5orf56 (1.9)	IRF1 (1.8)	HIVEP2 (1.7)	B4GALT1 (1.7)
GO:0019083	viral transcription	0.04	>=0.20	MEF2BNB (2.9)	ENSG00000230393 (2.9)	ENSG00000214401 (2.1)	ENSG00000249707 (2.0)	C17orf89 (2.0)	BAG1 (1.9)	UBFD1 (1.4)	NPEPPS (1.4)	TAB1 (1.3)	NDUFAB1 (1.2)
GO:0019080	viral genome expression	0.04	>=0.20	MEF2BNB (2.9)	ENSG00000230393 (2.9)	ENSG00000214401 (2.1)	ENSG00000249707 (2.0)	C17orf89 (2.0)	BAG1 (1.9)	UBFD1 (1.4)	NPEPPS (1.4)	TAB1 (1.3)	NDUFAB1 (1.2)
GO:0035064	methylated histone residue binding	0.04	>=0.20	UBFD1 (2.3)	GGA2 (2.3)	COG7 (2.2)	NRTN (2.2)	MIR142 (2.0)	TMEM121 (2.0)	C5orf56 (1.9)	VPREB3 (1.9)	C20orf72 (1.5)	NFX1 (1.3)
REACTOME_CDO_IN_MYOGENESIS	REACTOME_CDO_IN_MYOGENESIS	0.04	>=0.20	SMARCD3 (3.0)	PDLIM4 (2.6)	NFIA (2.4)	FAM55A (2.2)	RUNX1 (2.0)	TXLNB (1.9)	TBKBP1 (1.8)	TMEM121 (1.5)	HIVEP2 (1.4)	TNFRSF13B (1.3)
REACTOME_MYOGENESIS	REACTOME_MYOGENESIS	0.04	>=0.20	SMARCD3 (3.0)	PDLIM4 (2.6)	NFIA (2.4)	FAM55A (2.2)	RUNX1 (2.0)	TXLNB (1.9)	TBKBP1 (1.8)	TMEM121 (1.5)	HIVEP2 (1.4)	TNFRSF13B (1.3)
MP:0004796	increased anti-histone antibody level	0.04	>=0.20	ORMDL3 (2.3)	GSDMB (2.2)	FAM55D (2.2)	HIVEP2 (2.2)	FAM55A (1.9)	C17orf57 (1.8)	IRF1 (1.7)	ZPBP2 (1.4)	VPREB3 (1.3)	TBC1D27 (1.3)
GO:0046135	pyrimidine nucleoside catabolic process	0.04	>=0.20	C17orf69 (2.6)	C17orf57 (2.6)	ENSG00000230393 (2.6)	ENSG00000249707 (2.5)	ARHGAP27 (2.5)	FUT3 (2.4)	SLC22A4 (2.2)	ZPBP2 (2.1)	TBC1D27 (2.1)	FUT6 (1.9)
MP:0008808	decreased spleen iron level	0.04	>=0.20	ST6GAL1 (3.3)	IKZF1 (2.7)	TXLNB (2.2)	ACSL6 (2.2)	ELL2 (2.0)	TBC1D27 (1.7)	ENSG00000249707 (1.6)	TNFRSF13B (1.6)	SCCPDH (1.6)	IKZF3 (1.5)
MP:0008567	decreased interferon-gamma secretion	0.04	>=0.20	TBX21 (6.4)	CSF2 (6.0)	IRF1 (5.6)	IL3 (5.2)	RUNX3 (4.2)	IKZF1 (3.4)	C5orf56 (2.6)	IKZF3 (2.1)	HIVEP2 (2.0)	FAM55A (1.5)
ENSG00000131323	TRAF3 PPI subnetwork	0.04	>=0.20	RUNX3 (3.7)	IRF1 (3.0)	CSF2 (3.0)	HIVEP2 (2.8)	IL3 (2.7)	TNFRSF13B (2.2)	ZPBP2 (2.2)	IKZF3 (2.2)	TBX21 (1.9)	ST6GAL1 (1.8)
GO:0032479	regulation of type I interferon production	0.04	>=0.20	C5orf56 (2.9)	CHMP5 (2.8)	C17orf56 (2.8)	ENSG00000214401 (1.9)	ENSG00000204650 (1.8)	PLEKHM1 (1.7)	BAG1 (1.6)	ARHGAP27 (1.2)	MIR142 (1.2)	NFX1 (1.1)
ENSG00000090615	GOLGA3 PPI subnetwork	0.04	>=0.20	SCCPDH (3.2)	CHMP5 (1.9)	ENSG00000227953 (1.9)	FAM55D (1.8)	FAM55A (1.8)	KDELR2 (1.7)	TMEM121 (1.5)	UBFD1 (1.5)	GSDMB (1.4)	SMARCD3 (1.3)
MP:0005150	cachexia	0.04	>=0.20	MMP11 (4.9)	IL3 (3.8)	CSF2 (3.0)	HIVEP2 (3.0)	ELL2 (2.3)	ST6GAL1 (2.2)	ENSG00000233006 (2.1)	FAM55D (2.1)	TBX21 (1.7)	ENSG00000249707 (1.5)
ENSG00000105810	CDK6 PPI subnetwork	0.04	>=0.20	C20orf72 (3.3)	ENSG00000214401 (2.3)	NFIA (2.0)	ARL17A (2.0)	B4GALT1 (1.9)	KDELR2 (1.7)	RUNX1 (1.6)	C17orf69 (1.5)	KIAA1267 (1.5)	PDLIM4 (1.5)
MP:0002217	small lymph nodes	0.04	>=0.20	IKZF1 (4.8)	HIVEP2 (3.4)	VPREB3 (3.0)	TBX21 (2.8)	MIR142 (2.7)	IRF1 (2.7)	C5orf56 (2.3)	RUNX3 (2.1)	TNFRSF13B (2.1)	IL3 (2.0)
GO:0016051	carbohydrate biosynthetic process	0.04	>=0.20	SLC38A10 (3.1)	P4HA2 (2.2)	BAG1 (2.2)	KDELR2 (1.7)	ORMDL3 (1.7)	FAM55A (1.6)	ENSG00000249707 (1.6)	ST6GAL1 (1.4)	FUT6 (1.4)	ENSG00000204650 (1.4)
ENSG00000120833	SOCS2 PPI subnetwork	0.04	>=0.20	RUNX3 (3.1)	IKZF1 (2.6)	IRF1 (2.2)	SLC22A4 (2.2)	ST6GAL1 (2.0)	ZPBP2 (1.5)	STH (1.5)	B4GALT1 (1.3)	SLC38A10 (1.3)	BZRAP1 (1.3)
ENSG00000050820	BCAR1 PPI subnetwork	0.04	>=0.20	PDLIM4 (3.1)	ST6GAL1 (3.0)	TBC1D27 (1.8)	AZI1 (1.7)	MGAT3 (1.7)	NRTN (1.5)	TBX21 (1.5)	DERL3 (1.4)	TMEM121 (1.3)	KIAA1267 (1.3)
ENSG00000113282	CLINT1 PPI subnetwork	0.04	>=0.20	SPINK4 (8.7)	FAM55D (4.9)	FAM55A (3.7)	FUT3 (3.4)	FUT6 (3.1)	NSF (2.9)	NPEPPS (2.2)	ENSG00000204650 (2.0)	IKZF3 (1.9)	ARHGAP27 (1.8)
ENSG00000122565	CBX3 PPI subnetwork	0.04	>=0.20	TCF3 (2.2)	AZI1 (2.0)	RUNX1 (1.8)	KIAA1267 (1.7)	ZNF217 (1.7)	TMEM121 (1.7)	ORMDL3 (1.5)	SMARCB1 (1.5)	ENSG00000204650 (1.4)	FNIP1 (1.3)
GO:0032270	positive regulation of cellular protein metabolic process	0.04	>=0.20	STH (2.1)	ABCF2 (1.8)	UBFD1 (1.8)	FNIP1 (1.6)	ZNF217 (1.4)	ELL2 (1.4)	ENSG00000197670 (1.4)	CSF2 (1.3)	IL3 (1.3)	NPEPPS (1.2)
KEGG_RIBOSOME	KEGG_RIBOSOME	0.04	>=0.20	ENSG00000230393 (2.7)	C17orf89 (2.5)	MEF2BNB (2.3)	BAG1 (1.7)	ENSG00000249707 (1.3)	TXLNB (1.3)	NDUFAB1 (1.3)	FUT3 (1.2)	RUNX1 (1.2)	UBFD1 (1.1)
ENSG00000107341	UBE2R2 PPI subnetwork	0.04	>=0.20	CHMP5 (5.2)	NFX1 (4.2)	BAG1 (3.7)	ORMDL3 (3.1)	GSDMB (2.2)	ABCF2 (2.0)	IKZF3 (1.9)	SMARCD3 (1.7)	UBFD1 (1.5)	NPEPPS (1.5)
ENSG00000095015	MAP3K1 PPI subnetwork	0.04	>=0.20	EARS2 (2.9)	UBFD1 (2.6)	ENSG00000230393 (2.6)	ABCF2 (2.5)	SLC22A5 (2.4)	KPNB1 (2.0)	P4HA2 (1.9)	NDUFAB1 (1.8)	C22orf15 (1.4)	GGA2 (1.3)
ENSG00000136869	TLR4 PPI subnetwork	0.04	>=0.20	IRF1 (2.7)	SLC38A10 (2.1)	DERL3 (2.1)	PLEKHM1 (1.9)	TNFRSF13B (1.8)	GGA2 (1.8)	RUNX1 (1.8)	KDELR2 (1.7)	B4GALT1 (1.7)	TBC1D27 (1.6)
GO:0050867	positive regulation of cell activation	0.04	>=0.20	RUNX3 (2.8)	IKZF1 (2.8)	TNFRSF13B (2.6)	IKZF3 (2.5)	C22orf15 (2.5)	TBX21 (2.3)	IL3 (2.1)	HIVEP2 (2.1)	ENSG00000204650 (1.7)	GSDMB (1.7)
MP:0001829	increased activated T cell number	0.04	>=0.20	TBX21 (6.0)	IL3 (5.8)	CSF2 (4.6)	IKZF1 (4.2)	IKZF3 (3.9)	IRF1 (3.7)	RUNX3 (2.7)	ENSG00000233006 (2.0)	HIVEP2 (1.8)	FNIP1 (1.6)
GO:0042771	DNA damage response, signal transduction by p53 class mediator resulting in induction of apoptosis	0.04	>=0.20	C22orf15 (2.3)	FAM55D (1.9)	RUNX1 (1.8)	SMARCB1 (1.7)	ENSG00000185294 (1.6)	BAG1 (1.6)	ZNF217 (1.5)	PLEKHM1 (1.4)	C20orf72 (1.4)	ELL2 (1.3)
REACTOME_CIRCADIAN_CLOCK	REACTOME_CIRCADIAN_CLOCK	0.04	>=0.20	FNIP1 (4.9)	HIVEP2 (3.7)	ELL2 (2.9)	NPEPPS (2.3)	COG7 (2.0)	B4GALT1 (1.8)	CHCHD10 (1.6)	BZRAP1 (1.6)	KIAA1267 (1.5)	SLC22A4 (1.4)
MP:0004031	insulitis	0.04	>=0.20	IL3 (3.5)	TBX21 (3.4)	CSF2 (2.5)	VPREB3 (2.1)	IRF1 (2.1)	ENSG00000227953 (1.8)	IKZF3 (1.8)	C5orf56 (1.7)	ENSG00000185294 (1.6)	GSDMB (1.6)
ENSG00000160712	IL6R PPI subnetwork	0.04	>=0.20	CSF2 (8.3)	IL3 (7.6)	TBX21 (3.6)	IRF1 (3.1)	IKZF1 (2.5)	RUNX3 (2.1)	ELL2 (1.9)	ENSG00000204650 (1.8)	P4HA2 (1.7)	TMEM121 (1.6)
MP:0002358	abnormal spleen periarteriolar lymphoid sheath morphology	0.04	>=0.20	TNFRSF13B (5.4)	RUNX3 (3.8)	TBC1D27 (3.0)	TBX21 (2.8)	HIVEP2 (2.6)	IKZF3 (2.5)	VPREB3 (2.3)	IKZF1 (2.0)	SCCPDH (2.0)	DERL3 (1.9)
REACTOME_PURINE_METABOLISM	REACTOME_PURINE_METABOLISM	0.04	>=0.20	SLC22A4 (2.7)	MIR142 (2.1)	ACSL6 (1.9)	TMEM121 (1.8)	ZNF217 (1.8)	ABCF2 (1.4)	VPREB3 (1.4)	HIVEP2 (1.2)	TNFRSF13B (1.1)	TXLNB (1.1)
MP:0000333	decreased bone marrow cell number	0.04	>=0.20	VPREB3 (3.7)	IKZF1 (2.7)	TCF3 (2.4)	RUNX1 (2.1)	C5orf56 (2.1)	IRF1 (2.0)	ARHGAP27 (1.8)	DAGLB (1.7)	FAM55D (1.7)	HIVEP2 (1.6)
ENSG00000066933	MYO9A PPI subnetwork	0.04	>=0.20	TAB1 (2.5)	CHCHD10 (2.4)	ABCF2 (2.2)	P4HA2 (2.2)	COG7 (2.1)	KDELR2 (1.9)	NFX1 (1.9)	SCCPDH (1.5)	C22orf15 (1.5)	SMARCB1 (1.4)
ENSG00000185513	L3MBTL1 PPI subnetwork	0.04	>=0.20	RUNX1 (3.5)	C17orf56 (1.9)	ZPBP2 (1.4)	ARL17A (1.3)	GSDMB (1.3)	FUT8 (1.2)	CHMP5 (1.2)	AZI1 (1.2)	DAGLB (1.2)	ENSG00000197670 (1.2)
GO:0030279	negative regulation of ossification	0.04	>=0.20	FUT6 (2.7)	ARHGAP27 (2.5)	ELL2 (2.3)	C5orf56 (1.9)	RUNX1 (1.8)	BZRAP1 (1.7)	MIR142 (1.7)	ZNF217 (1.5)	RUNX3 (1.4)	C17orf57 (1.4)
MP:0003077	abnormal cell cycle	0.04	>=0.20	TCF3 (4.1)	C20orf72 (2.3)	ZNF217 (2.2)	ENSG00000197670 (1.9)	ENSG00000230393 (1.8)	GGA2 (1.8)	TNFRSF13B (1.3)	FNIP1 (1.3)	ELL2 (1.2)	IKZF3 (1.2)
ENSG00000115705	TPO PPI subnetwork	0.04	>=0.20	RUNX3 (3.9)	IKZF1 (2.4)	ST6GAL1 (2.2)	SLC22A4 (2.0)	DERL3 (1.8)	BZRAP1 (1.3)	STH (1.3)	AFF3 (1.3)	IRF1 (1.3)	B4GALT1 (1.3)
REACTOME_MYD88_DEPENDENT_CASCADE_INITIATED_ON_ENDOSOME	REACTOME_MYD88_DEPENDENT_CASCADE_INITIATED_ON_ENDOSOME	0.04	>=0.20	IRF1 (3.5)	ARHGAP27 (3.1)	HIVEP2 (2.6)	CSF2 (2.5)	BAG1 (1.9)	PLEKHM1 (1.8)	DERL3 (1.7)	ENSG00000204650 (1.5)	ZPBP2 (1.4)	ST6GAL1 (1.3)
REACTOME_TOLL_LIKE_RECEPTOR_78_TLR78_CASCADE	REACTOME_TOLL_LIKE_RECEPTOR_78_TLR78_CASCADE	0.04	>=0.20	IRF1 (3.5)	ARHGAP27 (3.1)	HIVEP2 (2.6)	CSF2 (2.5)	BAG1 (1.9)	PLEKHM1 (1.8)	DERL3 (1.7)	ENSG00000204650 (1.5)	ZPBP2 (1.4)	ST6GAL1 (1.3)
ENSG00000115289	PCGF1 PPI subnetwork	0.04	>=0.20	SMARCB1 (3.1)	TCF3 (2.8)	TMEM121 (2.3)	NFIA (2.1)	KIAA1267 (1.9)	RUNX3 (1.7)	FUT8 (1.6)	C5orf56 (1.5)	NRTN (1.4)	SLC22A5 (1.4)
ENSG00000107758	PPP3CB PPI subnetwork	0.04	>=0.20	AFF3 (2.8)	TXLNB (2.5)	NSF (2.2)	ENSG00000185294 (2.2)	TNFRSF13B (2.1)	STH (2.1)	TBC1D27 (1.8)	NPEPPS (1.6)	FUT8 (1.5)	PLEKHM1 (1.5)
ENSG00000082175	PGR PPI subnetwork	0.04	>=0.20	TMEM121 (2.9)	ENSG00000249707 (2.5)	SMARCB1 (2.2)	TBC1D27 (1.7)	C20orf72 (1.6)	ELL2 (1.6)	TAB1 (1.6)	RUNX1 (1.5)	NFIA (1.5)	ABCF2 (1.5)
ENSG00000105397	TYK2 PPI subnetwork	0.04	>=0.20	IKZF1 (4.1)	RUNX3 (3.4)	IRF1 (2.9)	RUNX1 (2.3)	IL3 (2.3)	ST6GAL1 (2.2)	HIVEP2 (1.9)	STH (1.7)	GSDMB (1.7)	B4GALT1 (1.6)
ENSG00000132382	MYBBP1A PPI subnetwork	0.04	>=0.20	KPNB1 (2.9)	ABCF2 (2.4)	EARS2 (1.9)	TCF3 (1.6)	NFX1 (1.3)	IRF1 (1.3)	TBC1D27 (1.2)	UBFD1 (1.1)	MIR142 (1.1)	ENSG00000249707 (1.1)
ENSG00000161570	CCL5 PPI subnetwork	0.04	>=0.20	IKZF3 (3.0)	TBX21 (2.9)	GGA2 (2.8)	SLC22A4 (2.6)	C17orf57 (2.2)	CSF2 (2.1)	FUT8 (2.0)	TNFRSF13B (1.8)	VPREB3 (1.7)	ENSG00000197670 (1.5)
ENSG00000203283	ENSG00000203283 PPI subnetwork	0.04	>=0.20	IKZF3 (3.0)	TBX21 (2.9)	GGA2 (2.8)	SLC22A4 (2.6)	C17orf57 (2.2)	CSF2 (2.1)	FUT8 (2.0)	TNFRSF13B (1.8)	VPREB3 (1.7)	ENSG00000197670 (1.5)
ENSG00000136383	ALPK3 PPI subnetwork	0.04	>=0.20	RUNX1 (3.1)	DAGLB (2.7)	PLEKHM1 (2.0)	ARHGAP27 (1.9)	ELL2 (1.8)	B4GALT1 (1.7)	FUT8 (1.6)	C22orf15 (1.5)	FNIP1 (1.5)	BZRAP1 (1.5)
ENSG00000155957	TMBIM4 PPI subnetwork	0.04	>=0.20	SLC38A10 (3.0)	CHMP5 (2.9)	ENSG00000230393 (2.7)	NDUFAB1 (2.3)	KDELR2 (1.9)	BAG1 (1.7)	ODF1 (1.6)	SCCPDH (1.5)	B4GALT1 (1.5)	C17orf89 (1.5)
MP:0002642	anisocytosis	0.04	>=0.20	ACSL6 (3.6)	SLC22A4 (3.6)	ELL2 (2.9)	P4HA2 (2.1)	IKZF1 (1.9)	ENSG00000249707 (1.9)	C5orf56 (1.4)	ENSG00000214401 (1.3)	TCF3 (1.2)	TAB1 (1.1)
ENSG00000065526	SPEN PPI subnetwork	0.04	>=0.20	ELL2 (3.4)	TCF3 (2.6)	TMEM121 (2.2)	NFIA (2.0)	NRTN (1.8)	ENSG00000227953 (1.8)	ZNF217 (1.8)	MGAT3 (1.6)	KIAA1267 (1.5)	IKZF3 (1.4)
ENSG00000072803	FBXW11 PPI subnetwork	0.04	>=0.20	HIVEP2 (4.6)	SLC22A4 (2.9)	IRF1 (2.9)	FNIP1 (2.6)	SLC22A5 (2.1)	ENSG00000233006 (2.1)	CSF2 (2.0)	PDLIM4 (1.9)	RUNX3 (1.8)	COG7 (1.6)
ENSG00000145192	AHSG PPI subnetwork	0.04	>=0.20	ST6GAL1 (3.0)	FUT6 (2.2)	ORMDL3 (2.1)	TBC1D27 (1.6)	ARHGAP27 (1.4)	ELL2 (1.1)	IKZF1 (1.1)	BZRAP1 (1.0)	ZNF217 (1.0)	FUT3 (0.9)
MP:0005621	abnormal cell physiology	0.04	>=0.20	SLC38A10 (3.5)	FNIP1 (2.7)	NFX1 (2.2)	IRF1 (2.1)	B4GALT1 (1.9)	GGA2 (1.9)	SLC22A4 (1.5)	TCF3 (1.4)	SPINK4 (1.4)	DAGLB (1.4)
GO:0009306	protein secretion	0.04	>=0.20	C22orf15 (2.1)	SLC38A10 (2.0)	CSF2 (2.0)	TBX21 (1.8)	ELL2 (1.7)	DERL3 (1.6)	IL3 (1.6)	ENSG00000204650 (1.6)	C17orf57 (1.5)	ARL17A (1.4)
ENSG00000078304	PPP2R5C PPI subnetwork	0.04	>=0.20	NPEPPS (2.9)	ENSG00000233006 (2.8)	GGA2 (2.7)	COG7 (2.6)	ZNF217 (2.1)	UBFD1 (1.8)	SYNGR1 (1.8)	SLC22A5 (1.7)	EARS2 (1.5)	TAB1 (1.5)
MP:0002344	abnormal lymph node B cell domain morphology	0.04	>=0.20	IRF1 (4.3)	RUNX3 (2.8)	IL3 (2.3)	IKZF1 (2.1)	HIVEP2 (2.0)	B4GALT1 (2.0)	IKZF3 (1.7)	UBFD1 (1.6)	ELL2 (1.6)	CSF2 (1.5)
ENSG00000127318	IL22 PPI subnetwork	0.04	>=0.20	RUNX3 (3.7)	IKZF1 (2.5)	IL3 (2.5)	SLC22A4 (2.4)	ST6GAL1 (2.0)	STH (1.5)	SLC22A5 (1.5)	IRF1 (1.4)	ENSG00000249707 (1.3)	B4GALT1 (1.3)
ENSG00000126934	MAP2K2 PPI subnetwork	0.04	>=0.20	ARHGAP27 (2.2)	C17orf56 (2.1)	UBFD1 (2.1)	NPEPPS (2.0)	DERL3 (1.9)	EARS2 (1.6)	ST6GAL1 (1.6)	FUT6 (1.6)	CHMP5 (1.5)	TXLNB (1.5)
ENSG00000113594	LIFR PPI subnetwork	0.04	>=0.20	CSF2 (8.7)	IL3 (7.7)	TBX21 (3.8)	IRF1 (2.7)	IKZF1 (2.4)	RUNX3 (1.8)	ENSG00000204650 (1.7)	C17orf57 (1.6)	P4HA2 (1.6)	TMEM121 (1.6)
MP:0000322	increased granulocyte number	0.04	>=0.20	CSF2 (5.0)	IRF1 (4.9)	TBX21 (4.0)	C5orf56 (2.8)	IL3 (2.6)	IKZF1 (2.5)	RUNX3 (2.2)	TBKBP1 (2.0)	BZRAP1 (1.8)	SLC38A10 (1.6)
ENSG00000124334	IL9R PPI subnetwork	0.04	>=0.20	CSF2 (8.6)	IL3 (7.7)	TBX21 (3.9)	IRF1 (2.8)	IKZF1 (2.5)	RUNX3 (2.2)	C17orf57 (1.6)	ELL2 (1.6)	HIVEP2 (1.6)	ENSG00000185294 (1.6)
GO:0016209	antioxidant activity	0.04	>=0.20	SLC22A4 (2.5)	VPREB3 (2.4)	CHCHD10 (2.3)	SYNGR1 (2.0)	BZRAP1 (2.0)	ENSG00000197670 (1.8)	NFIA (1.7)	C17orf57 (1.6)	SPINK4 (1.5)	FAM55D (1.5)
ENSG00000189060	H1F0 PPI subnetwork	0.04	>=0.20	SPINK4 (2.8)	ZPBP2 (2.8)	ARL17A (2.5)	AZI1 (2.2)	FUT8 (1.9)	NPEPPS (1.8)	TBKBP1 (1.8)	SCCPDH (1.6)	TAB1 (1.6)	C17orf69 (1.6)
MP:0001585	hemolytic anemia	0.04	>=0.20	ACSL6 (4.2)	SLC22A4 (3.3)	IKZF1 (3.1)	IL3 (2.6)	ELL2 (2.1)	ST6GAL1 (1.5)	STH (1.4)	ODF1 (1.4)	PDLIM4 (1.3)	SYNGR1 (1.3)
REACTOME_3_:UTR:MEDIATED_TRANSLATIONAL_REGULATION	REACTOME_3_:UTR:MEDIATED_TRANSLATIONAL_REGULATION	0.04	>=0.20	ENSG00000230393 (3.2)	MEF2BNB (2.0)	ENSG00000249707 (1.6)	KPNB1 (1.3)	UBFD1 (1.2)	FAM55A (1.1)	PDLIM4 (1.1)	C17orf89 (1.0)	ENSG00000214401 (0.9)	FAM55D (0.9)
REACTOME_L13A:MEDIATED_TRANSLATIONAL_SILENCING_OF_CERULOPLASMIN_EXPRESSION	REACTOME_L13A:MEDIATED_TRANSLATIONAL_SILENCING_OF_CERULOPLASMIN_EXPRESSION	0.04	>=0.20	ENSG00000230393 (3.2)	MEF2BNB (2.0)	ENSG00000249707 (1.6)	KPNB1 (1.3)	UBFD1 (1.2)	FAM55A (1.1)	PDLIM4 (1.1)	C17orf89 (1.0)	ENSG00000214401 (0.9)	FAM55D (0.9)
ENSG00000197756	RPL37A PPI subnetwork	0.04	>=0.20	ENSG00000249707 (2.2)	ENSG00000230393 (2.1)	BAG1 (1.8)	ZNF217 (1.7)	C17orf89 (1.7)	SLC22A5 (1.5)	UBFD1 (1.4)	ORMDL3 (1.3)	NFX1 (1.2)	NDUFAB1 (1.2)
ENSG00000100395	L3MBTL2 PPI subnetwork	0.04	>=0.20	TMEM121 (3.0)	TCF3 (2.7)	SMARCB1 (2.6)	NFIA (2.2)	NRTN (2.0)	KIAA1267 (1.8)	UBFD1 (1.7)	RUNX1 (1.5)	SMARCD3 (1.3)	MIR142 (1.3)
REACTOME_SIGNALLING_BY_NGF	REACTOME_SIGNALLING_BY_NGF	0.04	>=0.20	HIVEP2 (3.0)	ARHGAP27 (2.3)	RUNX1 (2.0)	MAPT (1.8)	TMEM121 (1.7)	PLEKHM1 (1.6)	DAGLB (1.6)	IKZF1 (1.5)	B4GALT1 (1.4)	NSF (1.4)
REACTOME_DOWNSTREAM_SIGNAL_TRANSDUCTION	REACTOME_DOWNSTREAM_SIGNAL_TRANSDUCTION	0.04	>=0.20	HIVEP2 (2.8)	ORMDL3 (2.0)	B4GALT1 (2.0)	NFIA (1.8)	NPEPPS (1.7)	IKZF1 (1.6)	ELL2 (1.6)	GSDMB (1.5)	FUT8 (1.2)	TCF3 (1.1)
ENSG00000182481	KPNA2 PPI subnetwork	0.04	>=0.20	NPEPPS (2.9)	IKZF3 (2.3)	KPNB1 (2.3)	VPREB3 (2.2)	ZNF217 (2.1)	IKZF1 (2.0)	TCF3 (1.9)	ABCF2 (1.8)	IRF1 (1.8)	ST6GAL1 (1.7)
ENSG00000215769	ENSG00000215769 PPI subnetwork	0.04	>=0.20	NPEPPS (2.9)	IKZF3 (2.3)	KPNB1 (2.3)	VPREB3 (2.2)	ZNF217 (2.1)	IKZF1 (2.0)	TCF3 (1.9)	ABCF2 (1.8)	IRF1 (1.8)	ST6GAL1 (1.7)
ENSG00000105364	MRPL4 PPI subnetwork	0.04	>=0.20	NDUFAB1 (3.0)	NFX1 (2.6)	GGA2 (2.5)	ABCF2 (1.9)	COG7 (1.8)	KPNB1 (1.6)	SMARCB1 (1.6)	IKZF1 (1.6)	C17orf89 (1.5)	ENSG00000197670 (1.5)
GO:0002224	toll-like receptor signaling pathway	0.04	>=0.20	ARHGAP27 (3.7)	ZPBP2 (2.5)	PLEKHM1 (2.2)	DERL3 (1.9)	TBC1D27 (1.9)	ST6GAL1 (1.9)	ENSG00000204650 (1.8)	C17orf56 (1.7)	HIVEP2 (1.7)	STH (1.4)
ENSG00000121031	ENSG00000121031 PPI subnetwork	0.04	>=0.20	KPNB1 (3.3)	HIVEP2 (2.9)	EARS2 (2.4)	IRF1 (2.3)	COG7 (2.0)	ABCF2 (2.0)	AZI1 (1.8)	ZNF217 (1.3)	CHMP5 (1.2)	C20orf72 (1.2)
ENSG00000110944	IL23A PPI subnetwork	0.04	>=0.20	RUNX3 (3.7)	IKZF1 (2.4)	SLC22A4 (2.3)	CSF2 (2.3)	ST6GAL1 (2.1)	IL3 (1.6)	IRF1 (1.5)	SLC22A5 (1.5)	AFF3 (1.4)	STH (1.3)
GO:0050670	regulation of lymphocyte proliferation	0.04	>=0.20	IKZF3 (3.0)	RUNX3 (3.0)	IL3 (2.8)	TBX21 (2.8)	ENSG00000204650 (2.8)	ST6GAL1 (2.4)	IKZF1 (2.4)	ENSG00000233006 (2.3)	C5orf56 (2.1)	DERL3 (2.0)
ENSG00000140464	PML PPI subnetwork	0.04	>=0.20	ZNF217 (3.4)	KIAA1267 (2.7)	PLEKHM1 (2.3)	ELL2 (1.7)	NPEPPS (1.6)	TCF3 (1.6)	B4GALT1 (1.6)	TBC1D27 (1.5)	C20orf72 (1.4)	ST6GAL1 (1.4)
GO:0002253	activation of immune response	0.04	>=0.20	TNFRSF13B (3.5)	TBC1D27 (3.3)	IKZF3 (2.8)	MIR142 (2.7)	ST6GAL1 (2.7)	ARHGAP27 (2.6)	IKZF1 (2.2)	HIVEP2 (2.1)	VPREB3 (1.9)	DERL3 (1.8)
GO:0050863	regulation of T cell activation	0.04	>=0.20	IKZF3 (3.3)	RUNX3 (3.0)	TBX21 (2.7)	GSDMB (2.5)	TNFRSF13B (2.5)	IKZF1 (2.3)	HIVEP2 (2.1)	ENSG00000249707 (2.0)	ARL17A (2.0)	ENSG00000204650 (1.9)
MP:0004946	abnormal regulatory T cell physiology	0.04	>=0.20	IL3 (7.9)	CSF2 (5.1)	TBX21 (5.1)	IKZF3 (3.2)	IKZF1 (2.8)	RUNX3 (2.5)	ENSG00000249707 (2.5)	ST6GAL1 (1.7)	ENSG00000204650 (1.6)	FAM55D (1.6)
ENSG00000213341	CHUK PPI subnetwork	0.04	>=0.20	IRF1 (4.2)	ZNF217 (3.7)	B4GALT1 (3.6)	HIVEP2 (3.2)	CSF2 (2.2)	KPNB1 (1.9)	TMEM121 (1.4)	UBFD1 (1.3)	NFIA (1.3)	ST6GAL1 (1.3)
ENSG00000112062	MAPK14 PPI subnetwork	0.04	>=0.20	TBKBP1 (2.6)	TBX21 (2.2)	HIVEP2 (2.1)	PLEKHM1 (2.0)	RUNX3 (2.0)	ARHGAP27 (1.9)	GSDMB (1.8)	TBC1D27 (1.7)	NPEPPS (1.6)	IRF1 (1.6)
GO:0051248	negative regulation of protein metabolic process	0.04	>=0.20	UBFD1 (3.0)	GSDMB (2.2)	PDLIM4 (2.0)	C5orf56 (2.0)	ELL2 (1.5)	SCCPDH (1.4)	ENSG00000197670 (1.2)	ORMDL3 (1.2)	PLEKHM1 (1.2)	ABCF2 (1.1)
ENSG00000164045	CDC25A PPI subnetwork	0.04	>=0.20	B4GALT1 (2.5)	NPEPPS (2.2)	C20orf72 (1.8)	HIVEP2 (1.7)	ELL2 (1.6)	NFIA (1.6)	SMARCB1 (1.5)	ST6GAL1 (1.4)	RUNX1 (1.4)	NRTN (1.1)
MP:0005025	abnormal response to infection	0.04	>=0.20	IL3 (4.5)	CSF2 (4.4)	IRF1 (4.1)	TBX21 (3.4)	IKZF1 (2.9)	RUNX3 (2.2)	C5orf56 (1.9)	RUNX1 (1.8)	GSDMB (1.6)	HIVEP2 (1.6)
ENSG00000184863	RBM33 PPI subnetwork	0.04	>=0.20	PLEKHM1 (2.7)	HIVEP2 (2.2)	SLC38A10 (2.1)	COG7 (1.7)	C5orf56 (1.7)	KPNB1 (1.6)	NSF (1.5)	KIAA1267 (1.5)	C17orf56 (1.5)	NRTN (1.4)
ENSG00000185386	MAPK11 PPI subnetwork	0.04	>=0.20	PLEKHM1 (2.6)	KIAA1267 (2.1)	STH (1.9)	RUNX3 (1.7)	ENSG00000227953 (1.6)	IRF1 (1.6)	ELL2 (1.6)	ENSG00000214401 (1.6)	ARHGAP27 (1.5)	FNIP1 (1.5)
GO:0001727	lipid kinase activity	0.04	>=0.20	ENSG00000204650 (2.7)	PLEKHM1 (2.5)	TCF3 (2.2)	IKZF1 (2.0)	DAGLB (1.9)	GGA2 (1.8)	GSDMB (1.8)	C5orf56 (1.6)	IKZF3 (1.5)	CRHR1 (1.5)
ENSG00000101132	PFDN4 PPI subnetwork	0.04	>=0.20	CHMP5 (2.9)	MEF2BNB (2.6)	AZI1 (2.2)	TCF3 (1.9)	TNFRSF13B (1.9)	ENSG00000214401 (1.8)	KIAA1267 (1.6)	TBC1D27 (1.1)	VPREB3 (1.1)	C20orf72 (1.0)
GO:0006213	pyrimidine nucleoside metabolic process	0.04	>=0.20	TBC1D27 (2.5)	C5orf56 (2.0)	ENSG00000249707 (2.0)	DERL3 (1.9)	FUT6 (1.8)	C17orf89 (1.7)	ENSG00000197670 (1.6)	C17orf69 (1.6)	COG7 (1.4)	TAB1 (1.3)
ENSG00000110395	CBL PPI subnetwork	0.04	>=0.20	IKZF1 (3.3)	HIVEP2 (2.4)	RUNX3 (2.1)	ARHGAP27 (2.1)	MIR142 (2.0)	RUNX1 (1.9)	PLEKHM1 (1.9)	TBX21 (1.9)	IKZF3 (1.9)	B4GALT1 (1.7)
MP:0008700	decreased interleukin-4 secretion	0.04	>=0.20	IL3 (6.5)	CSF2 (5.7)	IKZF1 (3.0)	TBX21 (2.9)	IRF1 (2.7)	HIVEP2 (2.4)	RUNX3 (2.3)	IKZF3 (2.2)	RUNX1 (2.1)	FUT8 (1.9)
MP:0000229	abnormal megakaryocyte differentiation	0.04	>=0.20	FNIP1 (2.5)	FUT8 (2.0)	NFX1 (2.0)	IKZF1 (2.0)	C5orf56 (1.7)	SLC38A10 (1.5)	FUT3 (1.5)	ELL2 (1.4)	RUNX1 (1.4)	ENSG00000249707 (1.4)
ENSG00000165178	ENSG00000165178 PPI subnetwork	0.04	>=0.20	DAGLB (2.4)	IKZF1 (2.3)	VPREB3 (2.0)	NFX1 (1.8)	TNFRSF13B (1.5)	SMARCB1 (1.4)	IL3 (1.4)	FUT6 (1.4)	ST6GAL1 (1.3)	ARHGAP27 (1.3)
REACTOME_INNATE_IMMUNE_SYSTEM	REACTOME_INNATE_IMMUNE_SYSTEM	0.04	>=0.20	IRF1 (3.8)	ARHGAP27 (2.9)	HIVEP2 (2.0)	DERL3 (1.9)	CHMP5 (1.9)	PLEKHM1 (1.8)	CSF2 (1.7)	ZNF217 (1.5)	ST6GAL1 (1.4)	C5orf56 (1.4)
ENSG00000137757	CASP5 PPI subnetwork	0.04	>=0.20	ARHGAP27 (3.3)	TBC1D27 (2.4)	FAM55A (2.4)	HIVEP2 (2.2)	MEF2BNB (2.2)	TBKBP1 (2.1)	C5orf56 (2.1)	SPINK4 (2.0)	RUNX3 (1.9)	FUT8 (1.8)
ENSG00000099389	ENSG00000099389 PPI subnetwork	0.04	>=0.20	TCF3 (1.8)	KIAA1267 (1.6)	ENSG00000185294 (1.6)	ELL2 (1.4)	CHMP5 (1.4)	FUT6 (1.3)	ORMDL3 (1.2)	FNIP1 (1.1)	NRTN (1.1)	FUT8 (1.0)
ENSG00000075886	TUBA3D PPI subnetwork	0.04	>=0.20	IRF1 (5.8)	HIVEP2 (4.3)	CSF2 (3.9)	RUNX3 (2.7)	ZNF217 (1.8)	IKZF3 (1.6)	ELL2 (1.6)	TBX21 (1.5)	IKZF1 (1.5)	PDLIM4 (1.4)
ENSG00000198033	TUBA3C PPI subnetwork	0.04	>=0.20	IRF1 (5.8)	HIVEP2 (4.3)	CSF2 (3.9)	RUNX3 (2.7)	ZNF217 (1.8)	IKZF3 (1.6)	ELL2 (1.6)	TBX21 (1.5)	IKZF1 (1.5)	PDLIM4 (1.4)
ENSG00000169194	IL13 PPI subnetwork	0.04	>=0.20	RUNX3 (3.5)	SLC22A4 (2.4)	IKZF1 (2.4)	ST6GAL1 (1.8)	IRF1 (1.8)	B4GALT1 (1.8)	SLC22A5 (1.6)	NFIA (1.5)	BZRAP1 (1.5)	ZPBP2 (1.4)
GO:0019915	lipid storage	0.04	>=0.20	DAGLB (2.1)	ENSG00000204650 (1.9)	FAM55A (1.6)	ZPBP2 (1.6)	ARL17A (1.5)	SYNGR1 (1.5)	GGA2 (1.5)	P4HA2 (1.5)	SCCPDH (1.4)	ENSG00000214401 (1.4)
ENSG00000189308	LIN54 PPI subnetwork	0.04	>=0.20	ACSL6 (3.1)	TXLNB (2.3)	SLC22A4 (1.7)	BAG1 (1.6)	SCCPDH (1.5)	ENSG00000214401 (1.4)	TCF3 (1.3)	RUNX3 (1.3)	VPREB3 (1.2)	IKZF3 (1.1)
ENSG00000164330	EBF1 PPI subnetwork	0.04	>=0.20	AFF3 (3.1)	VPREB3 (2.5)	WNT3 (2.4)	BZRAP1 (2.3)	TMEM121 (2.1)	ZNF217 (1.7)	IKZF1 (1.7)	TCF3 (1.7)	ENSG00000227953 (1.7)	KIAA1267 (1.7)
GO:0006959	humoral immune response	0.04	>=0.20	TNFRSF13B (4.1)	TBC1D27 (3.0)	VPREB3 (2.5)	GGA2 (2.5)	ST6GAL1 (2.3)	IKZF3 (2.3)	C17orf69 (2.2)	DERL3 (1.9)	ENSG00000233006 (1.8)	ODF1 (1.2)
ENSG00000135930	EIF4E2 PPI subnetwork	0.04	>=0.20	NPEPPS (2.0)	STH (1.9)	IKZF3 (1.7)	BZRAP1 (1.6)	SLC22A5 (1.6)	RUNX3 (1.6)	GGA2 (1.5)	ELL2 (1.3)	CHCHD10 (1.3)	ZPBP2 (1.3)
REACTOME_TOLL_RECEPTOR_CASCADES	REACTOME_TOLL_RECEPTOR_CASCADES	0.04	>=0.20	IRF1 (3.3)	ARHGAP27 (3.3)	PLEKHM1 (2.3)	HIVEP2 (2.2)	CSF2 (1.9)	ST6GAL1 (1.8)	DERL3 (1.6)	IKZF1 (1.5)	DAGLB (1.5)	ZPBP2 (1.4)
GO:0003678	DNA helicase activity	0.04	>=0.20	AZI1 (3.0)	COG7 (3.0)	NFX1 (2.6)	TAB1 (2.4)	KPNB1 (2.4)	C17orf56 (2.2)	ABCF2 (2.1)	ENSG00000204650 (1.7)	C20orf72 (1.7)	DAGLB (1.5)
MP:0005087	decreased acute inflammation	0.04	>=0.20	IKZF1 (2.8)	RUNX1 (2.7)	DAGLB (2.5)	SLC38A10 (2.3)	ARHGAP27 (2.3)	SPINK4 (1.7)	TBC1D27 (1.7)	TNFRSF13B (1.6)	IL3 (1.6)	VPREB3 (1.6)
GO:0042110	T cell activation	0.04	>=0.20	IKZF3 (3.6)	RUNX3 (3.3)	MIR142 (3.3)	TBX21 (3.1)	IKZF1 (2.9)	TNFRSF13B (2.6)	HIVEP2 (2.5)	GSDMB (2.3)	C5orf56 (2.1)	VPREB3 (1.9)
GO:0001772	immunological synapse	0.04	>=0.20	TBX21 (3.6)	IRF1 (3.6)	IKZF1 (3.3)	TNFRSF13B (2.6)	RUNX3 (2.4)	HIVEP2 (2.3)	IKZF3 (2.1)	CSF2 (2.0)	PLEKHM1 (1.7)	MIR142 (1.6)
ENSG00000147896	IFNK PPI subnetwork	0.04	>=0.20	RUNX3 (3.7)	SLC22A4 (2.5)	IKZF1 (2.4)	ST6GAL1 (2.0)	SLC22A5 (1.5)	STH (1.4)	B4GALT1 (1.4)	IRF1 (1.4)	IL3 (1.3)	ZPBP2 (1.2)
ENSG00000177047	IFNW1 PPI subnetwork	0.04	>=0.20	RUNX3 (3.7)	SLC22A4 (2.5)	IKZF1 (2.4)	ST6GAL1 (2.0)	SLC22A5 (1.5)	STH (1.4)	B4GALT1 (1.4)	IRF1 (1.4)	IL3 (1.3)	ZPBP2 (1.2)
ENSG00000138684	IL21 PPI subnetwork	0.04	>=0.20	RUNX3 (3.7)	SLC22A4 (2.5)	IKZF1 (2.4)	ST6GAL1 (2.0)	SLC22A5 (1.5)	STH (1.4)	B4GALT1 (1.4)	IRF1 (1.4)	IL3 (1.3)	ZPBP2 (1.2)
ENSG00000128342	LIF PPI subnetwork	0.04	>=0.20	RUNX3 (3.7)	SLC22A4 (2.5)	IKZF1 (2.4)	ST6GAL1 (2.0)	SLC22A5 (1.5)	STH (1.4)	B4GALT1 (1.4)	IRF1 (1.4)	IL3 (1.3)	ZPBP2 (1.2)
ENSG00000142224	IL19 PPI subnetwork	0.04	>=0.20	RUNX3 (3.7)	SLC22A4 (2.5)	IKZF1 (2.4)	ST6GAL1 (2.0)	SLC22A5 (1.5)	STH (1.4)	B4GALT1 (1.4)	IRF1 (1.4)	IL3 (1.3)	ZPBP2 (1.2)
ENSG00000197110	IL28B PPI subnetwork	0.04	>=0.20	RUNX3 (3.7)	SLC22A4 (2.5)	IKZF1 (2.4)	ST6GAL1 (2.0)	SLC22A5 (1.5)	STH (1.4)	B4GALT1 (1.4)	IRF1 (1.4)	IL3 (1.3)	ZPBP2 (1.2)
ENSG00000104432	IL7 PPI subnetwork	0.04	>=0.20	RUNX3 (3.7)	SLC22A4 (2.5)	IKZF1 (2.4)	ST6GAL1 (2.0)	SLC22A5 (1.5)	STH (1.4)	B4GALT1 (1.4)	IRF1 (1.4)	IL3 (1.3)	ZPBP2 (1.2)
ENSG00000164136	IL15 PPI subnetwork	0.04	>=0.20	RUNX3 (3.7)	SLC22A4 (2.5)	IKZF1 (2.4)	ST6GAL1 (2.0)	SLC22A5 (1.5)	STH (1.4)	B4GALT1 (1.4)	IRF1 (1.4)	IL3 (1.3)	ZPBP2 (1.2)
ENSG00000182393	IL29 PPI subnetwork	0.04	>=0.20	RUNX3 (3.7)	SLC22A4 (2.5)	IKZF1 (2.4)	ST6GAL1 (2.0)	SLC22A5 (1.5)	STH (1.4)	B4GALT1 (1.4)	IRF1 (1.4)	IL3 (1.3)	ZPBP2 (1.2)
ENSG00000162892	IL24 PPI subnetwork	0.04	>=0.20	RUNX3 (3.7)	SLC22A4 (2.5)	IKZF1 (2.4)	ST6GAL1 (2.0)	SLC22A5 (1.5)	STH (1.4)	B4GALT1 (1.4)	IRF1 (1.4)	IL3 (1.3)	ZPBP2 (1.2)
ENSG00000145839	IL9 PPI subnetwork	0.04	>=0.20	RUNX3 (3.7)	SLC22A4 (2.5)	IKZF1 (2.4)	ST6GAL1 (2.0)	SLC22A5 (1.5)	STH (1.4)	B4GALT1 (1.4)	IRF1 (1.4)	IL3 (1.3)	ZPBP2 (1.2)
ENSG00000183709	IL28A PPI subnetwork	0.04	>=0.20	RUNX3 (3.7)	SLC22A4 (2.5)	IKZF1 (2.4)	ST6GAL1 (2.0)	SLC22A5 (1.5)	STH (1.4)	B4GALT1 (1.4)	IRF1 (1.4)	IL3 (1.3)	ZPBP2 (1.2)
ENSG00000184995	IFNE PPI subnetwork	0.04	>=0.20	RUNX3 (3.7)	SLC22A4 (2.5)	IKZF1 (2.4)	ST6GAL1 (2.0)	SLC22A5 (1.5)	STH (1.4)	B4GALT1 (1.4)	IRF1 (1.4)	IL3 (1.3)	ZPBP2 (1.2)
ENSG00000111536	IL26 PPI subnetwork	0.04	>=0.20	RUNX3 (3.7)	SLC22A4 (2.5)	IKZF1 (2.4)	ST6GAL1 (2.0)	SLC22A5 (1.5)	STH (1.4)	B4GALT1 (1.4)	IRF1 (1.4)	IL3 (1.3)	ZPBP2 (1.2)
ENSG00000125484	GTF3C4 PPI subnetwork	0.04	>=0.20	ABCF2 (3.2)	UBFD1 (2.9)	COG7 (2.8)	NFX1 (2.1)	SMARCB1 (2.0)	TAB1 (1.8)	GGA2 (1.6)	BAG1 (1.6)	DAGLB (1.5)	EARS2 (1.4)
GO:0004861	cyclin-dependent protein kinase inhibitor activity	0.04	>=0.20	C17orf69 (2.5)	ENSG00000230393 (2.1)	MIR142 (2.1)	CHMP5 (1.9)	C5orf56 (1.8)	TMEM121 (1.8)	NPEPPS (1.7)	HIVEP2 (1.5)	C20orf72 (1.5)	BAG1 (1.5)
ENSG00000134243	SORT1 PPI subnetwork	0.04	>=0.20	UBFD1 (4.0)	EARS2 (3.4)	CHMP5 (2.6)	ABCF2 (2.2)	AZI1 (2.2)	SCCPDH (2.1)	NDUFAB1 (1.9)	FUT8 (1.7)	KDELR2 (1.6)	NFX1 (1.6)
MP:0005222	abnormal somite size	0.04	>=0.20	WNT3 (3.6)	PDLIM4 (2.7)	TCF3 (2.6)	ZNF217 (2.3)	NFIA (2.1)	ZPBP2 (2.1)	C17orf57 (1.9)	ORMDL3 (1.9)	C17orf69 (1.9)	ST6GAL1 (1.8)
MP:0005410	abnormal fertilization	0.04	>=0.20	ODF1 (11.7)	ENSG00000185294 (3.8)	ZPBP2 (2.8)	BAG1 (2.0)	ARHGAP27 (1.6)	FAM55A (1.5)	FUT6 (1.3)	SCCPDH (1.2)	ENSG00000249707 (1.2)	SPINK4 (1.2)
ENSG00000102226	USP11 PPI subnetwork	0.04	>=0.20	TCF3 (3.9)	AZI1 (2.3)	COG7 (2.0)	PDLIM4 (2.0)	ABCF2 (2.0)	VPREB3 (1.6)	ST6GAL1 (1.6)	SMARCB1 (1.4)	TAB1 (1.4)	ODF1 (1.2)
ENSG00000165280	VCP PPI subnetwork	0.04	>=0.20	DERL3 (3.6)	PLEKHM1 (2.9)	IRF1 (2.7)	C17orf56 (2.5)	AZI1 (2.3)	NFX1 (2.3)	KPNB1 (2.2)	TBX21 (2.1)	SLC38A10 (2.1)	KIAA1267 (1.9)
GO:0001816	cytokine production	0.04	>=0.20	IL3 (2.2)	IKZF1 (2.0)	TBX21 (2.0)	IKZF3 (2.0)	ENSG00000204650 (1.9)	CSF2 (1.9)	RUNX1 (1.8)	RUNX3 (1.7)	MIR142 (1.5)	IRF1 (1.5)
ENSG00000073009	IKBKG PPI subnetwork	0.04	>=0.20	IRF1 (4.1)	KPNB1 (3.4)	ZNF217 (2.9)	HIVEP2 (2.2)	CSF2 (1.9)	ABCF2 (1.8)	SLC38A10 (1.5)	EARS2 (1.5)	KDELR2 (1.5)	UBFD1 (1.4)
GO:0018209	peptidyl-serine modification	0.04	>=0.20	FNIP1 (2.5)	TBKBP1 (2.3)	FUT8 (1.7)	ARHGAP27 (1.7)	TBC1D27 (1.6)	ENSG00000227953 (1.6)	ENSG00000197670 (1.5)	B4GALT1 (1.3)	FAM55D (1.3)	PLEKHM1 (1.2)
GO:0050792	regulation of viral reproduction	0.04	>=0.20	CHMP5 (3.2)	MEF2BNB (2.7)	SMARCB1 (2.2)	TAB1 (2.0)	ENSG00000197670 (2.0)	NPEPPS (2.0)	BAG1 (1.9)	ENSG00000214401 (1.7)	NFX1 (1.4)	ENSG00000230393 (1.3)
GO:0005070	SH3/SH2 adaptor activity	0.05	>=0.20	ARHGAP27 (4.1)	IKZF1 (3.2)	IKZF3 (2.8)	PLEKHM1 (2.7)	ORMDL3 (2.6)	TBX21 (2.5)	VPREB3 (2.2)	GSDMB (2.0)	C17orf57 (2.0)	TBC1D27 (1.7)
GO:0016585	chromatin remodeling complex	0.05	>=0.20	TCF3 (4.8)	KIAA1267 (3.6)	SMARCB1 (2.8)	NFIA (2.2)	TAB1 (2.0)	BZRAP1 (1.9)	MIR142 (1.7)	KPNB1 (1.6)	TBKBP1 (1.4)	UBFD1 (1.3)
GO:0002367	cytokine production involved in immune response	0.05	>=0.20	ENSG00000249707 (2.5)	TNFRSF13B (2.5)	TBC1D27 (2.3)	IL3 (1.9)	STH (1.7)	IKZF3 (1.6)	ODF1 (1.5)	ENSG00000204650 (1.5)	GGA2 (1.4)	ZPBP2 (1.3)
ENSG00000175104	TRAF6 PPI subnetwork	0.05	>=0.20	KPNB1 (3.9)	NDUFAB1 (2.5)	ABCF2 (2.5)	UBFD1 (2.4)	KDELR2 (2.3)	SMARCB1 (2.1)	CHMP5 (1.9)	NPEPPS (1.8)	ENSG00000230393 (1.5)	IRF1 (1.4)
GO:0032944	regulation of mononuclear cell proliferation	0.05	>=0.20	IKZF3 (2.9)	IL3 (2.9)	RUNX3 (2.9)	TBX21 (2.8)	ENSG00000204650 (2.7)	IKZF1 (2.4)	ST6GAL1 (2.4)	ENSG00000233006 (2.2)	C5orf56 (2.1)	CSF2 (2.0)
REACTOME_IRAK2_MEDIATED_ACTIVATION_OF_TAK1_COMPLEX_UPON_TLR78_OR_9_STIMULATION	REACTOME_IRAK2_MEDIATED_ACTIVATION_OF_TAK1_COMPLEX_UPON_TLR78_OR_9_STIMULATION	0.05	>=0.20	HIVEP2 (3.0)	NRTN (2.4)	BAG1 (2.3)	C5orf56 (2.2)	ENSG00000197670 (1.9)	PLEKHM1 (1.9)	CSF2 (1.9)	FUT6 (1.9)	C17orf56 (1.8)	FUT3 (1.8)
GO:0001968	fibronectin binding	0.05	>=0.20	P4HA2 (2.7)	MMP11 (2.5)	RUNX1 (2.5)	KDELR2 (2.4)	ENSG00000230393 (1.7)	ORMDL3 (1.7)	TXLNB (1.7)	ELL2 (1.5)	PDLIM4 (1.4)	FUT3 (1.4)
MP:0002643	poikilocytosis	0.05	>=0.20	ACSL6 (3.7)	SLC22A4 (3.2)	IKZF1 (2.7)	ENSG00000249707 (2.6)	SYNGR1 (2.3)	ELL2 (2.1)	P4HA2 (2.1)	STH (1.7)	MAPT (1.6)	BZRAP1 (1.6)
ENSG00000050748	MAPK9 PPI subnetwork	0.05	>=0.20	PLEKHM1 (2.4)	KIAA1267 (2.2)	B4GALT1 (2.0)	NSF (1.6)	STH (1.6)	IRF1 (1.5)	ENSG00000227953 (1.5)	RUNX3 (1.5)	TBC1D27 (1.4)	TXLNB (1.3)
ENSG00000104408	EIF3E PPI subnetwork	0.05	>=0.20	MEF2BNB (2.8)	ENSG00000230393 (2.8)	NPEPPS (2.6)	NFX1 (1.9)	SMARCB1 (1.8)	ABCF2 (1.8)	ARHGAP27 (1.7)	UBFD1 (1.6)	CHCHD10 (1.6)	KDELR2 (1.5)
GO:0030890	positive regulation of B cell proliferation	0.05	>=0.20	C22orf15 (3.3)	IL3 (3.2)	TBKBP1 (3.1)	ST6GAL1 (2.5)	ENSG00000204650 (2.5)	TNFRSF13B (2.3)	VPREB3 (2.1)	STH (2.1)	C17orf69 (2.0)	TBX21 (1.9)
GO:0045860	positive regulation of protein kinase activity	0.05	>=0.20	ENSG00000197670 (2.7)	BZRAP1 (2.2)	FUT3 (1.8)	FNIP1 (1.7)	NRTN (1.7)	DAGLB (1.7)	STH (1.6)	ARHGAP27 (1.6)	SYNGR1 (1.6)	NFIA (1.4)
GO:0034134	toll-like receptor 2 signaling pathway	0.05	>=0.20	ARHGAP27 (3.1)	ZPBP2 (2.8)	DERL3 (2.4)	PLEKHM1 (2.1)	ENSG00000204650 (1.8)	HIVEP2 (1.7)	B4GALT1 (1.7)	ODF1 (1.6)	STH (1.6)	TBC1D27 (1.4)
ENSG00000120705	ETF1 PPI subnetwork	0.05	>=0.20	ENSG00000230393 (2.5)	PDLIM4 (2.1)	ENSG00000249707 (1.8)	KPNB1 (1.7)	BAG1 (1.7)	UBFD1 (1.5)	SMARCD3 (1.4)	NFX1 (1.3)	ABCF2 (1.3)	FNIP1 (1.2)
ENSG00000127947	PTPN12 PPI subnetwork	0.05	>=0.20	TBX21 (4.0)	SLC38A10 (2.8)	ELL2 (2.4)	C5orf56 (2.3)	IKZF1 (2.1)	ENSG00000214401 (1.9)	FNIP1 (1.9)	AZI1 (1.7)	TBKBP1 (1.7)	IL3 (1.6)
ENSG00000072694	FCGR2B PPI subnetwork	0.05	>=0.20	ST6GAL1 (3.4)	DERL3 (3.0)	VPREB3 (2.9)	ARHGAP27 (2.1)	PLEKHM1 (1.8)	IKZF3 (1.7)	GGA2 (1.7)	TNFRSF13B (1.7)	FAM55A (1.4)	TCF3 (1.4)
REACTOME_EUKARYOTIC_TRANSLATION_TERMINATION	REACTOME_EUKARYOTIC_TRANSLATION_TERMINATION	0.05	>=0.20	ENSG00000230393 (2.6)	C17orf89 (2.3)	MEF2BNB (2.0)	BAG1 (1.8)	ENSG00000249707 (1.6)	ZNF217 (1.3)	RUNX1 (1.3)	FUT8 (1.3)	ENSG00000214401 (1.3)	TXLNB (1.2)
ENSG00000145604	SKP2 PPI subnetwork	0.05	>=0.20	VPREB3 (2.6)	TCF3 (2.4)	SMARCB1 (1.9)	ABCF2 (1.8)	MIR142 (1.7)	ARHGAP27 (1.6)	ZNF217 (1.6)	C17orf69 (1.2)	ENSG00000214401 (1.1)	GGA2 (1.1)
ENSG00000079102	RUNX1T1 PPI subnetwork	0.05	>=0.20	TBKBP1 (3.7)	NPEPPS (3.1)	KIAA1267 (3.1)	TCF3 (2.4)	NFIA (2.2)	MIR142 (2.2)	NSF (2.0)	KPNB1 (1.5)	RUNX3 (1.5)	BZRAP1 (1.3)
MP:0002397	abnormal bone marrow morphology	0.05	>=0.20	VPREB3 (3.2)	ACSL6 (2.8)	MMP11 (2.5)	DAGLB (2.3)	ELL2 (2.1)	FUT8 (2.1)	ARHGAP27 (2.0)	MGAT3 (2.0)	MIR142 (1.9)	FAM55D (1.7)
ENSG00000169016	E2F6 PPI subnetwork	0.05	>=0.20	TCF3 (2.9)	NFIA (2.4)	SMARCB1 (2.3)	TMEM121 (2.2)	KIAA1267 (2.1)	NRTN (1.8)	FUT8 (1.7)	RUNX1 (1.7)	C5orf56 (1.6)	RUNX3 (1.2)
GO:0003887	DNA-directed DNA polymerase activity	0.05	>=0.20	AZI1 (3.1)	TBC1D27 (2.8)	C20orf72 (2.7)	DAGLB (2.4)	NFX1 (2.2)	ENSG00000230393 (2.1)	ENSG00000197670 (2.0)	C17orf56 (2.0)	AFF3 (2.0)	FNIP1 (1.9)
MP:0002723	abnormal immune serum protein physiology	0.05	>=0.20	ST6GAL1 (4.5)	C17orf57 (2.6)	DERL3 (2.4)	ARHGAP27 (2.2)	HIVEP2 (2.1)	B4GALT1 (1.9)	VPREB3 (1.8)	IKZF1 (1.8)	GGA2 (1.7)	MIR142 (1.7)
GO:0002460	adaptive immune response based on somatic recombination of immune receptors built from immunoglobulin superfamily domains	0.05	>=0.20	IKZF3 (3.0)	TNFRSF13B (2.9)	ENSG00000204650 (2.7)	ST6GAL1 (2.5)	IKZF1 (1.9)	ZPBP2 (1.8)	VPREB3 (1.8)	C22orf15 (1.8)	HIVEP2 (1.7)	C17orf69 (1.7)
ENSG00000214026	MRPL23 PPI subnetwork	0.05	>=0.20	ENSG00000197670 (3.1)	NDUFAB1 (3.1)	FUT8 (2.9)	CHCHD10 (2.1)	EARS2 (1.6)	MEF2BNB (1.6)	FNIP1 (1.6)	GGA2 (1.5)	NSF (1.5)	KPNB1 (1.5)
ENSG00000171862	PTEN PPI subnetwork	0.05	>=0.20	SMARCD3 (3.2)	C17orf56 (2.8)	AFF3 (2.8)	MMP11 (2.5)	UBFD1 (2.5)	MAPT (1.7)	TCF3 (1.7)	SLC38A10 (1.5)	NFIA (1.5)	GGA2 (1.5)
GO:0002696	positive regulation of leukocyte activation	0.05	>=0.20	RUNX3 (2.8)	IKZF1 (2.7)	TNFRSF13B (2.6)	C22orf15 (2.5)	IKZF3 (2.4)	TBX21 (2.3)	IL3 (2.2)	HIVEP2 (2.0)	ENSG00000204650 (1.8)	VPREB3 (1.6)
ENSG00000119812	FAM98A PPI subnetwork	0.05	>=0.20	PLEKHM1 (2.8)	SLC38A10 (2.2)	HIVEP2 (2.2)	KIAA1267 (2.1)	C5orf56 (2.1)	P4HA2 (1.7)	COG7 (1.7)	MIR142 (1.4)	NRTN (1.4)	TAB1 (1.3)
ENSG00000134899	ERCC5 PPI subnetwork	0.05	>=0.20	C20orf72 (3.3)	AFF3 (2.6)	GGA2 (2.6)	TMEM121 (2.1)	ENSG00000227953 (2.1)	WNT3 (2.1)	VPREB3 (1.9)	ELL2 (1.9)	NFX1 (1.8)	SMARCB1 (1.8)
ENSG00000149269	PAK1 PPI subnetwork	0.05	>=0.20	C17orf56 (3.3)	PLEKHM1 (2.7)	ARHGAP27 (2.5)	GSDMB (1.6)	CHMP5 (1.5)	TMEM121 (1.5)	ENSG00000227953 (1.4)	TBKBP1 (1.3)	HIVEP2 (1.3)	TXLNB (1.3)
KEGG_GLYCOSPHINGOLIPID_BIOSYNTHESIS_GANGLIO_SERIES	KEGG_GLYCOSPHINGOLIPID_BIOSYNTHESIS_GANGLIO_SERIES	0.05	>=0.20	GGA2 (2.9)	TAB1 (1.9)	ARL17A (1.8)	ENSG00000214401 (1.7)	MGAT3 (1.6)	DAGLB (1.5)	ACSL6 (1.3)	CRHR1 (1.3)	SLC38A10 (1.1)	ST6GAL1 (1.1)
REACTOME_ACTIVATION_OF_CHAPERONES_BY_IRE1ALPHA	REACTOME_ACTIVATION_OF_CHAPERONES_BY_IRE1ALPHA	0.05	>=0.20	DERL3 (7.3)	KDELR2 (6.8)	SLC38A10 (5.7)	UBFD1 (2.7)	C17orf56 (2.1)	ELL2 (1.5)	P4HA2 (1.5)	ORMDL3 (1.4)	PLEKHM1 (1.4)	TBC1D27 (1.3)
GO:0018105	peptidyl-serine phosphorylation	0.05	>=0.20	FNIP1 (2.6)	TBKBP1 (2.1)	C17orf57 (1.7)	ENSG00000197670 (1.6)	FUT8 (1.5)	ARHGAP27 (1.4)	FAM55D (1.4)	TBC1D27 (1.3)	ENSG00000185294 (1.3)	TMEM121 (1.3)
GO:0005031	tumor necrosis factor-activated receptor activity	0.05	>=0.20	DERL3 (4.0)	IL3 (3.8)	CSF2 (2.4)	FAM55D (2.4)	RUNX3 (2.2)	ZPBP2 (2.1)	GSDMB (2.1)	ORMDL3 (1.9)	FAM55A (1.9)	MIR142 (1.8)
REACTOME_INTERLEUKIN:7_SIGNALING	REACTOME_INTERLEUKIN:7_SIGNALING	0.05	>=0.20	IKZF1 (3.3)	NFIA (3.3)	RUNX3 (2.8)	TNFRSF13B (2.5)	BZRAP1 (2.3)	HIVEP2 (1.9)	IKZF3 (1.8)	RUNX1 (1.8)	TBC1D27 (1.6)	IRF1 (1.5)
REACTOME_PIP3_ACTIVATES_AKT_SIGNALING	REACTOME_PIP3_ACTIVATES_AKT_SIGNALING	0.05	>=0.20	B4GALT1 (1.9)	ARHGAP27 (1.8)	TCF3 (1.8)	HIVEP2 (1.8)	NFIA (1.6)	MEF2BNB (1.5)	EARS2 (1.5)	COG7 (1.1)	C17orf89 (1.1)	UBFD1 (1.0)
ENSG00000129255	MPDU1 PPI subnetwork	0.05	>=0.20	ELL2 (2.4)	KDELR2 (2.0)	C17orf69 (1.8)	ENSG00000227953 (1.7)	ODF1 (1.7)	ZPBP2 (1.7)	BAG1 (1.7)	SCCPDH (1.7)	MGAT3 (1.6)	AFF3 (1.3)
REACTOME_ACTIVATION_OF_CHAPERONE_GENES_BY_XBP1S	REACTOME_ACTIVATION_OF_CHAPERONE_GENES_BY_XBP1S	0.05	>=0.20	KDELR2 (6.9)	DERL3 (6.9)	SLC38A10 (5.6)	UBFD1 (2.8)	C17orf56 (2.0)	PLEKHM1 (1.5)	ELL2 (1.5)	P4HA2 (1.5)	GGA2 (1.4)	TBC1D27 (1.4)
REACTOME_PTM_GAMMA_CARBOXYLATION_HYPUSINE_FORMATION_AND_ARYLSULFATASE_ACTIVATION	REACTOME_PTM_GAMMA_CARBOXYLATION_HYPUSINE_FORMATION_AND_ARYLSULFATASE_ACTIVATION	0.05	>=0.20	ST6GAL1 (2.3)	ORMDL3 (1.9)	MEF2BNB (1.9)	B4GALT1 (1.6)	TNFRSF13B (1.3)	KDELR2 (1.3)	C17orf69 (1.2)	GGA2 (1.1)	UBFD1 (1.1)	TMEM121 (1.1)
ENSG00000144713	RPL32 PPI subnetwork	0.05	>=0.20	ENSG00000230393 (2.4)	ENSG00000249707 (2.2)	BAG1 (2.1)	ZNF217 (1.9)	C17orf89 (1.9)	FUT8 (1.8)	RUNX1 (1.3)	NDUFAB1 (1.2)	ENSG00000214401 (1.2)	RUNX3 (1.1)
MP:0003724	increased susceptibility to induced arthritis	0.05	>=0.20	IRF1 (2.6)	FAM55A (2.2)	SLC22A4 (2.1)	HIVEP2 (1.8)	TBC1D27 (1.8)	FUT8 (1.6)	NFIA (1.5)	AFF3 (1.5)	VPREB3 (1.5)	C17orf57 (1.4)
ENSG00000115085	ZAP70 PPI subnetwork	0.05	>=0.20	IKZF1 (4.0)	IKZF3 (3.9)	TBX21 (3.4)	ST6GAL1 (2.6)	TNFRSF13B (2.6)	GGA2 (2.1)	HIVEP2 (1.9)	RUNX1 (1.8)	RUNX3 (1.8)	MIR142 (1.7)
GO:0008213	protein alkylation	0.05	>=0.20	NFX1 (2.1)	KIAA1267 (1.9)	FUT8 (1.6)	C17orf56 (1.5)	ENSG00000185294 (1.5)	TCF3 (1.3)	FAM55A (1.1)	TAB1 (1.1)	NPEPPS (1.0)	MIR142 (1.0)
GO:0006479	protein methylation	0.05	>=0.20	NFX1 (2.1)	KIAA1267 (1.9)	FUT8 (1.6)	C17orf56 (1.5)	ENSG00000185294 (1.5)	TCF3 (1.3)	FAM55A (1.1)	TAB1 (1.1)	NPEPPS (1.0)	MIR142 (1.0)
ENSG00000152944	MED21 PPI subnetwork	0.05	>=0.20	NPEPPS (2.4)	TCF3 (2.2)	ORMDL3 (2.2)	KIAA1267 (2.2)	ENSG00000249707 (2.0)	CHMP5 (2.0)	C17orf57 (1.9)	ZNF217 (1.7)	GSDMB (1.6)	C17orf56 (1.6)
MP:0002463	abnormal neutrophil physiology	0.05	>=0.20	SLC22A4 (2.9)	IKZF1 (2.5)	BZRAP1 (2.2)	TNFRSF13B (2.1)	VPREB3 (2.0)	RUNX1 (1.7)	CSF2 (1.6)	DAGLB (1.5)	SYNGR1 (1.4)	ARHGAP27 (1.3)
GO:0071339	MLL1 complex	0.05	>=0.20	KIAA1267 (2.9)	COG7 (2.4)	ABCF2 (2.3)	ENSG00000214401 (2.2)	SMARCB1 (2.1)	FUT8 (2.0)	ENSG00000204650 (1.7)	UBFD1 (1.7)	DAGLB (1.6)	P4HA2 (1.6)
ENSG00000114686	MRPL3 PPI subnetwork	0.05	>=0.20	NDUFAB1 (3.0)	ENSG00000197670 (3.0)	FUT8 (2.4)	C17orf89 (2.2)	EARS2 (1.9)	KPNB1 (1.8)	CHCHD10 (1.7)	KDELR2 (1.6)	MEF2BNB (1.4)	CHMP5 (1.4)
MP:0009336	increased splenocyte proliferation	0.05	>=0.20	IL3 (6.7)	TBX21 (5.2)	CSF2 (4.7)	IKZF3 (4.1)	RUNX3 (1.6)	IRF1 (1.4)	IKZF1 (1.4)	ST6GAL1 (1.3)	CHMP5 (1.2)	FAM55D (1.2)
ENSG00000160584	SIK3 PPI subnetwork	0.05	>=0.20	RUNX1 (3.0)	DAGLB (2.6)	BAG1 (2.2)	B4GALT1 (2.2)	PLEKHM1 (2.0)	ARHGAP27 (1.7)	C17orf69 (1.6)	STH (1.6)	BZRAP1 (1.5)	TBKBP1 (1.4)
GO:0002755	MyD88-dependent toll-like receptor signaling pathway	0.05	>=0.20	ARHGAP27 (3.2)	ZPBP2 (2.7)	DERL3 (2.3)	PLEKHM1 (2.1)	ENSG00000204650 (1.8)	TBC1D27 (1.7)	ODF1 (1.6)	HIVEP2 (1.6)	FUT3 (1.5)	ST6GAL1 (1.3)
GO:0045815	positive regulation of gene expression, epigenetic	0.05	>=0.20	C17orf57 (3.1)	TBC1D27 (2.9)	FUT8 (2.5)	ZPBP2 (2.3)	RUNX1 (2.2)	TNFRSF13B (1.9)	KIAA1267 (1.8)	SPINK4 (1.8)	TCF3 (1.4)	TAB1 (1.4)
MP:0002467	impaired neutrophil phagocytosis	0.05	>=0.20	VPREB3 (2.9)	MIR142 (2.3)	MMP11 (2.0)	DAGLB (1.9)	IKZF1 (1.9)	TBC1D27 (1.8)	TNFRSF13B (1.7)	HIVEP2 (1.7)	SLC22A4 (1.6)	FUT3 (1.2)
ENSG00000142534	RPS11 PPI subnetwork	0.05	>=0.20	ABCF2 (4.3)	KPNB1 (2.7)	ENSG00000230393 (2.5)	NFX1 (1.8)	UBFD1 (1.7)	EARS2 (1.6)	ENSG00000249707 (1.6)	COG7 (1.3)	C17orf89 (1.3)	BAG1 (1.1)
REACTOME_DARPP:32_EVENTS	REACTOME_DARPP:32_EVENTS	0.05	>=0.20	NSF (2.5)	SMARCD3 (2.4)	BZRAP1 (1.7)	NFIA (1.6)	FUT8 (1.6)	CRHR1 (1.6)	ABCF2 (1.5)	BAG1 (1.5)	ENSG00000197670 (1.4)	MEF2BNB (1.3)
KEGG_LEISHMANIA_INFECTION	KEGG_LEISHMANIA_INFECTION	0.05	>=0.20	IRF1 (5.0)	CSF2 (4.5)	IKZF3 (2.5)	TBX21 (2.4)	RUNX3 (2.4)	IKZF1 (2.1)	IL3 (2.0)	B4GALT1 (1.5)	STH (1.2)	ZPBP2 (1.2)
ENSG00000185338	SOCS1 PPI subnetwork	0.05	>=0.20	IKZF1 (3.0)	RUNX3 (3.0)	IRF1 (2.2)	B4GALT1 (2.0)	MIR142 (1.7)	RUNX1 (1.7)	BZRAP1 (1.7)	STH (1.6)	WNT3 (1.6)	ST6GAL1 (1.5)
MP:0008246	abnormal leukocyte morphology	0.05	>=0.20	IKZF1 (4.5)	TNFRSF13B (3.7)	IKZF3 (2.3)	FAM55A (2.0)	IRF1 (1.9)	FAM55D (1.8)	RUNX3 (1.7)	ST6GAL1 (1.6)	SCCPDH (1.5)	MIR142 (1.4)
ENSG00000178982	EIF3K PPI subnetwork	0.05	>=0.20	ENSG00000230393 (2.7)	TAB1 (2.4)	NFX1 (1.9)	UBFD1 (1.7)	SMARCB1 (1.7)	ENSG00000249707 (1.7)	ABCF2 (1.4)	PDLIM4 (1.3)	KPNB1 (1.3)	MEF2BNB (1.2)
GO:0046632	alpha-beta T cell differentiation	0.05	>=0.20	RUNX3 (3.1)	ARL17A (3.0)	HIVEP2 (2.4)	IKZF1 (2.4)	MIR142 (2.2)	ENSG00000233006 (2.1)	TBX21 (2.1)	IKZF3 (1.7)	ENSG00000249707 (1.7)	TNFRSF13B (1.6)
KEGG_FC_EPSILON_RI_SIGNALING_PATHWAY	KEGG_FC_EPSILON_RI_SIGNALING_PATHWAY	0.05	>=0.20	IKZF1 (4.1)	IL3 (3.9)	CSF2 (3.7)	GGA2 (1.8)	ENSG00000204650 (1.8)	FUT8 (1.8)	ST6GAL1 (1.7)	NPEPPS (1.7)	DAGLB (1.7)	VPREB3 (1.6)
MP:0003887	increased hepatocyte apoptosis	0.05	>=0.20	ST6GAL1 (2.6)	B4GALT1 (2.3)	ZNF217 (2.3)	PDLIM4 (2.1)	SLC22A5 (2.1)	P4HA2 (1.9)	IRF1 (1.7)	ELL2 (1.6)	AFF3 (1.5)	TAB1 (1.4)
GO:0008630	DNA damage response, signal transduction resulting in induction of apoptosis	0.05	>=0.20	NFX1 (2.8)	C17orf57 (2.4)	C22orf15 (2.0)	GGA2 (1.9)	ZNF217 (1.8)	BAG1 (1.8)	FAM55D (1.7)	PLEKHM1 (1.6)	C20orf72 (1.6)	SMARCB1 (1.5)
GO:0019207	kinase regulator activity	0.05	>=0.20	FUT8 (2.8)	IRF1 (2.3)	MIR142 (2.2)	TBC1D27 (2.1)	MAPT (1.9)	CRHR1 (1.7)	TMEM121 (1.6)	HIVEP2 (1.5)	GSDMB (1.4)	IKZF3 (1.3)
GO:0002920	regulation of humoral immune response	0.05	>=0.20	TNFRSF13B (3.2)	C22orf15 (2.7)	C17orf69 (2.3)	MIR142 (2.3)	GGA2 (2.1)	VPREB3 (2.1)	ENSG00000233006 (2.0)	DERL3 (1.7)	IKZF3 (1.7)	ST6GAL1 (1.6)
MP:0008148	abnormal rib-sternum attachment	0.05	>=0.20	TMEM121 (3.3)	PDLIM4 (3.0)	SMARCD3 (2.0)	NFIA (1.9)	AFF3 (1.6)	TBKBP1 (1.5)	ORMDL3 (1.4)	RUNX1 (1.4)	TCF3 (1.3)	WNT3 (1.1)
ENSG00000134255	CEPT1 PPI subnetwork	0.05	>=0.20	KDELR2 (2.5)	ABCF2 (2.4)	COG7 (1.8)	NFX1 (1.8)	SMARCB1 (1.8)	UBFD1 (1.8)	CHCHD10 (1.7)	KPNB1 (1.7)	TCF3 (1.6)	SLC38A10 (1.5)
ENSG00000076944	STXBP2 PPI subnetwork	0.05	>=0.20	FUT8 (2.1)	C17orf57 (1.9)	P4HA2 (1.5)	CHMP5 (1.5)	ABCF2 (1.5)	SCCPDH (1.5)	FNIP1 (1.4)	COG7 (1.4)	SLC22A5 (1.4)	ENSG00000197670 (1.3)
ENSG00000141736	ERBB2 PPI subnetwork	0.05	>=0.20	ST6GAL1 (2.8)	IKZF1 (2.6)	PLEKHM1 (2.4)	MGAT3 (2.0)	BZRAP1 (2.0)	ELL2 (1.8)	FUT8 (1.8)	B4GALT1 (1.8)	RUNX1 (1.7)	GSDMB (1.6)
MP:0008706	decreased interleukin-6 secretion	0.05	>=0.20	IRF1 (3.1)	HIVEP2 (2.8)	TNFRSF13B (2.1)	ZNF217 (1.9)	CSF2 (1.8)	ARHGAP27 (1.6)	ST6GAL1 (1.6)	B4GALT1 (1.5)	TBC1D27 (1.3)	DERL3 (1.2)
ENSG00000170653	ATF7 PPI subnetwork	0.05	>=0.20	ELL2 (2.7)	WNT3 (2.7)	ZNF217 (2.1)	FNIP1 (1.9)	STH (1.8)	NFX1 (1.7)	ENSG00000227953 (1.7)	PLEKHM1 (1.5)	IRF1 (1.5)	KIAA1267 (1.4)
ENSG00000196419	XRCC6 PPI subnetwork	0.05	>=0.20	AZI1 (2.9)	SMARCB1 (2.8)	C20orf72 (2.2)	ABCF2 (2.1)	UBFD1 (2.1)	TCF3 (2.0)	COG7 (1.8)	VPREB3 (1.8)	C17orf56 (1.8)	GGA2 (1.7)
REACTOME_MYD88:INDEPENDENT_CASCADE_INITIATED_ON_PLASMA_MEMBRANE	REACTOME_MYD88:INDEPENDENT_CASCADE_INITIATED_ON_PLASMA_MEMBRANE	0.05	>=0.20	IRF1 (3.7)	ARHGAP27 (3.1)	HIVEP2 (2.8)	CSF2 (2.6)	PLEKHM1 (2.1)	DERL3 (1.9)	TBC1D27 (1.2)	ZPBP2 (1.2)	NSF (1.2)	STH (1.1)
ENSG00000183735	TBK1 PPI subnetwork	0.05	>=0.20	IRF1 (3.2)	ENSG00000230393 (3.2)	HIVEP2 (2.3)	UBFD1 (2.1)	CSF2 (2.1)	P4HA2 (2.0)	SMARCD3 (1.8)	EARS2 (1.7)	KPNB1 (1.6)	ABCF2 (1.5)
ENSG00000130741	EIF2S3 PPI subnetwork	0.05	>=0.20	BAG1 (2.5)	ABCF2 (2.1)	KPNB1 (1.9)	ENSG00000230393 (1.8)	NFX1 (1.6)	FAM55D (1.5)	MEF2BNB (1.2)	PDLIM4 (1.2)	UBFD1 (1.0)	P4HA2 (1.0)
REACTOME_FORMATION_OF_A_POOL_OF_FREE_40S_SUBUNITS	REACTOME_FORMATION_OF_A_POOL_OF_FREE_40S_SUBUNITS	0.05	>=0.20	ENSG00000230393 (2.8)	MEF2BNB (2.7)	BAG1 (1.8)	ENSG00000249707 (1.4)	C17orf89 (1.3)	NDUFAB1 (1.3)	UBFD1 (1.3)	FAM55A (1.2)	SMARCD3 (1.1)	RUNX1 (1.1)
ENSG00000197961	ZNF121 PPI subnetwork	0.05	>=0.20	KDELR2 (2.5)	ABCF2 (2.3)	NFX1 (1.9)	UBFD1 (1.9)	SMARCB1 (1.8)	COG7 (1.8)	CHCHD10 (1.8)	KPNB1 (1.6)	TCF3 (1.5)	SLC38A10 (1.4)
ENSG00000105135	ILVBL PPI subnetwork	0.05	>=0.20	ABCF2 (2.4)	KDELR2 (2.4)	SMARCB1 (2.0)	NFX1 (2.0)	UBFD1 (1.9)	KPNB1 (1.8)	COG7 (1.7)	CHCHD10 (1.6)	ZNF217 (1.4)	TCF3 (1.4)
MP:0010373	myeloid hyperplasia	0.05	>=0.20	HIVEP2 (3.3)	FUT3 (2.1)	RUNX3 (2.1)	IKZF3 (1.7)	ENSG00000230393 (1.7)	VPREB3 (1.6)	TBKBP1 (1.6)	SLC22A4 (1.5)	FUT6 (1.5)	IRF1 (1.4)
REACTOME_FATTY_ACID_TRIACYLGLYCEROL_AND_KETONE_BODY_METABOLISM	REACTOME_FATTY_ACID_TRIACYLGLYCEROL_AND_KETONE_BODY_METABOLISM	0.05	>=0.20	CHCHD10 (3.1)	ORMDL3 (3.0)	GSDMB (1.7)	NFIA (1.6)	EARS2 (1.4)	ARHGAP27 (1.4)	SLC22A5 (1.3)	ZNF217 (1.3)	C5orf56 (1.3)	NDUFAB1 (1.2)
GO:0006310	DNA recombination	0.05	>=0.20	C20orf72 (3.5)	AZI1 (2.3)	TAB1 (2.0)	ENSG00000204650 (1.9)	NFX1 (1.8)	C17orf57 (1.7)	ZPBP2 (1.7)	COG7 (1.7)	IKZF3 (1.4)	VPREB3 (1.4)
ENSG00000150281	CTF1 PPI subnetwork	0.05	>=0.20	RUNX3 (3.5)	SLC22A4 (2.6)	IKZF1 (2.3)	ST6GAL1 (2.0)	SLC22A5 (1.7)	IRF1 (1.5)	STH (1.5)	B4GALT1 (1.4)	AFF3 (1.3)	IL3 (1.3)
MP:0002493	increased IgG level	0.05	>=0.20	IL3 (6.3)	CSF2 (4.3)	IKZF1 (3.5)	IRF1 (3.4)	IKZF3 (3.2)	TBX21 (3.1)	ST6GAL1 (2.2)	B4GALT1 (2.0)	HIVEP2 (1.6)	ELL2 (1.5)
MP:0000600	liver hypoplasia	0.05	>=0.20	B4GALT1 (3.3)	ARHGAP27 (2.5)	RUNX1 (2.4)	ZNF217 (2.4)	TCF3 (2.3)	KIAA1267 (2.1)	PLEKHM1 (1.6)	NFX1 (1.6)	ENSG00000214401 (1.4)	DERL3 (1.4)
REACTOME_REGULATION_OF_IFNA_SIGNALING	REACTOME_REGULATION_OF_IFNA_SIGNALING	0.05	>=0.20	IRF1 (2.9)	C5orf56 (2.3)	B4GALT1 (2.2)	RUNX3 (2.1)	CHMP5 (1.8)	ARHGAP27 (1.7)	TNFRSF13B (1.5)	ENSG00000230393 (1.5)	TBC1D27 (1.4)	PLEKHM1 (1.1)
ENSG00000188386	PPP3R2 PPI subnetwork	0.05	>=0.20	AFF3 (2.5)	IL3 (2.3)	RUNX3 (2.2)	TBKBP1 (2.2)	TBC1D27 (2.0)	ENSG00000185294 (2.0)	TBX21 (1.9)	TNFRSF13B (1.8)	NSF (1.8)	SPINK4 (1.7)
GO:0046982	protein heterodimerization activity	0.05	>=0.20	B4GALT1 (2.6)	SMARCD3 (2.5)	NFIA (2.4)	HIVEP2 (2.0)	RUNX1 (1.9)	TMEM121 (1.8)	MMP11 (1.7)	IKZF1 (1.7)	NFX1 (1.6)	ENSG00000227953 (1.5)
GO:0035591	signaling adaptor activity	0.05	>=0.20	ARHGAP27 (3.4)	PLEKHM1 (2.8)	IKZF1 (2.7)	ORMDL3 (2.5)	C17orf57 (2.4)	GSDMB (2.2)	IKZF3 (2.1)	TAB1 (1.9)	TBX21 (1.9)	VPREB3 (1.7)
ENSG00000122756	CNTFR PPI subnetwork	0.05	>=0.20	CSF2 (8.1)	IL3 (7.4)	TBX21 (3.8)	IRF1 (2.7)	IKZF1 (2.1)	ELL2 (1.8)	C17orf57 (1.8)	RUNX3 (1.8)	HIVEP2 (1.7)	TMEM121 (1.5)
ENSG00000001167	NFYA PPI subnetwork	0.05	>=0.20	NPEPPS (4.1)	TCF3 (2.9)	NFIA (2.5)	ENSG00000230393 (1.9)	TAB1 (1.7)	ENSG00000204650 (1.6)	C17orf89 (1.5)	VPREB3 (1.5)	TBC1D27 (1.4)	MIR142 (1.4)
MP:0001722	pale yolk sac	0.05	>=0.20	TCF3 (2.8)	ZNF217 (2.7)	ST6GAL1 (2.1)	TNFRSF13B (1.9)	ARHGAP27 (1.9)	MIR142 (1.8)	KIAA1267 (1.8)	FNIP1 (1.4)	IKZF1 (1.4)	SLC38A10 (1.3)
GO:0050994	regulation of lipid catabolic process	0.05	>=0.20	ORMDL3 (2.9)	GSDMB (2.6)	ENSG00000185294 (2.4)	FUT8 (2.0)	EARS2 (1.7)	TMEM121 (1.6)	TBC1D27 (1.4)	VPREB3 (1.3)	C17orf56 (1.2)	MMP11 (1.1)
GO:0032813	tumor necrosis factor receptor superfamily binding	0.05	>=0.20	CSF2 (5.7)	TBX21 (4.3)	IRF1 (3.8)	IL3 (3.7)	IKZF1 (2.2)	RUNX3 (2.0)	TNFRSF13B (1.7)	HIVEP2 (1.7)	SYNGR1 (1.6)	ENSG00000204650 (1.5)
ENSG00000087266	SH3BP2 PPI subnetwork	0.05	>=0.20	GSDMB (3.4)	TBX21 (3.2)	ORMDL3 (2.9)	TNFRSF13B (2.8)	BZRAP1 (2.1)	C22orf15 (1.9)	DAGLB (1.8)	AFF3 (1.7)	ENSG00000214401 (1.6)	GGA2 (1.6)
ENSG00000113263	ITK PPI subnetwork	0.05	>=0.20	IKZF3 (3.7)	GSDMB (3.0)	MIR142 (3.0)	IKZF1 (2.9)	TBX21 (2.9)	TBC1D27 (2.6)	TNFRSF13B (2.5)	ORMDL3 (2.2)	ST6GAL1 (2.2)	RUNX3 (1.9)
GO:0043901	negative regulation of multi-organism process	0.05	>=0.20	ENSG00000227953 (3.2)	BZRAP1 (3.1)	ZPBP2 (3.0)	ENSG00000249707 (2.4)	TBX21 (1.8)	IKZF3 (1.7)	IL3 (1.7)	SLC22A4 (1.7)	STH (1.6)	ENSG00000185294 (1.6)
GO:0002381	immunoglobulin production involved in immunoglobulin mediated immune response	0.05	>=0.20	IKZF3 (4.2)	IL3 (3.3)	ENSG00000204650 (2.4)	ST6GAL1 (2.4)	TBX21 (2.3)	C22orf15 (2.0)	STH (1.7)	CSF2 (1.5)	TMEM121 (1.4)	RUNX3 (1.3)
ENSG00000106299	WASL PPI subnetwork	0.05	>=0.20	ARHGAP27 (1.8)	GSDMB (1.7)	ST6GAL1 (1.5)	FAM55A (1.4)	ZPBP2 (1.4)	IKZF3 (1.4)	TNFRSF13B (1.3)	RUNX1 (1.3)	CHMP5 (1.2)	PLEKHM1 (1.2)
ENSG00000114062	UBE3A PPI subnetwork	0.05	>=0.20	TCF3 (3.7)	MMP11 (2.3)	NPEPPS (2.2)	PDLIM4 (1.9)	IKZF3 (1.9)	KIAA1267 (1.7)	UBFD1 (1.5)	AFF3 (1.5)	WNT3 (1.5)	IRF1 (1.5)
ENSG00000102391	ENSG00000102391 PPI subnetwork	0.05	>=0.20	ENSG00000230393 (2.8)	C17orf89 (2.5)	FUT8 (2.0)	BAG1 (1.9)	ENSG00000249707 (1.7)	UBFD1 (1.5)	NDUFAB1 (1.4)	TXLNB (1.4)	FAM55A (1.4)	ZNF217 (1.3)
GO:0018212	peptidyl-tyrosine modification	0.05	>=0.20	ENSG00000233006 (2.2)	TBX21 (2.1)	IL3 (1.9)	FNIP1 (1.9)	C17orf57 (1.8)	IKZF1 (1.7)	ELL2 (1.7)	CSF2 (1.6)	PDLIM4 (1.5)	RUNX3 (1.5)
ENSG00000174989	FBXW8 PPI subnetwork	0.05	>=0.20	CHCHD10 (2.5)	KDELR2 (2.1)	ABCF2 (2.1)	EARS2 (1.7)	P4HA2 (1.7)	TAB1 (1.7)	SCCPDH (1.7)	COG7 (1.7)	NFX1 (1.6)	SMARCB1 (1.6)
ENSG00000056661	PCGF2 PPI subnetwork	0.05	>=0.20	NFIA (2.9)	TCF3 (2.8)	SMARCB1 (2.7)	NRTN (2.2)	TMEM121 (2.0)	RUNX1 (1.6)	KIAA1267 (1.6)	RUNX3 (1.6)	BZRAP1 (1.5)	FUT8 (1.5)
GO:0000165	MAPK cascade	0.05	>=0.20	ARHGAP27 (3.1)	ENSG00000227953 (2.2)	STH (2.1)	SLC38A10 (2.0)	PLEKHM1 (1.6)	RUNX1 (1.6)	DAGLB (1.5)	NFIA (1.5)	FNIP1 (1.5)	ORMDL3 (1.5)
MP:0001828	abnormal T cell activation	0.05	>=0.20	TBX21 (6.8)	IL3 (5.3)	IKZF1 (5.1)	IKZF3 (4.7)	IRF1 (4.0)	CSF2 (3.2)	RUNX3 (2.9)	TNFRSF13B (2.2)	HIVEP2 (2.1)	ENSG00000214401 (1.7)
ENSG00000147065	MSN PPI subnetwork	0.05	>=0.20	IRF1 (3.4)	IKZF1 (2.5)	B4GALT1 (2.4)	RUNX3 (2.4)	ARHGAP27 (2.3)	ZNF217 (2.3)	CSF2 (1.9)	PLEKHM1 (1.8)	SCCPDH (1.7)	C5orf56 (1.6)
MP:0001859	kidney inflammation	0.05	>=0.20	IKZF3 (2.8)	TBC1D27 (2.6)	RUNX1 (2.6)	RUNX3 (2.0)	B4GALT1 (1.7)	ENSG00000233006 (1.7)	ORMDL3 (1.7)	GGA2 (1.6)	MGAT3 (1.6)	GSDMB (1.4)
ENSG00000173867	ENSG00000173867 PPI subnetwork	0.05	>=0.20	NDUFAB1 (3.1)	KDELR2 (2.9)	CHCHD10 (2.6)	ENSG00000197670 (2.3)	SMARCB1 (2.2)	C17orf89 (2.2)	KPNB1 (2.0)	FUT8 (1.8)	COG7 (1.7)	EARS2 (1.6)
ENSG00000102225	CDK16 PPI subnetwork	0.05	>=0.20	KDELR2 (4.0)	SMARCB1 (3.4)	CHMP5 (3.1)	NSF (2.8)	NPEPPS (2.3)	TBC1D27 (2.2)	UBFD1 (2.2)	KPNB1 (2.1)	DERL3 (1.3)	SCCPDH (1.3)
ENSG00000186350	RXRA PPI subnetwork	0.05	>=0.20	ELL2 (3.6)	NFIA (3.2)	HIVEP2 (2.8)	GSDMB (2.2)	SMARCB1 (2.2)	ARHGAP27 (2.1)	B4GALT1 (1.9)	NPEPPS (1.9)	TCF3 (1.8)	PLEKHM1 (1.7)
ENSG00000105851	PIK3CG PPI subnetwork	0.05	>=0.20	C17orf56 (2.6)	IKZF1 (2.1)	RUNX3 (2.1)	NRTN (1.9)	TMEM121 (1.8)	C17orf57 (1.8)	ARHGAP27 (1.7)	GSDMB (1.6)	AZI1 (1.5)	DAGLB (1.4)
GO:0019867	outer membrane	0.05	>=0.20	ORMDL3 (2.4)	BAG1 (2.4)	TAB1 (2.2)	NDUFAB1 (2.2)	CHCHD10 (2.1)	SYNGR1 (1.9)	NPEPPS (1.8)	FUT6 (1.5)	B4GALT1 (1.3)	SLC22A5 (1.3)
ENSG00000169439	SDC2 PPI subnetwork	0.05	>=0.20	AFF3 (3.1)	IL3 (3.0)	ACSL6 (2.7)	FUT8 (2.2)	BZRAP1 (2.2)	PDLIM4 (2.1)	GSDMB (2.0)	ZNF217 (1.8)	SLC22A5 (1.6)	P4HA2 (1.5)
ENSG00000167526	RPL13 PPI subnetwork	0.05	>=0.20	UBFD1 (2.9)	KPNB1 (2.8)	ABCF2 (2.5)	ENSG00000249707 (2.2)	NFX1 (1.5)	NPEPPS (1.5)	NDUFAB1 (1.2)	ST6GAL1 (1.1)	ENSG00000230393 (1.0)	ENSG00000227953 (0.9)
GO:0016570	histone modification	0.05	>=0.20	KIAA1267 (3.8)	C17orf56 (2.3)	NPEPPS (2.1)	TCF3 (2.1)	NFX1 (1.9)	SMARCB1 (1.8)	ZNF217 (1.8)	AFF3 (1.5)	FUT8 (1.4)	STH (1.4)
ENSG00000130427	EPO PPI subnetwork	0.05	>=0.20	RUNX3 (3.7)	IKZF1 (2.3)	SLC22A4 (2.0)	ST6GAL1 (1.8)	MIR142 (1.4)	IRF1 (1.4)	SLC22A5 (1.3)	IL3 (1.3)	STH (1.3)	B4GALT1 (1.3)
ENSG00000100030	MAPK1 PPI subnetwork	0.05	>=0.20	HIVEP2 (2.6)	KIAA1267 (2.5)	ARHGAP27 (2.5)	RUNX1 (2.2)	NPEPPS (1.9)	SYNGR1 (1.8)	DAGLB (1.6)	ZNF217 (1.5)	PLEKHM1 (1.5)	MAPT (1.5)
ENSG00000105216	ENSG00000105216 PPI subnetwork	0.05	>=0.20	RUNX1 (3.2)	DAGLB (2.5)	ELL2 (2.0)	ARHGAP27 (2.0)	PLEKHM1 (2.0)	B4GALT1 (1.9)	FNIP1 (1.8)	C17orf56 (1.4)	AZI1 (1.4)	IKZF1 (1.4)
ENSG00000015153	YAF2 PPI subnetwork	0.05	>=0.20	TCF3 (3.9)	SMARCB1 (2.7)	NFIA (2.7)	TMEM121 (2.6)	KIAA1267 (2.1)	EARS2 (1.6)	RUNX3 (1.6)	NRTN (1.5)	FUT8 (1.4)	ZNF217 (1.4)
ENSG00000099917	MED15 PPI subnetwork	0.05	>=0.20	KIAA1267 (3.1)	C17orf56 (2.8)	GSDMB (2.6)	ZNF217 (2.4)	TCF3 (2.1)	COG7 (2.0)	ARHGAP27 (1.9)	ENSG00000249707 (1.8)	HIVEP2 (1.4)	EARS2 (1.3)
ENSG00000065613	SLK PPI subnetwork	0.05	>=0.20	FUT3 (2.9)	ELL2 (2.8)	BZRAP1 (2.7)	GSDMB (2.1)	ARHGAP27 (2.0)	C22orf15 (1.8)	ST6GAL1 (1.8)	FUT6 (1.7)	CRHR1 (1.7)	BAG1 (1.5)
MP:0001194	dermatitis	0.05	>=0.20	IRF1 (3.6)	HIVEP2 (3.3)	ARHGAP27 (2.9)	B4GALT1 (2.9)	CSF2 (2.5)	TBX21 (2.2)	VPREB3 (2.2)	IL3 (2.1)	IKZF1 (2.1)	ELL2 (1.7)
ENSG00000158042	MRPL17 PPI subnetwork	0.05	>=0.20	NDUFAB1 (3.4)	C17orf89 (2.6)	GGA2 (1.9)	ABCF2 (1.5)	COG7 (1.5)	IKZF3 (1.4)	ENSG00000197670 (1.4)	CRHR1 (1.3)	CHCHD10 (1.3)	MEF2BNB (1.3)
MP:0005362	abnormal Langerhans cell physiology	0.05	>=0.20	TBX21 (5.7)	IL3 (5.5)	CSF2 (3.9)	RUNX3 (3.1)	BZRAP1 (2.4)	ENSG00000227953 (2.0)	IKZF3 (2.0)	DAGLB (1.9)	IRF1 (1.7)	ODF1 (1.5)
ENSG00000095002	MSH2 PPI subnetwork	0.05	>=0.20	C20orf72 (3.2)	AZI1 (2.8)	ENSG00000197670 (2.1)	GGA2 (2.1)	EARS2 (1.9)	FUT8 (1.8)	KPNB1 (1.6)	ENSG00000204650 (1.5)	TMEM121 (1.4)	ARHGAP27 (1.2)
REACTOME_NFKB_AND_MAP_KINASES_ACTIVATION_MEDIATED_BY_TLR4_SIGNALING_REPERTOIRE	REACTOME_NFKB_AND_MAP_KINASES_ACTIVATION_MEDIATED_BY_TLR4_SIGNALING_REPERTOIRE	0.05	>=0.20	IRF1 (3.2)	HIVEP2 (3.0)	ARHGAP27 (2.7)	CSF2 (2.7)	PLEKHM1 (2.2)	DERL3 (2.0)	ZPBP2 (1.3)	BAG1 (1.2)	IKZF1 (1.1)	NRTN (1.1)
GO:0008175	tRNA methyltransferase activity	0.05	>=0.20	EARS2 (4.0)	TAB1 (2.8)	COG7 (2.4)	ABCF2 (2.2)	ENSG00000227953 (2.1)	FUT8 (1.8)	C20orf72 (1.7)	SMARCB1 (1.6)	MEF2BNB (1.4)	C17orf56 (1.2)
ENSG00000168811	IL12A PPI subnetwork	0.05	>=0.20	RUNX3 (3.8)	IRF1 (2.6)	IKZF1 (2.6)	CSF2 (2.2)	TNFRSF13B (1.9)	STH (1.8)	HIVEP2 (1.8)	SLC22A4 (1.6)	ZPBP2 (1.4)	SLC22A5 (1.4)
GO:0046631	alpha-beta T cell activation	0.05	>=0.20	RUNX3 (3.5)	IKZF3 (2.8)	IKZF1 (2.6)	ARL17A (2.5)	ENSG00000204650 (2.4)	HIVEP2 (2.2)	TBX21 (2.1)	ENSG00000233006 (2.0)	TNFRSF13B (1.9)	MIR142 (1.6)
ENSG00000112592	TBP PPI subnetwork	0.05	>=0.20	SMARCB1 (2.8)	TCF3 (2.6)	ABCF2 (2.2)	UBFD1 (1.7)	TNFRSF13B (1.4)	KIAA1267 (1.4)	CHMP5 (1.4)	TBC1D27 (1.2)	COG7 (1.2)	RUNX1 (1.2)
ENSG00000133997	MED6 PPI subnetwork	0.06	>=0.20	GSDMB (2.5)	SMARCB1 (2.3)	ORMDL3 (2.1)	NPEPPS (2.0)	TCF3 (2.0)	PLEKHM1 (1.9)	CHMP5 (1.5)	C17orf89 (1.5)	C17orf56 (1.2)	RUNX1 (1.2)

## Sheet: S6
Table S6: Correlation of glycome-wide effects of top genome-wide significant SNPs associated with IgG glycosylation. r - Spearman's correlation coefficient of glycome-wide z-scores of SNP1 with glycome-wide z-scores of SNP2. Genes were assigned to a SNP based on prioritisation from SupplTable_lookHowMyLociWork. For loci with more than one prioritised gene all potential genes are separated with ";…
snp1	snp2	chr1	chr2	gene1	gene2	r	p	R^2	SNP1_quantile	SNP2_quantile
rs17630758	rs5750830	22	22	SMARCB1; CHCHD10; VPREB3	MGAT3	-0.966935	2.62917e-37	0.934964	0	0
rs10903118	rs7281587	1	21	RUNX3	RUNX1	-0.944096	0	0.891317	2e-05	3e-05
rs11748193	rs7812088	5	7	IRF1; SLC22A4	ABCF2	-0.869004	0	0.755167	2e-05	0.00055
rs199456	rs6964421	17	7	CRHR1; SPPL2C; MAPT	KDELR2	0.870022	4.37341e-20	0.756938	0.00013	0.00036
rs5750830	rs9385856	22	6	MGAT3	TXLNB	-0.880875	3.7583e-21	0.775941	0.00018	0.00235
rs250555	rs2725391	16	17	GGA2	SLC38A10; CEP131; TEPSIN	0.890495	3.46659e-22	0.792981	0.00025	0.00033
rs5750830	rs6964421	22	7	MGAT3	KDELR2	0.863877	1.59473e-19	0.746284	0.00038	0.00058
rs17630758	rs9385856	22	6	SMARCB1; CHCHD10; VPREB3	TXLNB	0.886627	9.27553e-22	0.786107	0.00039	0.00169
rs7257072	rs9385856	19	6	RFXANK	TXLNB	0.903212	1.03029e-23	0.815792	0.00074	0.0007
rs9385856	rs6421315	6	7	TXLNB	IKZF1	0.895128	1.01469e-22	0.801255	0.00109	0.0012
rs9385856	rs6964421	6	7	TXLNB	KDELR2	-0.892823	1.88311e-22	0.797133	0.0014	0.00012
rs10096810	rs12341905	8	9	ODF1	SPINK4	0.866723	8.82968e-20	0.751209	0.00215	0.00099
rs17630758	rs6964421	22	7	SMARCB1; CHCHD10; VPREB3	KDELR2	-0.838515	1.83078e-17	0.703107	0.00278	0.00161
rs11748193	rs10096810	5	8	IRF1; SLC22A4	ODF1	0.743799	0	0.553237	0.003	0.02399
rs481080	rs7621161	11	3	NXPE1; NXPE4	ST6GAL1	0.77296	0	0.597467	0.00301	6e-05
rs7257072	rs6964421	19	7	RFXANK	KDELR2	-0.864683	1.35074e-19	0.747677	0.00305	0.00056
rs199456	rs7257072	17	19	CRHR1; SPPL2C; MAPT	RFXANK	-0.79094	0	0.625585	0.00317	0.01578
rs10813951	rs12341905	9	9	B4GALT1	SPINK4	0.804875	3.19433e-15	0.647824	0.00354	0.00772
rs7758383	rs10813951	6	9	HIVEP2	B4GALT1	0.711062	0	0.50561	0.00383	0.01873
rs17630758	rs6421315	22	7	SMARCB1; CHCHD10; VPREB3	IKZF1	0.82896	8.88069e-17	0.687175	0.00385	0.01113
rs481080	rs7257072	11	19	NXPE1; NXPE4	RFXANK	-0.752512	0	0.566274	0.00491	0.02816
rs7812088	rs10096810	7	8	ABCF2	ODF1	-0.788522	0	0.621767	0.00578	0.01311
rs199456	rs9385856	17	6	CRHR1; SPPL2C; MAPT	TXLNB	-0.758716	9.0713e-13	0.57565	0.00683	0.0321
rs3099844	rs7812088	6	7	TCF19; GPANK1; TNXB; HLA-DRA	ABCF2	-0.732401	1.33181e-11	0.536411	0.00724	0.01561
rs7257072	rs17630758	19	22	RFXANK	SMARCB1; CHCHD10; VPREB3	0.826744	1.26323e-16	0.683505	0.00739	0.0042
rs7621161	rs7700895	3	5	ST6GAL1	ELL2	0.580519	1.26214e-06	0.337003	0.00832	0.02455
rs11847263	rs7216389	14	17	FUT8	ORMDL3; GSDMB; IKZF3; ZPBP2	-0.709451	0	0.50332	0.00842	0.02598
rs7216389	rs6421315	17	7	ORMDL3; GSDMB; IKZF3; ZPBP2	IKZF1	0.780212	0	0.608731	0.00957	0.02492
rs7257072	rs5750830	19	22	RFXANK	MGAT3	-0.818186	0	0.669429	0.00965	0.00303
rs10903118	rs17630758	1	22	RUNX3	SMARCB1; CHCHD10; VPREB3	-0.833065	4.56159e-17	0.693997	0.01149	0.00333
rs5750830	rs6421315	22	7	MGAT3	IKZF1	-0.765455	0	0.585922	0.01167	0.02909
rs7758383	rs12341905	6	9	HIVEP2	SPINK4	0.643734	1.66387e-08	0.414393	0.0124	0.06325
rs4074453	rs3099844	14	6	TMEM121	TCF19; GPANK1; TNXB; HLA-DRA	-0.575857	9.73774e-07	0.331611	0.01294	0.05179
rs10903118	rs6421315	1	7	RUNX3	IKZF1	-0.818791	0	0.670418	0.01495	0.01273
rs2745851	rs10813951	20	9	MGME1	B4GALT1	-0.744	0	0.553537	0.01531	0.01213
rs10903118	rs9385856	1	6	RUNX3	TXLNB	-0.816434	6.1102e-16	0.666564	0.01563	0.01369
rs7281587	rs9385856	21	6	RUNX1	TXLNB	0.807897	2.09542e-15	0.652698	0.01996	0.01485
rs7257072	rs7281587	19	21	RFXANK	RUNX1	0.772506	0	0.596766	0.02009	0.0325
rs7216389	rs7812088	17	7	ORMDL3; GSDMB; IKZF3; ZPBP2	ABCF2	0.731963	0	0.53577	0.02055	0.01723
rs199456	rs5750830	17	22	CRHR1; SPPL2C; MAPT	MGAT3	0.684017	0	0.467879	0.02291	0.03921
rs10903118	rs5750830	1	22	RUNX3	MGAT3	0.787162	0	0.619624	0.02337	0.0069
rs7700895	rs7812088	5	7	ELL2	ABCF2	-0.583591	1.0845e-06	0.340579	0.02359	0.06899
rs11847263	rs10096810	14	8	FUT8	ODF1	0.62358	1.34135e-07	0.388852	0.02547	0.0715
rs7281587	rs6421315	21	7	RUNX1	IKZF1	0.791091	0	0.625824	0.02556	0.02152
rs2725391	rs7700895	17	5	SLC38A10; CEP131; TEPSIN	ELL2	-0.693385	0	0.480782	0.02573	0.00607
rs11847263	rs6421315	14	7	FUT8	IKZF1	-0.62358	1.34135e-07	0.388852	0.0262	0.09692
rs7216389	rs7281587	17	21	ORMDL3; GSDMB; IKZF3; ZPBP2	RUNX1	0.707033	0	0.499896	0.02814	0.06238
rs199456	rs17630758	17	22	CRHR1; SPPL2C; MAPT	SMARCB1; CHCHD10; VPREB3	-0.660841	5.06146e-09	0.436711	0.02985	0.06284
rs481080	rs2745851	11	20	NXPE1; NXPE4	MGME1	-0.647453	3.25292e-08	0.419195	0.03004	0.0434
rs7257072	rs2745851	19	20	RFXANK	MGME1	0.743295	0	0.552488	0.03011	0.01373
rs7281587	rs17630758	21	22	RUNX1	SMARCB1; CHCHD10; VPREB3	0.77245	1.94124e-13	0.596679	0.03251	0.01592
rs4074453	rs11651000	14	17	TMEM121	TBX21	-0.481598	7.40492e-05	0.231936	0.03478	0.11981
rs7812088	rs12341905	7	9	ABCF2	SPINK4	-0.662747	4.41206e-09	0.439233	0.03584	0.05536
rs7216389	rs10096810	17	8	ORMDL3; GSDMB; IKZF3; ZPBP2	ODF1	-0.677923	1.07565e-09	0.45958	0.03718	0.04915
rs7257072	rs6421315	19	7	RFXANK	IKZF1	0.725416	0	0.526229	0.03725	0.04687
rs481080	rs7812088	11	7	NXPE1; NXPE4	ABCF2	-0.6263	1.15246e-07	0.392252	0.03771	0.04989
rs10903118	rs10096810	1	8	RUNX3	ODF1	0.740777	0	0.548751	0.04034	0.0247
rs11651000	rs7758383	17	6	TBX21	HIVEP2	-0.641518	1.93075e-08	0.411545	0.0413	0.01386
rs481080	rs7281587	11	21	NXPE1; NXPE4	RUNX1	-0.616479	1.9793e-07	0.380046	0.04175	0.11088
rs11748193	rs12341905	5	9	IRF1; SLC22A4	SPINK4	0.575339	1.00101e-06	0.331015	0.04196	0.10016
rs481080	rs9385856	11	6	NXPE1; NXPE4	TXLNB	-0.615555	1.01306e-07	0.378908	0.0421	0.10626
rs10903118	rs7257072	1	19	RUNX3	RFXANK	-0.737352	0	0.543689	0.04446	0.03343
rs250555	rs7700895	16	5	GGA2	ELL2	-0.643658	1.67236e-08	0.414296	0.04542	0.01196
rs250555	rs10813951	16	9	GGA2	B4GALT1	-0.643507	1.68947e-08	0.414102	0.04547	0.04133
rs10903118	rs12341905	1	9	RUNX3	SPINK4	0.728019	2.02075e-11	0.530012	0.04612	0.02727
rs11847263	rs11748193	14	5	FUT8	IRF1; SLC22A4	0.561582	3.13309e-06	0.315375	0.04742	0.04765
rs7281587	rs12341905	21	9	RUNX1	SPINK4	-0.734869	1.04929e-11	0.540032	0.04747	0.02657
rs3099844	rs10096810	6	8	TCF19; GPANK1; TNXB; HLA-DRA	ODF1	0.577933	8.71488e-07	0.334006	0.04877	0.09525
rs6421315	rs6964421	7	7	IKZF1	KDELR2	-0.712205	8.5324e-11	0.507235	0.05138	0.02204
rs7216389	rs9385856	17	6	ORMDL3; GSDMB; IKZF3; ZPBP2	TXLNB	0.646529	1.37683e-08	0.418	0.05186	0.08954
rs7281587	rs5750830	21	22	RUNX1	MGAT3	-0.723905	0	0.524039	0.05272	0.02403
rs2745851	rs3099844	20	6	MGME1	TCF19; GPANK1; TNXB; HLA-DRA	-0.617293	9.10943e-08	0.38105	0.0552	0.03599
rs7281587	rs10096810	21	8	RUNX1	ODF1	-0.715041	0	0.511284	0.05669	0.03444
rs2725391	rs17630758	17	22	SLC38A10; CEP131; TEPSIN	SMARCB1; CHCHD10; VPREB3	-0.595089	3.37927e-07	0.354131	0.06036	0.0994
rs11847263	rs11651000	14	17	FUT8	TBX21	0.528173	1.02419e-05	0.278966	0.06269	0.09341
rs481080	rs7216389	11	17	NXPE1; NXPE4	ORMDL3; GSDMB; IKZF3; ZPBP2	-0.568633	2.24489e-06	0.323344	0.06356	0.08955
rs2745851	rs12341905	20	9	MGME1	SPINK4	-0.596769	3.07079e-07	0.356133	0.06437	0.08826
rs2725391	rs5750830	17	22	SLC38A10; CEP131; TEPSIN	MGAT3	0.583491	1.08993e-06	0.340461	0.06537	0.09323
rs11651000	rs10813951	17	9	TBX21	B4GALT1	-0.579041	8.21101e-07	0.335288	0.06749	0.0693
rs11651000	rs7216389	17	17	TBX21	ORMDL3; GSDMB; IKZF3; ZPBP2	-0.57267	1.153e-06	0.327951	0.07043	0.08723
rs11651000	rs6421315	17	7	TBX21	IKZF1	-0.570328	1.30391e-06	0.325274	0.07166	0.12893
rs2725391	rs6964421	17	7	SLC38A10; CEP131; TEPSIN	KDELR2	0.567784	1.48867e-06	0.322379	0.07222	0.08746
rs2745851	rs5750830	20	22	MGME1	MGAT3	-0.579814	1.30663e-06	0.336184	0.07238	0.0956
rs2745851	rs7281587	20	21	MGME1	RUNX1	0.572914	1.82808e-06	0.328231	0.07428	0.13957
rs10903118	rs7216389	1	17	RUNX3	ORMDL3; GSDMB; IKZF3; ZPBP2	-0.675506	2.07856e-09	0.456308	0.0745	0.03792
rs199456	rs2725391	17	17	CRHR1; SPPL2C; MAPT	SLC38A10; CEP131; TEPSIN	0.561935	3.08175e-06	0.315771	0.07496	0.07501
rs3099844	rs12341905	6	9	TCF19; GPANK1; TNXB; HLA-DRA	SPINK4	0.520096	1.47405e-05	0.2705	0.07686	0.13243
rs2745851	rs6964421	20	7	MGME1	KDELR2	-0.568691	1.42017e-06	0.323409	0.07786	0.08639
rs11847263	rs7812088	14	7	FUT8	ABCF2	-0.501952	4.12672e-05	0.251955	0.07846	0.11103
rs7758383	rs10096810	6	8	HIVEP2	ODF1	0.475511	0.000113539	0.22611	0.0788	0.15396
rs481080	rs3099844	11	6	NXPE1; NXPE4	TCF19; GPANK1; TNXB; HLA-DRA	0.538271	6.41036e-06	0.289735	0.0796	0.06732
rs11651000	rs874232	17	19	TBX21	FUT6	-0.549919	3.66301e-06	0.302411	0.08117	0.02783
rs7216389	rs3099844	17	6	ORMDL3; GSDMB; IKZF3; ZPBP2	TCF19; GPANK1; TNXB; HLA-DRA	-0.572619	1.15607e-06	0.327893	0.08726	0.0531
rs11748193	rs3099844	5	6	IRF1; SLC22A4	TCF19; GPANK1; TNXB; HLA-DRA	0.48083	7.63239e-05	0.231197	0.08817	0.09858
rs7216389	rs7257072	17	19	ORMDL3; GSDMB; IKZF3; ZPBP2	RFXANK	0.574224	1.71598e-06	0.329733	0.08978	0.11802
rs2745851	rs9385856	20	6	MGME1	TXLNB	0.54094	5.64918e-06	0.292616	0.09103	0.15365
rs2745851	rs17630758	20	22	MGME1	SMARCB1; CHCHD10; VPREB3	0.539461	6.05982e-06	0.291018	0.09186	0.13604
rs11847263	rs7281587	14	21	FUT8	RUNX1	-0.478633	0.000101144	0.22909	0.09211	0.19515
rs250555	rs6964421	16	7	GGA2	KDELR2	0.538177	6.43882e-06	0.289634	0.09441	0.10561
rs10903118	rs6964421	1	7	RUNX3	KDELR2	0.6356	2.85583e-08	0.403988	0.09464	0.05242
rs481080	rs12341905	11	9	NXPE1; NXPE4	SPINK4	0.511653	2.13576e-05	0.261789	0.09478	0.1377
rs10096810	rs10813951	8	9	ODF1	B4GALT1	0.574627	1.68283e-06	0.330196	0.09689	0.07102
rs2725391	rs6421315	17	7	SLC38A10; CEP131; TEPSIN	IKZF1	-0.519881	1.98723e-05	0.270276	0.09695	0.15942
rs250555	rs11651000	16	17	GGA2	TBX21	0.533367	8.06347e-06	0.28448	0.09713	0.09069
rs7216389	rs11748193	17	5	ORMDL3; GSDMB; IKZF3; ZPBP2	IRF1; SLC22A4	-0.549948	5.35846e-06	0.302443	0.10072	0.0512
rs481080	rs7700895	11	5	NXPE1; NXPE4	ELL2	0.501247	4.24384e-05	0.251248	0.10086	0.048
rs2725391	rs9385856	17	6	SLC38A10; CEP131; TEPSIN	TXLNB	-0.50702	2.60697e-05	0.257069	0.10412	0.17361
rs481080	rs4074453	11	14	NXPE1; NXPE4	TMEM121	-0.494032	4.49e-05	0.244067	0.10454	0.03076
rs199456	rs6421315	17	7	CRHR1; SPPL2C; MAPT	IKZF1	-0.506132	3.49176e-05	0.256169	0.10593	0.16845
rs481080	rs199456	11	17	NXPE1; NXPE4	CRHR1; SPPL2C; MAPT	0.492131	6.0636e-05	0.242193	0.10609	0.11605
rs7281587	rs7812088	21	7	RUNX1	ABCF2	0.623379	1.35643e-07	0.388601	0.10923	0.05122
rs7216389	rs12341905	17	9	ORMDL3; GSDMB; IKZF3; ZPBP2	SPINK4	-0.533889	7.87023e-06	0.285037	0.10986	0.12494
rs250555	rs199456	16	17	GGA2	CRHR1; SPPL2C; MAPT	0.503293	3.05402e-05	0.253303	0.11319	0.10887
rs481080	rs6964421	11	7	NXPE1; NXPE4	KDELR2	0.468415	0.000123286	0.219413	0.12008	0.15251
rs7281587	rs6964421	21	7	RUNX1	KDELR2	-0.591884	4.05053e-07	0.350326	0.12548	0.07365
rs250555	rs5750830	16	22	GGA2	MGAT3	0.480352	7.77742e-05	0.230738	0.126	0.16024
rs199456	rs7281587	17	21	CRHR1; SPPL2C; MAPT	RUNX1	-0.471834	0.000129922	0.222627	0.1274	0.19902
rs250555	rs17630758	16	22	GGA2	SMARCB1; CHCHD10; VPREB3	-0.475025	9.57269e-05	0.225649	0.12918	0.17729
rs250555	rs6421315	16	7	GGA2	IKZF1	-0.46975	0.000117194	0.220665	0.13239	0.1914
rs10903118	rs7812088	1	7	RUNX3	ABCF2	-0.570295	2.07339e-06	0.325237	0.1363	0.07548
rs7216389	rs17630758	17	22	ORMDL3; GSDMB; IKZF3; ZPBP2	SMARCB1; CHCHD10; VPREB3	0.489801	5.33478e-05	0.239905	0.13981	0.1697
rs10903118	rs2745851	1	20	RUNX3	MGME1	-0.537055	9.5262e-06	0.288428	0.1574	0.09507
rs6421315	rs10096810	7	8	IKZF1	ODF1	-0.519478	2.02096e-05	0.269858	0.15968	0.12876
rs7281587	rs11748193	21	5	RUNX1	IRF1; SLC22A4	-0.531566	1.20964e-05	0.282562	0.1627	0.06022
rs7281587	rs3099844	21	6	RUNX1	TCF19; GPANK1; TNXB; HLA-DRA	-0.523539	1.26354e-05	0.274093	0.16751	0.07527
rs10903118	rs3099844	1	6	RUNX3	TCF19; GPANK1; TNXB; HLA-DRA	0.516136	1.75624e-05	0.266396	0.1682	0.07875
rs17630758	rs12341905	22	9	SMARCB1; CHCHD10; VPREB3	SPINK4	-0.487314	5.89754e-05	0.237475	0.16856	0.1536
rs10903118	rs481080	1	11	RUNX3	NXPE1; NXPE4	0.513183	2.62237e-05	0.263357	0.17004	0.094
rs7257072	rs12341905	19	9	RFXANK	SPINK4	-0.487755	5.79391e-05	0.237905	0.17193	0.1534
rs7257072	rs3099844	19	6	RFXANK	TCF19; GPANK1; TNXB; HLA-DRA	-0.479873	7.92499e-05	0.230278	0.1769	0.09851
rs10903118	rs11748193	1	5	RUNX3	IRF1; SLC22A4	0.492433	5.99318e-05	0.24249	0.18332	0.08154
rs10903118	rs11847263	1	14	RUNX3	FUT8	0.488303	7.02449e-05	0.23844	0.18594	0.08386
rs6421315	rs12341905	7	9	IKZF1	SPINK4	-0.468566	0.000122582	0.219554	0.19215	0.16542

## Sheet: S7
Table S7: STRING protein-protein interaction analysis of genes priorotised in loci associated with IgG N-glycosylation. Here we report only columns with at least one non-zero entry. STRING_gene1 - gene 1 from STRING network; STRING_gene1 - gene 1 from STRING network; homology - probability based on sequence homology of two genes; coexpression - probability based on gene expression data from expre…
node1	node2	homology	coexpression	experimentally determined interaction	database annotated	automated textmining	combined score
B4GALT1	FUT6	0	0.052	0	0.9	0.765	0.975
FUT8	MGAT3	0	0.053	0	0.9	0.63	0.961
B4GALT1	ST6GAL1	0	0.043	0	0.9	0.358	0.933
B4GALT1	FUT8	0	0	0	0.9	0.296	0.926
HLA-DRA	IRF1	0	0.054	0	0.9	0.283	0.926
SMARCB1	IRF1	0	0	0	0.9	0.152	0.911
RUNX3	RUNX1	0.964	0	0	0.9	0.856	0.903
COG7	KDELR2	0	0	0	0.9	0.047	0.9
GSDMB	ORMDL3	0	0.319	0	0	0.826	0.876
HLA-DRA	ITGB3	0	0.051	0.826	0	0	0.828
GSDMB	ZPBP2	0	0	0	0	0.787	0.787
IKZF3	ZPBP2	0	0	0	0	0.753	0.753
ZPBP2	ORMDL3	0	0	0	0	0.733	0.733
RUNX3	TBX21	0	0.105	0.173	0	0.65	0.718
FUT8	FUT6	0	0.049	0	0	0.695	0.697
RUNX1	SLC22A4	0	0	0	0	0.695	0.695
GSDMB	IKZF3	0	0.134	0	0	0.622	0.658
HLA-DRA	RFXANK	0	0	0	0	0.62	0.62
IKZF1	RUNX1	0	0	0.065	0	0.585	0.596
IKZF3	ORMDL3	0	0.245	0.054	0	0.451	0.574
ZPBP2	IKZF1	0	0	0	0	0.482	0.482
CRHR1	MAPT	0	0.083	0	0	0.425	0.451
NXPE4	NXPE1	0.975	0.445	0	0	0	0.445
TXLNB	HIVEP2	0	0	0	0	0.436	0.436
IKZF3	IKZF1	0.95	0.087	0.36	0	0.866	0.418
MGAT3	ST6GAL1	0	0	0	0	0.414	0.414
RUNX1	SMARCB1	0	0	0.285	0	0.197	0.401

## Sheet: S8
Table S8: Transcription factor motif alterations by glycosylation associated SNPs. Shown is influence of a glycosylation associated SNPs on binding of the given transcription factor to a regulatory region of the locus. Missing values indicate that the allele completely abolishes TF binding motif. Candidate gene - gene that was prioritised as most likely to have an influence on IgG glycosylation; …
locus	Candidate Genes	tf	snp	refA	GWAS EA	refA weight	refA pval	altA weight	altA pval
1:25226001-25345011	RUNX3	IKZF1	rs12085330	G	A			21.8	1.4e-13
1:25226001-25345011	RUNX3	IRF1	rs7542123	G	A			13.7	7.7e-11
1:25226001-25345011	RUNX3	RUNX3	rs12085330	G	A			20.4	3.6e-13
1:25226001-25345011	RUNX3	SMARCB1	rs12085330	G	A			18.5	1.1e-13
1:25226001-25345011	RUNX3	TBX21	rs12085330	G	A			20.9	1.4e-13
3:186712711-186738421	ST6GAL1	IKZF1	rs3821819	G	A			26.9	5.9e-16
3:186712711-186738421	ST6GAL1	IRF1	rs3868899	C	C	23.4	4e-12
3:186712711-186738421	ST6GAL1	RUNX1	rs3868899	C	C			19.6	2.1e-10
3:186712711-186738421	ST6GAL1	RUNX3	rs3821819	G	A			27.6	4.4e-16
3:186712711-186738421	ST6GAL1	SMARCB1	rs3821819	G	A			26.2	9.6e-15
3:186712711-186738421	ST6GAL1	TBX21	rs3821819	G	A			19.1	2.5e-10
5:131026218-131833599	IRF1; SLC22A4	IKZF1	rs11746555	G	A			18.3	1e-10
5:131026218-131833599	IRF1; SLC22A4	IRF1	rs2188962	C	T			13	1.8e-08
5:131026218-131833599	IRF1; SLC22A4	RUNX3	rs2188962	C	T			15.3	6.9e-10
5:131026218-131833599	IRF1; SLC22A4	SMARCB1	rs11746555	G	A			19.4	4.9e-11
5:131026218-131833599	IRF1; SLC22A4	TBX21	rs2188962	C	T			16.8	4.4e-09
5:95211647-95347786	ELL2	IKZF1	rs2161318	T	T			22	8.1e-12
5:95211647-95347786	ELL2	IRF1	rs3777204	A	A	17.1	1.4e-10
5:95211647-95347786	ELL2	RUNX1	rs2546199	A	A	18.9	2.4e-10
5:95211647-95347786	ELL2	RUNX3	rs2161318	T	T			19.8	8.2e-11
5:95211647-95347786	ELL2	SMARCB1	rs2161318	T	T			21.7	8.9e-12
5:95211647-95347786	ELL2	TBX21	rs889302	A	A			17.5	5.3e-10
6:139617590-139636003	TXLNB	IKZF1	rs4634480	C	T			19.3	4e-11
6:139617590-139636003	TXLNB	RUNX3	rs4634480	C	T			17.7	4e-10
6:139617590-139636003	TXLNB	SMARCB1	rs4634480	C	T			15.6	4.3e-09
6:143150223-143203591	HIVEP2	SMARCB1	rs6570530	T	T	15.2	1.7e-09
7:50325717-50361683	IKZF1	IKZF1	rs7805434	G	C			28.2	6.3e-15
7:50325717-50361683	IKZF1	IRF1	rs7805434	G	C			19.4	1.8e-10
7:50325717-50361683	IKZF1	RUNX3	rs7805434	G	C			22.7	4.9e-12
7:50325717-50361683	IKZF1	SMARCB1	rs7805434	G	C			30.8	1.9e-16
7:50325717-50361683	IKZF1	TBX21	rs7805434	G	C			15.5	4e-09
9:33205136-33375592	B4GALT1	IKZF1	rs3780490	A	A			20.3	6.4e-11
9:33205136-33375592	B4GALT1	IRF1	rs3780490	A	A			10.7	2e-09
9:33205136-33375592	B4GALT1	RUNX1	rs3780490	A	A			17.4	1.7e-09
9:33205136-33375592	B4GALT1	RUNX3	rs3780490	A	A			20.7	3.1e-11
9:33205136-33375592	B4GALT1	SMARCB1	rs3780490	A	A			20.8	1.8e-11
9:33205136-33375592	B4GALT1	TBX21	rs12379501	C	T	18.3	5.7e-10
11:114323627-114450529	NXPE1; NXPE1	IKZF1	rs11215058	A	A			42	1.2e-20
11:114323627-114450529	NXPE1; NXPE1	IRF1	rs11215058	A	A			46.5	2.1e-22
11:114323627-114450529	NXPE1; NXPE1	RUNX1	rs11215058	A	A			28.3	2.4e-14
11:114323627-114450529	NXPE1; NXPE1	RUNX3	rs11215058	A	A			34.4	5.5e-19
11:114323627-114450529	NXPE1; NXPE1	SMARCB1	rs11215058	A	A			43.4	5.7e-22
11:114323627-114450529	NXPE1; NXPE1	TBX21	rs11215058	A	A			25.1	4.5e-13
14:105966019-106002352	TMEM121	IKZF1	rs4075105	G	A			23.7	1.5e-12
14:105966019-106002352	TMEM121	IRF1	rs4075105	G	A			17	2.4e-09
14:105966019-106002352	TMEM121	RUNX3	rs4075105	G	A			21	3.2e-11
14:105966019-106002352	TMEM121	SMARCB1	rs4075105	G	A			23.3	1.2e-12
14:105966019-106002352	TMEM121	TBX21	rs4075105	G	A			19	3.8e-10
14:65472891-66284991	FUT8	IKZF1	rs10083525	A	A			33.6	9.9e-17
14:65472891-66284991	FUT8	IRF1	rs10083525	A	A			27.8	1.9e-14
14:65472891-66284991	FUT8	RFXANK	rs10145534	A	A			12.6	5.8e-09
14:65472891-66284991	FUT8	RUNX1	rs12435908	C	A			25.1	6.8e-13
14:65472891-66284991	FUT8	RUNX3	rs927004	G	C			25.4	2.2e-15
14:65472891-66284991	FUT8	SMARCB1	rs12435908	C	A			25.9	2.9e-18
14:65472891-66284991	FUT8	TBX21	rs927004	G	C			25.7	3e-13
17:37903731-38112190	ORMDL3; GSDMB; IKZF3; ZPBP2	IKZF1	rs7218321	C	T	27.7	4.2e-14
17:37903731-38112190	ORMDL3; GSDMB; IKZF3; ZPBP2	IRF1	rs7218321	C	T	26.9	2.6e-14
17:37903731-38112190	ORMDL3; GSDMB; IKZF3; ZPBP2	RFXANK	rs8069176	G	A	18	1.5e-09
17:37903731-38112190	ORMDL3; GSDMB; IKZF3; ZPBP2	RUNX1	rs7218321	C	T	19.8	1.2e-10
17:37903731-38112190	ORMDL3; GSDMB; IKZF3; ZPBP2	RUNX3	rs7218321	C	T	27.8	4.8e-15
17:37903731-38112190	ORMDL3; GSDMB; IKZF3; ZPBP2	SMARCB1	rs8069176	G	A	22.8	8.9e-15
17:37903731-38112190	ORMDL3; GSDMB; IKZF3; ZPBP2	TBX21	rs7218321	C	T	28.2	3.5e-14
17:43463492-44896083	CRHR1; SPPL2C; MAPT; ARHGAP27	IKZF1	rs17770343	T	T	29.9	4.4e-16
17:43463492-44896083	CRHR1; SPPL2C; MAPT; ARHGAP27	IRF1	rs199454	G	A	20	3.6e-13
17:43463492-44896083	CRHR1; SPPL2C; MAPT; ARHGAP27	RFXANK	rs17688767	A	A			16.9	4.1e-09
17:43463492-44896083	CRHR1; SPPL2C; MAPT; ARHGAP27	RUNX1	rs17653162	C	A			20.4	4.2e-11
17:43463492-44896083	CRHR1; SPPL2C; MAPT; ARHGAP27	RUNX3	rs199454	G	A	27.3	3e-14
17:43463492-44896083	CRHR1; SPPL2C; MAPT; ARHGAP27	SMARCB1	rs199454	G	A	28.2	4.5e-15
17:43463492-44896083	CRHR1; SPPL2C; MAPT; ARHGAP27	TBX21	rs199454	G	A	28.6	1.4e-14
17:45518583-45874272	TBX21	IKZF1	rs11650354	C	T			16.5	2.5e-09
17:45518583-45874272	TBX21	IRF1	rs11650354	C	T	15	6.9e-10
17:45518583-45874272	TBX21	RUNX3	rs11650354	C	T			15.4	3.7e-09
17:45518583-45874272	TBX21	SMARCB1	rs11650354	C	T			17	1.9e-10
17:45518583-45874272	TBX21	TBX21	rs11650354	C	T	15.6	2.7e-09
17:79165171-79257880	SLC38A10; CEP131; TEPSIN	IKZF1	rs2255166	T	T	17.3	4.5e-10
17:79165171-79257880	SLC38A10; CEP131; TEPSIN	IRF1	rs2659005	C	T	5.7	4.1e-09
17:79165171-79257880	SLC38A10; CEP131; TEPSIN	RUNX3	rs2255166	T	T			15	1e-08
17:79165171-79257880	SLC38A10; CEP131; TEPSIN	SMARCB1	rs1542961	C	T			4.4	2.7e-09
19:19260586-19296217	RFXANK	SMARCB1	rs7257072	C	T			16.5	4.3e-09
21:36546756-36665202	RUNX1	IKZF1	rs2834847	A	A			27.3	6.6e-14
21:36546756-36665202	RUNX1	IRF1	rs2834847	A	A			19.2	8.1e-11
21:36546756-36665202	RUNX1	RUNX1	rs11911625	C	T	14.8	5.9e-09
21:36546756-36665202	RUNX1	RUNX3	rs2834847	A	A			26.7	1.5e-13
21:36546756-36665202	RUNX1	SMARCB1	rs2834847	A	A			26.2	9.5e-14
21:36546756-36665202	RUNX1	TBX21	rs2834847	A	A			15.2	4e-09
22:24093789-24182500	SMARCB1; DELR3; CHCHD10; VPREB3	IKZF1	rs5760060	G	A			18.1	4.5e-10
22:24093789-24182500	SMARCB1; DELR3; CHCHD10; VPREB3	IRF1	rs5760060	G	A			11.1	3.6e-09
22:24093789-24182500	SMARCB1; DELR3; CHCHD10; VPREB3	RUNX3	rs5760020	G	A	13.6	1.8e-08
22:24093789-24182500	SMARCB1; DELR3; CHCHD10; VPREB3	SMARCB1	rs5760020	G	A	16.8	1.9e-09
22:39774448-39860868	MGAT3	IKZF1	rs5757642	T	T	27.4	4.1e-14
22:39774448-39860868	MGAT3	IKZF3	rs5750830	C	A	3.3	1.4e-08
22:39774448-39860868	MGAT3	IRF1	rs1010170	T	T			19.1	1.7e-12
22:39774448-39860868	MGAT3	RFXANK	rs137666	C	T	17.8	1.5e-09
22:39774448-39860868	MGAT3	RUNX1	rs5757719	T	T			30.3	2.1e-15
22:39774448-39860868	MGAT3	RUNX3	rs5757642	T	T	25.2	6.1e-13
22:39774448-39860868	MGAT3	SMARCB1	rs5757642	T	T	27.5	3e-14
22:39774448-39860868	MGAT3	TBX21	rs5750830	C	A	21.8	1.8e-11

## Sheet: S9
Table S9: Effect of IgG glycosylation associated SNPs on transcription factor motif binding disruption compared to non-associated SNPs from the region. Associated - significant and suggestive glycosylation SNPs; non-associated - SNPs in and within 50kb of glycosylation loci with meta analysis p-value lower than 5E-4 for all glycans; total - total number of SNPs; affected - SNPs significantly (p≤1…
Locus	Prioiritised Gene	Transcription Factor	# total associated	# affected associated	% affected associated	# total non-associated	# affected non-associated	% affected non-associated	affected fold
14:65472891-66284991	FUT8	RFXANK	111	1	0.00900901	174	0	0	Inf
17:45518583-45874272	TBX21	RFXANK	24	2	0.0833333	85	0	0	Inf
22:39774448-39860868	MGAT3	SMARCB1	178	30	0.168539	33	0	0	Inf
22:39774448-39860868	MGAT3	RFXANK	70	2	0.0285714	20	0	0	Inf
22:39774448-39860868	MGAT3	IRF1	109	21	0.192661	19	0	0	Inf
22:39774448-39860868	MGAT3	TBX21	107	13	0.121495	22	0	0	Inf
22:39774448-39860868	MGAT3	RUNX1	85	8	0.0941176	19	0	0	Inf
7:50325717-50361683	IKZF1	TBX21	16	2	0.125	49	1	0.0204082	6.125
5:131026218-131833599	IRF1; SLC22A4	TBX21	8	3	0.375	830	75	0.0903614	4.15
22:39774448-39860868	MGAT3	IKZF1	173	37	0.213873	29	2	0.0689655	3.10115606936416
1:25226001-25345011	RUNX3	TBX21	11	2	0.181818	299	18	0.0602007	3.02020202020202
22:39774448-39860868	MGAT3	RUNX3	174	31	0.178161	30	2	0.0666667	2.67241379310345
1:25226001-25345011	RUNX3	IRF1	16	5	0.3125	273	33	0.120879	2.58522727272727
1:25226001-25345011	RUNX3	SMARCB1	29	9	0.310345	431	54	0.12529	2.47701149425287
5:131026218-131833599	IRF1; SLC22A4	IRF1	6	2	0.333333	825	123	0.149091	2.23577235772358
1:25226001-25345011	RUNX3	IKZF1	33	10	0.30303	417	58	0.139089	2.17868338557994
1:25226001-25345011	RUNX3	RUNX3	35	8	0.228571	407	46	0.113022	2.0223602484472
11:114323627-114450529	NXPE1; NXPE4	RUNX1	120	2	0.0166667	120	1	0.00833333	2
14:65472891-66284991	FUT8	TBX21	152	14	0.0921053	253	12	0.0474308	1.94188596491228
11:114323627-114450529	NXPE1; NXPE4	TBX21	137	8	0.0583942	121	4	0.0330579	1.76642335766423
17:43463492-44896083	CRHR1; SPPL2C; MAPT; ARHGAP27	RUNX1	302	15	0.0496689	171	5	0.0292398	1.69867549668874
22:24093789-24182500	SMARCB1; CHCHD10; VPREB3	SMARCB1	41	4	0.097561	204	12	0.0588235	1.65853658536585
14:65472891-66284991	FUT8	IRF1	173	25	0.144509	263	23	0.0874525	1.65242523247047
17:37903731-38112190	ORMDL3; GSDMB; IKZF3; ZPBP2	SMARCB1	21	7	0.333333	82	17	0.207317	1.6078431372549
21:36546756-36665202	RUNX1	TBX21	47	4	0.0851064	151	8	0.0529801	1.6063829787234
17:37903731-38112190	ORMDL3; GSDMB; IKZF3; ZPBP2	IKZF1	21	7	0.333333	89	19	0.213483	1.56140350877193
5:131026218-131833599	IRF1; SLC22A4	RUNX3	14	3	0.214286	1142	160	0.140105	1.52946428571429
21:36546756-36665202	RUNX1	SMARCB1	77	15	0.194805	232	30	0.12931	1.50649350649351
5:131026218-131833599	IRF1; SLC22A4	IKZF1	12	3	0.25	1201	207	0.172356	1.45048309178744
5:95211647-95347786	ELL2	TBX21	76	8	0.105263	109	8	0.0733945	1.43421052631579
17:37903731-38112190	ORMDL3; GSDMB; IKZF3; ZPBP2	RUNX3	20	6	0.3	80	17	0.2125	1.41176470588235
22:24093789-24182500	SMARCB1; CHCHD10; VPREB3	IKZF1	42	5	0.119048	211	18	0.0853081	1.39550264550265
11:114323627-114450529	NXPE1; NXPE4	RUNX3	176	25	0.142045	195	20	0.102564	1.38494318181818
11:114323627-114450529	NXPE1; NXPE4	SMARCB1	195	38	0.194872	191	27	0.141361	1.37853751187085
17:43463492-44896083	CRHR1; SPPL2C; MAPT; ARHGAP27	IRF4	434	65	0.14977	256	28	0.109375	1.36932192231731
21:36546756-36665202	RUNX1	IKZF1	80	13	0.1625	246	30	0.121951	1.3325
5:131026218-131833599	IRF1; SLC22A4	CTCF	9	1	0.111111	886	74	0.0835214	1.33033033033033
5:95211647-95347786	ELL2	RUNX1	80	3	0.0375	106	3	0.0283019	1.325
21:36546756-36665202	RUNX1	RUNX3	73	9	0.123288	216	21	0.0972222	1.26810176125245
14:105966019-106002352	TMEM121	IKZF1	16	6	0.375	20	6	0.3	1.25
11:114323627-114450529	NXPE1; NXPE4	IKZF1	191	33	0.172775	187	26	0.139037	1.24265002013693
14:65472891-66284991	FUT8	SMARCB1	252	45	0.178571	411	60	0.145985	1.22321428571429
6:139617590-139636003	TXLNB	RUNX3	16	3	0.1875	117	18	0.153846	1.21875
17:43463492-44896083	CRHR1; SPPL2C; MAPT; ARHGAP27	RUNX3	421	56	0.133017	244	27	0.110656	1.20207618544911
14:65472891-66284991	FUT8	RUNX3	241	29	0.120332	394	40	0.101523	1.18526970954357
3:186712711-186738421	ST6GAL1	IRF1	86	9	0.104651	78	7	0.0897436	1.16611295681063
17:79165171-79257880	SLC38A10; CEP131; TEPSIN	IKZF1	54	8	0.148148	141	18	0.12766	1.16049382716049
22:24093789-24182500	SMARCB1; CHCHD10; VPREB3	IRF1	34	2	0.0588235	137	7	0.0510949	1.15126050420168
21:36546756-36665202	RUNX1	IRF1	53	6	0.113208	152	15	0.0986842	1.14716981132075
17:43463492-44896083	CRHR1; SPPL2C; MAPT; ARHGAP27	SMARCB1	436	65	0.149083	270	36	0.133333	1.11811926605505
14:105966019-106002352	TMEM121	SMARCB1	17	6	0.352941	19	6	0.315789	1.11764705882353
14:65472891-66284991	FUT8	IKZF1	254	42	0.165354	425	63	0.148235	1.11548556430446
7:50325717-50361683	IKZF1	IRF1	23	1	0.0434783	50	2	0.04	1.08695652173913
17:43463492-44896083	CRHR1; SPPL2C; MAPT; ARHGAP27	IKZF1	459	72	0.156863	260	38	0.146154	1.07327141382869
17:43463492-44896083	CRHR1; SPPL2C; MAPT; ARHGAP27	IRF1	302	38	0.125828	170	20	0.117647	1.06953642384106
5:131026218-131833599	IRF1; SLC22A4	SMARCB1	17	3	0.176471	1188	200	0.16835	1.04823529411765
5:95211647-95347786	ELL2	IKZF1	120	16	0.133333	178	23	0.129213	1.03188405797101
14:105966019-106002352	TMEM121	TBX21	11	2	0.181818	17	3	0.176471	1.03030303030303
17:43463492-44896083	CRHR1; SPPL2C; MAPT; ARHGAP27	TBX21	329	20	0.0607903	182	11	0.0604396	1.00580270793037
21:36546756-36665202	RUNX1	RUNX1	50	2	0.04	145	6	0.0413793	0.966666666666667
9:33041761-33186080	B4GALT1; SPINK4	TBX21	83	6	0.0722892	397	31	0.0780856	0.925767586474932
9:33205136-33375592	B4GALT1; SPINK4	TBX21	83	6	0.0722892	397	31	0.0780856	0.925767586474932
19:19260586-19296217	RFXANK	SMARCB1	15	2	0.133333	97	14	0.14433	0.923809523809524
6:139617590-139636003	TXLNB	SMARCB1	18	3	0.166667	116	21	0.181034	0.920634920634921
22:24093789-24182500	SMARCB1; CHCHD10; VPREB3	RUNX3	46	2	0.0434783	207	10	0.0483092	0.9
3:186712711-186738421	ST6GAL1	RUNX3	119	17	0.142857	105	17	0.161905	0.88235294117647
6:139617590-139636003	TXLNB	IKZF1	18	3	0.166667	127	24	0.188976	0.881944444444444
17:45518583-45874272	TBX21	TBX21	25	2	0.08	139	13	0.0935252	0.855384615384615
9:33041761-33186080	B4GALT1; SPINK4	IKZF1	119	14	0.117647	565	78	0.138053	0.852187028657617
9:33205136-33375592	B4GALT1; SPINK4	IKZF1	119	14	0.117647	565	78	0.138053	0.852187028657617
14:105966019-106002352	TMEM121	RUNX3	15	4	0.266667	19	6	0.315789	0.844444444444444
9:33041761-33186080	B4GALT1; SPINK4	RUNX3	109	9	0.0825688	528	52	0.0984848	0.838390966831334
9:33205136-33375592	B4GALT1; SPINK4	RUNX3	109	9	0.0825688	528	52	0.0984848	0.838390966831334
9:33041761-33186080	B4GALT1; SPINK4	SMARCB1	115	13	0.113043	544	74	0.136029	0.831022326674501
9:33205136-33375592	B4GALT1; SPINK4	SMARCB1	115	13	0.113043	544	74	0.136029	0.831022326674501
3:186712711-186738421	ST6GAL1	SMARCB1	119	19	0.159664	114	22	0.192982	0.827349121466769
7:50325717-50361683	IKZF1	SMARCB1	20	3	0.15	70	13	0.185714	0.807692307692308
5:95211647-95347786	ELL2	RUNX3	106	11	0.103774	163	21	0.128834	0.805480682839173
5:95211647-95347786	ELL2	CTCF	75	5	0.0666667	130	11	0.0846154	0.787878787878788
5:95211647-95347786	ELL2	SMARCB1	117	12	0.102564	172	23	0.133721	0.767001114827202
7:50325717-50361683	IKZF1	RUNX3	20	2	0.1	69	9	0.130435	0.766666666666667
17:45518583-45874272	TBX21	IRF1	23	2	0.0869565	132	15	0.113636	0.765217391304348
11:114323627-114450529	NXPE1; NXPE4	IRF1	141	11	0.0780142	126	13	0.103175	0.756137479541735
17:79165171-79257880	SLC38A10; CEP131; TEPSIN	SMARCB1	59	5	0.0847458	141	16	0.113475	0.746822033898305
3:186712711-186738421	ST6GAL1	IKZF1	122	21	0.172131	111	26	0.234234	0.734867591424968
17:79165171-79257880	SLC38A10; CEP131; TEPSIN	IRF1	35	5	0.142857	81	17	0.209877	0.680672268907563
17:37903731-38112190	ORMDL3; GSDMB; IKZF3; ZPBP2	IRF1	18	3	0.166667	64	16	0.25	0.666666666666667
7:50325717-50361683	IKZF1	IKZF1	21	3	0.142857	69	16	0.231884	0.616071428571428
9:33041761-33186080	B4GALT1; SPINK4	IRF1	84	5	0.0595238	375	37	0.0986667	0.603281853281853
9:33205136-33375592	B4GALT1; SPINK4	IRF1	84	5	0.0595238	375	37	0.0986667	0.603281853281853
17:37903731-38112190	ORMDL3; GSDMB; IKZF3; ZPBP2	RUNX1	17	1	0.0588235	60	6	0.1	0.588235294117647
5:95211647-95347786	ELL2	IRF1	87	6	0.0689655	117	14	0.119658	0.576354679802956
14:105966019-106002352	TMEM121	CTCF	14	3	0.214286	16	6	0.375	0.571428571428571
17:43463492-44896083	CRHR1; SPPL2C; MAPT; ARHGAP27	RFXANK	246	2	0.00813008	139	2	0.0143885	0.565040650406504
3:186712711-186738421	ST6GAL1	TBX21	85	4	0.0470588	68	6	0.0882353	0.533333333333333
3:186712711-186738421	ST6GAL1	CTCF	89	4	0.0449438	82	7	0.0853659	0.526484751203852
17:79165171-79257880	SLC38A10; CEP131; TEPSIN	RUNX3	56	3	0.0535714	134	14	0.104478	0.512755102040816
17:45518583-45874272	TBX21	RUNX3	31	2	0.0645161	195	25	0.128205	0.503225806451613
21:36546756-36665202	RUNX1	CTCF	52	1	0.0192308	173	8	0.0462428	0.415865384615385
9:33041761-33186080	B4GALT1; SPINK4	RUNX1	80	1	0.0125	383	13	0.0339426	0.368269230769231
9:33205136-33375592	B4GALT1; SPINK4	RUNX1	80	1	0.0125	383	13	0.0339426	0.368269230769231
17:79165171-79257880	SLC38A10; CEP131; TEPSIN	CTCF	48	1	0.0208333	123	7	0.0569106	0.366071428571429
3:186712711-186738421	ST6GAL1	RUNX1	68	2	0.0294118	49	4	0.0816327	0.360294117647059
17:45518583-45874272	TBX21	IKZF1	32	2	0.0625	212	38	0.179245	0.348684210526316
17:37903731-38112190	ORMDL3; GSDMB; IKZF3; ZPBP2	TBX21	17	1	0.0588235	59	10	0.169492	0.347058823529412
17:45518583-45874272	TBX21	SMARCB1	29	2	0.0689655	204	41	0.20098	0.343145500420521
14:105966019-106002352	TMEM121	IRF1	12	1	0.0833333	16	4	0.25	0.333333333333333
6:143150223-143203591	HIVEP2	SMARCB1	22	1	0.0454545	239	34	0.142259	0.31951871657754
1:25226001-25345011	RUNX3	RFXANK	9	0	0	194	3	0.0154639	0
1:25226001-25345011	RUNX3	IKZF3	4	0	0	140	1	0.00714286	0
1:25226001-25345011	RUNX3	RUNX1	12	0	0	253	7	0.027668	0
14:65472891-66284991	FUT8	RUNX1	143	0	0	217	4	0.0184332	0
16:23397113-23613191	GGA2; COG7	RUNX1	2	0	0	82	3	0.0365854	0
16:23397113-23613191	GGA2; COG7	CTCF	6	0	0	83	10	0.120482	0
16:23397113-23613191	GGA2; COG7	RUNX3	6	0	0	127	19	0.149606	0
16:23397113-23613191	GGA2; COG7	SMARCB1	4	0	0	143	21	0.146853	0
16:23397113-23613191	GGA2; COG7	TBX21	2	0	0	83	5	0.060241	0
16:23397113-23613191	GGA2; COG7	IKZF1	4	0	0	149	25	0.167785	0
17:45518583-45874272	TBX21	RUNX1	22	0	0	113	3	0.0265487	0
17:79165171-79257880	SLC38A10; CEP131; TEPSIN	TBX21	47	0	0	97	10	0.103093	0
17:79165171-79257880	SLC38A10; CEP131; TEPSIN	RUNX1	35	0	0	93	3	0.0322581	0
19:19260586-19296217	RFXANK	RUNX1	15	0	0	75	2	0.0266667	0
19:19260586-19296217	RFXANK	TBX21	14	0	0	69	3	0.0434783	0
19:19260586-19296217	RFXANK	RFXANK	9	0	0	57	1	0.0175439	0
19:19260586-19296217	RFXANK	RUNX3	12	0	0	95	12	0.126316	0
19:19260586-19296217	RFXANK	IKZF1	15	0	0	92	16	0.173913	0
19:19260586-19296217	RFXANK	IRF1	10	0	0	62	9	0.145161	0
19:5822316-5845974	FUT6	RUNX3	4	0	0	86	15	0.174419	0
19:5822316-5845974	FUT6	IKZF1	4	0	0	93	16	0.172043	0
19:5822316-5845974	FUT6	SMARCB1	5	0	0	92	15	0.163043	0
19:5822316-5845974	FUT6	IRF1	4	0	0	46	7	0.152174	0
20:17818141-17833534	MGME1	RUNX3	5	0	0	242	23	0.0950413	0
20:17818141-17833534	MGME1	TBX21	4	0	0	162	10	0.0617284	0
20:17818141-17833534	MGME1	IRF1	4	0	0	151	24	0.15894	0
20:17818141-17833534	MGME1	RUNX1	4	0	0	164	2	0.0121951	0
20:17818141-17833534	MGME1	SMARCB1	4	0	0	261	35	0.1341	0
20:17818141-17833534	MGME1	IKZF1	5	0	0	257	44	0.171206	0
22:24093789-24182500	SMARCB1; CHCHD10; VPREB3	TBX21	30	0	0	148	9	0.0608108	0
22:24093789-24182500	SMARCB1; CHCHD10; VPREB3	RUNX1	33	0	0	135	4	0.0296296	0
3:186712711-186738421	ST6GAL1	RFXANK	57	0	0	44	2	0.0454545	0
5:131026218-131833599	IRF1; SLC22A4	RFXANK	6	0	0	605	13	0.0214876	0
5:131026218-131833599	IRF1; SLC22A4	RUNX1	4	0	0	774	41	0.0529716	0
6:139617590-139636003	TXLNB	IRF1	16	0	0	100	10	0.1	0
6:139617590-139636003	TXLNB	TBX21	13	0	0	89	7	0.0786517	0
6:139617590-139636003	TXLNB	RUNX1	11	0	0	77	2	0.025974	0
6:139617590-139636003	TXLNB	CTCF	13	0	0	87	7	0.0804598	0
6:143150223-143203591	HIVEP2	IKZF1	28	0	0	253	33	0.130435	0
6:143150223-143203591	HIVEP2	TBX21	15	0	0	176	7	0.0397727	0
6:143150223-143203591	HIVEP2	RUNX1	17	0	0	171	4	0.0233918	0
6:143150223-143203591	HIVEP2	RUNX3	26	0	0	225	24	0.106667	0
6:143150223-143203591	HIVEP2	IRF1	22	0	0	179	12	0.0670391	0
7:150906453-150969535	ABCF2	RUNX3	8	0	0	188	25	0.132979	0
7:150906453-150969535	ABCF2	IKZF1	7	0	0	183	31	0.169399	0
7:150906453-150969535	ABCF2	SMARCB1	8	0	0	187	32	0.171123	0
7:150906453-150969535	ABCF2	RUNX1	6	0	0	129	7	0.0542636	0
7:50325717-50361683	IKZF1	RUNX1	16	0	0	45	2	0.0444444	0
7:50325717-50361683	IKZF1	RFXANK	11	0	0	31	1	0.0322581	0
7:6520676-6537913	DAGLB	SMARCB1	6	0	0	52	9	0.173077	0
7:6520676-6537913	DAGLB	IRF1	1	0	0	39	4	0.102564	0
7:6520676-6537913	DAGLB	RUNX3	3	0	0	53	4	0.0754717	0
7:6520676-6537913	DAGLB	IKZF1	4	0	0	53	11	0.207547	0
7:6520676-6537913	DAGLB	TBX21	3	0	0	44	2	0.0454545	0
8:103538266-103550211	ODF1	IRF1	2	0	0	192	17	0.0885417	0
8:103538266-103550211	ODF1	RUNX3	4	0	0	251	25	0.0996016	0
8:103538266-103550211	ODF1	IKZF1	3	0	0	281	39	0.13879	0
8:103538266-103550211	ODF1	SMARCB1	6	0	0	278	34	0.122302	0
9:33041761-33186080	B4GALT1; SPINK4	RFXANK	53	0	0	280	4	0.0142857	0
9:33205136-33375592	B4GALT1; SPINK4	RFXANK	53	0	0	280	4	0.0142857	0
1:246854862-246963137	LINC01341	IRF1	4	2	0.5				NA
1:246854862-246963137	LINC01341	RUNX1	4	0	0				NA
1:246854862-246963137	LINC01341	IKZF1	4	2	0.5				NA
1:246854862-246963137	LINC01341	CTCF	4	2	0.5				NA
1:246854862-246963137	LINC01341	SMARCB1	5	2	0.4				NA
1:246854862-246963137	LINC01341	RUNX3	6	2	0.333333				NA
1:246854862-246963137	LINC01341	TBX21	4	1	0.25				NA
16:23397113-23613191	GGA2; COG7	IKZF3				37	0	0	NA
16:23397113-23613191	GGA2; COG7	IRF1				91	12	0.131868	NA
17:16820099-16875636	TBC1D27; TNFRSF13B	IRF1	6	0	0				NA
17:16820099-16875636	TBC1D27; TNFRSF13B	SMARCB1	6	0	0				NA
17:16820099-16875636	TBC1D27; TNFRSF13B	RFXANK	5	0	0				NA
17:16820099-16875636	TBC1D27; TNFRSF13B	RUNX1	5	0	0				NA
17:16820099-16875636	TBC1D27; TNFRSF13B	TBX21	6	0	0				NA
17:16820099-16875636	TBC1D27; TNFRSF13B	IKZF1	6	0	0				NA
17:16820099-16875636	TBC1D27; TNFRSF13B	RUNX3	6	1	0.166667				NA
17:37903731-38112190	ORMDL3; GSDMB; IKZF3; ZPBP2	IKZF3	9	0	0				NA
17:45518583-45874272	TBX21	IKZF3				49	0	0	NA
17:56398006-56410041	MIR142	RUNX1	2	1	0.5				NA
17:56398006-56410041	MIR142	SMARCB1	2	0	0				NA
17:56398006-56410041	MIR142	RUNX3	2	0	0				NA
17:56398006-56410041	MIR142	TBX21	2	0	0				NA
17:56398006-56410041	MIR142	IKZF1	2	0	0				NA
17:79165171-79257880	SLC38A10; CEP131; TEPSIN	IKZF3				48	0	0	NA
19:1614910-1658699	TCF3	RUNX3	1	0	0				NA
19:1614910-1658699	TCF3	SMARCB1	2	0	0				NA
19:1614910-1658699	TCF3	IKZF1	2	0	0				NA
19:1614910-1658699	TCF3	IRF1	1	0	0				NA
19:19260586-19296217	RFXANK	IKZF3				40	0	0	NA
19:5822316-5845974	FUT6	RUNX1				46	2	0.0434783	NA
19:5822316-5845974	FUT6	RFXANK				36	0	0	NA
19:5822316-5845974	FUT6	TBX21				58	4	0.0689655	NA
19:5822316-5845974	FUT6	IKZF3				14	0	0	NA
2:100636757-100805273	AC092667.1	IRF1	18	0	0				NA
2:100636757-100805273	AC092667.1	RFXANK	14	0	0				NA
2:100636757-100805273	AC092667.1	TBX21	17	0	0				NA
2:100636757-100805273	AC092667.1	SMARCB1	38	0	0				NA
2:100636757-100805273	AC092667.1	IKZF1	36	0	0				NA
2:100636757-100805273	AC092667.1	RUNX1	17	2	0.117647				NA
2:100636757-100805273	AC092667.1	RUNX3	34	0	0				NA
20:17818141-17833534	MGME1	RFXANK				103	0	0	NA
20:17818141-17833534	MGME1	IKZF3				65	0	0	NA
22:24093789-24182500	SMARCB1; CHCHD10; VPREB3	IKZF3				94	0	0	NA
22:39774448-39860868	MGAT3	IKZF3	41	1	0.0243902				NA
5:131026218-131833599	IRF1; SLC22A4	IKZF3				414	0	0	NA
5:95211647-95347786	ELL2	IKZF3				60	0	0	NA
6:139617590-139636003	TXLNB	IKZF3				40	0	0	NA
6:143150223-143203591	HIVEP2	IKZF3				95	0	0	NA
6:29299390-33883424	TCF19; GPANK1; TNXB; HLA-DRA	SMARCB1				448	75	0.167411	NA
6:29299390-33883424	TCF19; GPANK1; TNXB; HLA-DRA	RFXANK				205	0	0	NA
6:29299390-33883424	TCF19; GPANK1; TNXB; HLA-DRA	RUNX1				268	11	0.0410448	NA
6:29299390-33883424	TCF19; GPANK1; TNXB; HLA-DRA	IKZF3				132	0	0	NA
6:29299390-33883424	TCF19; GPANK1; TNXB; HLA-DRA	RUNX3				423	52	0.122931	NA
6:29299390-33883424	TCF19; GPANK1; TNXB; HLA-DRA	IRF1				299	29	0.09699	NA
6:29299390-33883424	TCF19; GPANK1; TNXB; HLA-DRA	TBX21				293	19	0.0648464	NA
6:29299390-33883424	TCF19; GPANK1; TNXB; HLA-DRA	IKZF1				460	70	0.152174	NA
7:150906453-150969535	ABCF2	IRF1				126	19	0.150794	NA
7:150906453-150969535	ABCF2	RFXANK				101	2	0.019802	NA
7:150906453-150969535	ABCF2	IKZF3				67	0	0	NA
7:150906453-150969535	ABCF2	TBX21				147	18	0.122449	NA
7:50325717-50361683	IKZF1	IKZF3				17	0	0	NA
7:6520676-6537913	DAGLB	RFXANK				28	0	0	NA
8:103538266-103550211	ODF1	TBX21				185	14	0.0756757	NA
8:103538266-103550211	ODF1	IKZF3				103	0	0	NA
8:103538266-103550211	ODF1	RFXANK				147	1	0.00680272	NA
8:103538266-103550211	ODF1	RUNX1				178	6	0.0337079	NA
9:33041761-33186080	B4GALT1; SPINK4	IKZF3				193	1	0.00518135	NA
9:33205136-33375592	B4GALT1; SPINK4	IKZF3				193	1	0.00518135	NA
11:114323627-114450529	NXPE1; NXPE4	RFXANK	98	0	0	93	0	0	NA
11:114323627-114450529	NXPE1; NXPE4	IKZF3	59	0	0	69	0	0	NA
14:105966019-106002352	TMEM121	RUNX1	10	0	0	16	0	0	NA
14:105966019-106002352	TMEM121	RFXANK	11	0	0	14	0	0	NA
14:65472891-66284991	FUT8	IKZF3	71	0	0	102	0	0	NA
16:23397113-23613191	GGA2; COG7	RFXANK	4	0	0	57	0	0	NA
17:37903731-38112190	ORMDL3; GSDMB; IKZF3; ZPBP2	RFXANK	10	0	0	41	0	0	NA
17:43463492-44896083	CRHR1; SPPL2C; MAPT; ARHGAP27	IKZF3	167	0	0	101	0	0	NA
17:79165171-79257880	SLC38A10; CEP131; TEPSIN	RFXANK	27	0	0	68	0	0	NA
21:36546756-36665202	RUNX1	IKZF3	26	0	0	74	0	0	NA
21:36546756-36665202	RUNX1	RFXANK	45	0	0	107	0	0	NA
22:24093789-24182500	SMARCB1; CHCHD10; VPREB3	RFXANK	24	0	0	117	0	0	NA
3:186712711-186738421	ST6GAL1	IKZF3	38	0	0	17	0	0	NA
5:95211647-95347786	ELL2	RFXANK	49	0	0	85	0	0	NA
6:139617590-139636003	TXLNB	RFXANK	5	0	0	66	0	0	NA
6:143150223-143203591	HIVEP2	RFXANK	13	0	0	128	0	0	NA
7:6520676-6537913	DAGLB	RUNX1	1	0	0	36	0	0	NA

## Sheet: S10
Table S10: Degree of Fucosylation of IgG secreted from MATAT6 cells. %Fuc - percentage of fucosylation; shRNA - short hairpin RNA; stdev - standard deviation
Individual measurements
	%Fuc experiment 1		%Fuc experiment 2
IKZF1 shRNA-1	0.96672		0.963178
IKZF1 shRNA-2	0.956866		0.954501
IKZF1 shRNA-5	0.957092		0.963929
random shRNA	0.943845		0.945517
Untreated	0.936919		0.963649
IKZF1 shRNA stdev	0.00562509		0.00523962
Average (both experiments)
	n	%Fuc		t test p value
		average	stdev
IKZF1 shRNA	6	0.960381	0.00486487	0.0209
random shRNA	5	0.950187	0.00640205
Untreated	5	0.952489	0.0102175	0.7076
